# Supplementary material for: Development and Validation of a Five-Gene Signature to Predict Relapse-Free Survival in Multiple Sclerosis
Source: Front Neurol. 2020 Dec 3;11:579683. doi: 10.3389/fneur.2020.579683 (PMC7744728; doi:10.3389/fneur.2020.579683)
Supplement: Supplementary file 1 [file Table_1.XLSX]

## Sheet: S. table 1
Supplemenatry table 1. The merged microarray datasets. (More than 100 MG; Only showing the 3000 genes)
geneNames	GSM426595	GSM426596	GSM426597	GSM426598	GSM426599	GSM426600	GSM426601	GSM426602	GSM426603	GSM426604	GSM426605	GSM426606	GSM426607	GSM426608	GSM426609	GSM426610	GSM426611	GSM426612	GSM426613	GSM426614	GSM426615	GSM426616	GSM426617	GSM426618	GSM426619	GSM426620	GSM426621	GSM426622	GSM426623	GSM426624	GSM426625	GSM426626	GSM426627	GSM426628	GSM426629	GSM426630	GSM426631	GSM426632	GSM426633	GSM426634	GSM426635	GSM426636	GSM426637	GSM426638	GSM426639	GSM426640	GSM426641	GSM426642	GSM426643
A1BG	4.66375	4.39491	5.72379	4.60765	5.0888	4.63544	4.36423	6.03493	5.23163	4.49687	4.82971	5.14475	5.33645	4.18862	5.21974	3.84721	4.97351	4.59349	4.65682	5.55933	4.49381	5.22377	5.18755	3.71476	4.84594	5.06246	4.85831	5.01078	5.86501	5.43753	5.24692	5.4349	4.17227	4.16279	5.47911	5.67275	3.94819	5.68095	4.0862	4.95955	5.46676	2.79711	5.37903	3.98763	5.17932	5.37936	5.7115	5.48313	5.56887
A1CF	4.89327	2.80899	4.72559	4.4342	4.61774	4.36699	3.17774	6.10383	4.40698	3.72346	4.54603	4.12645	1.25706	2.78063	4.95037	4.47471	4.32335	5.39343	5.19502	4.66877	4.26692	4.44418	4.71282	3.44174	3.87903	4.7341	4.40935	3.81735	2.93672	3.70095	5.0869	4.55821	3.56698	4.82688	4.94683	4.24327	4.11071	4.49054	3.27919	4.82061	3.75484	5.25914	4.7723	4.96638	4.708	4.79583	3.65585	4.68559	4.13453
A2M	5.61789	4.78542	4.88754	5.09537	4.23767	5.48569	5.43501	3.66685	3.53204	4.04223	1.79431	5.37871	3.35366	5.52282	5.32391	5.01402	5.00169	5.72189	4.47559	4.04799	4.71209	4.60535	5.11236	4.89633	5.13572	5.14495	4.90424	5.00568	5.04098	5.03937	4.3703	4.57131	3.02799	5.09227	4.01787	5.04025	5.56768	3.79911	5.60101	5.22012	5.01155	3.82725	5.46264	5.43827	3.02003	5.60794	4.99217	5.11512	5.4942
A2ML1	4.98285	5.16481	4.74932	5.27057	4.78781	4.58832	4.82168	5.07639	2.75361	4.3446	5.06866	4.09172	3.60378	4.47381	4.67546	3.66923	4.06906	4.29518	4.93759	4.95799	5.62079	5.353	2.73246	5.08395	5.39917	5.10833	5.02034	4.43549	4.67359	4.63818	5.42076	4.56551	5.28584	5.2554	4.39033	5.26347	4.41316	3.85844	4.72699	4.07046	5.04177	4.18339	4.70297	4.22139	4.72863	4.1255	4.77719	5.06654	4.79562
A4GALT	5.73213	4.55779	3.85325	4.08055	4.39112	4.61376	4.67402	3.19821	4.85409	5.58696	4.39664	5.24691	5.73362	5.33568	4.61487	5.3525	4.82593	5.01671	4.68231	5.75056	5.49222	5.51055	5.13155	4.1503	5.44178	4.81335	5.10728	4.82857	5.02514	5.40583	5.57327	5.43111	2.76856	5.10017	5.72785	4.79392	4.63879	5.51418	5.47858	3.51176	5.59721	4.22462	4.84441	5.26571	2.56002	5.74521	4.10268	5.45266	5.323
A4GNT	4.25653	5.61727	5.72703	5.16066	6.10072	5.5524	5.89154	5.52367	5.36301	5.19801	4.14325	4.92499	5.11983	4.75922	4.033	4.02153	4.31934	4.52991	4.74092	2.16182	4.1632	5.17751	5.10838	4.83986	4.36374	4.79591	3.03517	3.66906	5.40015	3.63535	5.76656	3.91745	3.92086	4.68079	5.34122	5.29623	4.34472	4.46336	4.24516	5.4187	3.33206	5.63452	4.54649	4.56346	5.60732	4.77081	4.51957	3.91819	4.29661
AAAS	6.73239	6.82319	6.40876	6.28287	5.48929	7.16514	6.76272	7.16815	6.95717	6.66055	6.66149	2.80541	6.6541	7.43059	7.25931	6.48391	6.38838	6.42491	6.72936	5.97735	6.26572	6.70426	6.68996	6.40431	6.66588	6.90661	6.85323	6.91439	4.64858	6.59515	6.81149	6.27012	6.90754	6.75468	6.8546	6.87735	6.49207	6.84178	6.55214	6.73281	6.77581	6.7124	6.50395	6.32885	6.72301	7.11759	6.69249	6.51121	6.83532
AACS	6.93272	7.51897	6.4656	7.03641	7.41441	7.16732	7.37792	7.56986	6.63064	7.13982	7.20184	6.92895	7.15159	7.1614	7.12404	7.02697	6.55633	6.7107	7.08997	6.58153	7.01128	6.74566	7.0316	6.63584	6.77185	6.62949	6.45459	5.75675	7.11344	7.03293	6.58734	6.93381	6.34917	6.75059	7.29954	6.29528	6.78249	6.35621	5.95367	7.13243	6.68697	6.39321	6.55042	6.85018	6.45193	6.71548	6.22346	7.12367	6.13237
AADAC	2.69451	4.57789	3.87313	4.34332	4.52223	0.214456	4.29769	3.79769	4.0425	4.69715	0.732715	3.56368	3.3541	3.87583	3.95738	4.51064	4.09112	5.1054	4.2721	4.68716	5.21568	4.78273	4.72877	4.02811	4.55427	1.95847	5.00812	4.97486	3.26281	4.25415	5.20089	3.20017	4.17638	3.47288	5.36019	2.86352	3.98086	3.49988	5.00663	3.7122	3.83631	1.76076	3.90711	3.99564	4.00416	3.48354	4.41164	5.02876	4.07526
AADACL2	5.22025	4.19486	5.00616	4.08326	5.09325	4.35607	4.6386	4.65667	4.22608	5.05153	4.65286	5.01422	3.45405	1.03278	4.63884	4.19613	3.75958	4.31362	3.83068	4.04794	3.39438	2.18392	5.27312	3.76464	3.07121	1.68836	5.16125	4.57885	4.85841	4.34133	3.80935	5.04226	3.64415	4.82277	4.14587	3.63279	4.37374	3.85101	4.83073	3.60016	4.34205	3.52466	4.8998	3.11394	4.66452	3.99266	5.37048	4.43266	3.73045
AADAT	4.9845	4.11317	4.0944	4.90693	3.00294	4.82916	5.10312	5.08681	4.5791	4.86723	4.96203	3.94	3.45837	4.31284	4.91638	3.27324	5.22839	2.72847	3.88258	3.07315	4.35611	5.25716	4.83966	4.33763	4.24225	4.08051	4.66313	4.15836	4.33016	4.56562	4.98497	3.02478	1.92856	4.36252	3.08011	4.74146	4.68073	4.62794	4.63233	4.46418	4.868	4.90019	4.81428	4.27953	4.14498	3.2405	4.65191	4.99294	3.42999
AAK1	7.94959	7.88795	7.15774	7.14658	6.6008	7.03146	6.55483	6.61624	7.7975	7.2957	7.6059	7.18896	6.38416	6.20571	6.37825	6.29429	7.55396	7.29684	7.35839	6.45931	7.24392	6.99388	6.94129	6.98739	7.16588	7.47994	7.00497	6.87454	7.30957	7.85886	7.70777	6.6805	7.22039	7.109	6.9271	6.38253	7.06309	7.26048	7.1611	7.42379	7.58603	7.48468	7.29862	7.33028	6.85412	7.52553	7.12512	7.46179	6.69341
AAMP	7.80781	8.02837	8.14129	7.90295	8.501	7.99931	8.05838	8.28528	8.22682	7.80761	7.82685	7.82067	8.07016	8.08436	8.35221	8.7234	7.54018	7.31759	7.91317	6.74554	7.60661	7.9802	8.14684	8.29098	8.1987	7.57822	8.11606	8.57382	8.55614	8.17944	8.43044	7.47726	8.15506	8.17654	8.25405	7.69846	7.73558	7.82472	8.15669	8.32373	8.32712	8.16923	8.16249	8.1926	7.44873	7.93625	7.94462	7.76999	7.98185
AANAT	5.33992	4.41491	5.12631	1.77795	4.62688	4.95092	4.4861	3.87748	4.46803	4.4646	5.20461	5.11741	4.95689	5.38047	4.78519	5.57333	5.09905	5.00342	5.0226	4.50651	4.35804	4.33186	4.19318	4.52704	4.0308	2.12657	3.53308	4.32421	5.05208	5.19328	4.64165	5.3919	4.00608	5.0525	4.4734	5.2575	5.12445	4.67279	4.59524	4.56173	4.17785	5.14732	5.08794	4.8701	4.24375	4.21746	4.8788	4.41481	3.47138
AARS	9.58966	9.82462	8.97643	9.5679	9.38264	9.87428	9.91242	9.45583	9.46459	9.65431	9.8875	9.17505	8.68883	9.8308	9.48632	9.19577	9.92538	9.89256	9.75834	8.15522	9.87076	9.4959	9.65434	9.1336	9.71863	9.9385	9.74993	8.83273	8.46846	9.56491	8.88532	8.40292	9.42425	8.58844	8.31884	9.16872	8.89416	9.73311	7.73295	8.56678	9.33248	9.82258	9.59464	9.83902	9.33506	9.57052	9.4292	9.30046	9.71628
AARS2	7.1209	7.23724	7.41781	7.25807	7.61876	6.87675	6.54369	7.83561	7.44453	7.24737	7.33793	6.78854	6.97461	7.97255	7.35409	7.21261	7.46022	7.50167	7.3586	7.2362	7.32321	7.63017	7.20314	7.40491	7.15473	7.03892	7.43891	6.91674	6.82004	7.38113	7.5424	7.39966	6.59815	7.64146	7.39444	6.61226	7.49041	7.41318	7.23253	7.49866	7.47656	7.43479	7.56168	6.90696	7.25647	7.35437	6.96916	7.08	7.30345
AASDH	7.75015	6.76732	7.37066	7.65841	7.81198	7.9331	7.67023	7.29206	7.64857	7.31509	7.85341	7.70122	7.74383	7.65445	7.63514	7.68995	7.73687	7.49446	7.57627	7.70518	7.97297	7.17203	7.80197	7.27678	6.98569	7.85528	7.99494	7.91863	6.93571	7.37576	7.40051	7.43419	7.49429	7.42708	6.38527	7.63453	7.36844	7.5442	7.19437	7.03245	7.37217	7.55064	7.15716	7.31938	8.23904	7.20311	7.19526	7.25408	7.53919
AASDHPPT	7.21603	6.70915	6.0724	7.84505	7.27145	7.50397	7.06568	7.24078	7.41109	7.35538	7.8076	7.78498	6.70789	6.60983	6.89005	7.44072	7.37668	6.74873	7.10943	6.88155	7.22207	7.28716	7.15049	7.80561	6.83533	7.64742	7.69791	8.22691	6.57654	7.12515	6.90929	6.48017	7.47336	7.1227	6.99365	7.66774	7.23518	7.75866	6.97338	7.23982	6.56198	6.89826	7.11957	6.7557	7.34101	7.532	6.8965	7.29851	6.84604
AASS	5.01435	4.78919	3.304	5.31458	5.55603	4.94702	2.72433	5.022	3.85265	4.03295	2.11639	4.45029	5.35391	5.10393	4.86774	4.86465	5.07212	3.69938	2.85609	5.90221	5.00046	4.82167	3.86529	4.4129	4.23641	5.26622	3.07087	4.99449	3.42455	4.5288	4.88161	4.39819	5.67375	4.27642	5.75203	3.45989	3.87947	5.21284	3.95126	4.88864	5.32826	4.38688	5.13392	5.23482	2.71085	5.21094	3.9345	4.08687	3.83729
AATF	9.37419	9.55586	9.31429	9.13322	8.55022	9.9511	9.69914	9.97964	9.69331	8.9382	9.27757	9.13253	8.64531	9.53701	9.43861	8.99976	9.26869	9.18434	9.01833	8.36052	9.68085	9.41549	9.25289	9.70807	9.20693	8.98212	8.80534	8.53917	8.8642	9.42755	9.09214	8.92064	9.45258	9.36699	9.48262	8.5852	9.32102	9.09869	9.36749	9.1942	9.0432	9.18646	9.21955	9.58854	8.10068	8.58888	8.77647	9.5588	9.80983
ABAT	6.261	5.77632	5.86348	5.37715	6.71953	6.51813	5.56554	4.78741	5.48265	6.46653	6.85984	5.70187	6.75535	6.58741	6.22908	6.89697	6.35257	6.28706	4.70218	5.93178	6.63757	6.79907	6.20133	6.99302	6.49089	6.66683	6.96457	6.17532	7.32602	6.88808	6.5981	5.16595	6.95258	6.29844	6.66514	6.71593	6.85144	6.73965	7.53607	7.21959	6.70782	5.85038	7.14466	6.26986	6.89296	4.94	5.00221	6.45333	5.50172
ABCA1	7.94514	7.51215	8.61873	7.11328	7.94937	8.19213	7.71331	7.49575	8.08732	8.08146	7.81824	7.87793	8.41246	7.96941	8.16657	7.92454	8.48932	8.1468	8.8128	7.41742	6.79697	7.22326	8.29281	8.37781	6.83176	8.33197	7.87877	7.98193	7.71297	7.56404	7.48685	7.53287	8.35301	7.53056	7.94138	8.74151	7.86111	8.39155	9.17255	8.46652	7.66884	7.77659	8.7098	7.28563	7.91185	7.16873	7.86178	7.95826	7.90335
ABCA12	3.78689	5.46893	5.07946	5.32811	4.50409	5.2189	3.9397	4.21231	4.80017	4.83572	4.41218	4.8719	4.53694	3.83182	3.27213	4.61109	4.04342	4.60358	4.93142	4.92578	5.09684	2.73276	5.23704	4.95206	4.9474	3.54785	4.7526	5.40271	4.12323	4.28139	4.15657	4.45878	3.86428	2.64161	4.65824	5.12584	3.48085	5.50444	2.16607	4.68539	4.25938	5.08247	3.32812	2.58356	5.01289	5.57992	3.4041	4.8026	3.66835
ABCA13	3.89026	3.4969	4.4493	4.95678	6.28395	4.75648	4.87174	4.665	4.13495	3.0148	4.45608	4.26402	5.08603	5.20979	4.01798	4.37603	4.93042	3.17856	4.17277	4.72802	4.54796	4.43652	3.64228	4.34772	5.49041	4.26391	4.58895	1.43572	5.0555	-0.360567	5.00491	3.94671	4.45127	5.07439	3.4939	5.6273	5.30011	2.86784	5.91252	5.21051	3.4128	3.19621	3.66564	4.01469	5.58094	4.77582	5.14604	6.61458	4.4065
ABCA2	5.62493	5.76239	6.41219	5.86246	6.13359	6.45461	3.06973	5.79325	6.72848	6.4443	6.27585	6.41275	6.61849	6.13338	6.52214	6.1247	5.97791	5.79091	6.17295	5.50234	6.28326	5.99289	5.5566	6.49578	6.24382	6.00339	5.82157	6.46067	6.48715	7.20471	6.8066	5.63637	6.25171	6.07541	5.87087	5.37799	6.18304	5.63694	6.95115	7.06101	6.82405	5.52042	5.98183	5.25343	5.92811	6.25181	6.10273	5.89645	6.4547
ABCA3	5.63317	5.15517	5.1014	5.05981	5.62418	6.29074	5.16566	5.52953	6.38141	6.03859	5.17085	6.1684	6.58928	6.04756	6.77615	5.89169	6.2226	6.6216	3.99388	6.29471	4.19113	6.16237	7.00623	5.82578	5.20962	6.33141	5.79484	5.40977	3.61319	5.75844	5.82568	6.45502	6.20678	5.62913	5.59541	5.50145	6.11086	6.29257	4.75504	5.71565	6.3765	6.3912	5.77817	6.01083	6.40182	5.89494	5.06897	5.50476	5.62405
ABCA4	5.53672	4.86768	5.74061	5.12967	5.15071	4.90693	1.70215	4.81458	5.07391	4.60614	4.50846	5.41768	4.39615	4.6687	5.48488	5.01708	5.16778	5.19388	4.63265	5.72356	5.39155	5.38674	4.97449	4.82586	4.50637	4.35587	5.12513	5.42222	5.39417	5.25227	4.97827	5.15841	4.56181	5.52497	5.86834	5.2458	4.94403	5.35311	5.09428	4.91102	5.32676	5.12999	5.17679	4.87322	4.58171	5.06238	5.45342	5.44436	5.1879
ABCA5	6.55928	6.45898	5.37053	6.06556	5.91773	6.09751	6.56007	5.25178	6.63062	5.8492	6.40279	6.18374	5.47813	4.10588	5.6002	5.7855	6.35061	6.27755	6.18686	5.74711	5.70076	5.58526	6.00596	6.28099	5.4644	6.19646	3.60531	5.32919	4.84466	5.8058	5.58882	4.9657	5.96213	5.89842	4.3621	5.87326	5.87978	5.83015	5.02231	4.89002	5.36202	5.7195	6.23298	6.12355	5.96248	6.4062	5.71422	6.25621	5.6725
ABCA6	4.44408	3.75307	3.31446	2.54166	3.58197	5.08578	4.54701	4.52555	4.57019	5.19373	4.80079	4.88539	4.20048	4.93638	4.74156	4.46622	3.39413	3.62509	4.90905	4.66573	3.25528	4.65213	4.88418	3.30996	3.53602	3.66466	2.85135	4.55662	4.69784	4.76207	3.90707	4.90403	4.61666	1.22679	5.19646	5.10304	5.55214	4.71936	4.84051	5.05607	3.6386	4.28032	4.01734	2.7226	4.6404	5.43718	4.92885	1.5219	4.37978
ABCA7	6.64658	7.13969	6.92844	6.84622	4.86745	6.50899	6.40894	6.15309	6.81282	6.89565	6.39372	6.92812	6.96628	6.82914	5.97746	6.52259	6.94433	7.61919	7.00423	6.64535	5.99052	6.90032	6.63827	6.8995	5.21178	6.62128	5.89834	6.46226	7.21033	7.39817	7.39301	6.10626	7.03148	6.30749	7.02656	6.89216	7.56491	6.93214	7.061	7.34816	6.68567	6.20299	7.08692	6.29403	5.99521	6.79842	5.59298	7.17876	7.41819
ABCA8	3.74551	5.07771	4.13263	5.16405	5.25319	3.09461	4.53152	3.86824	2.81654	5.28656	4.77193	5.12124	4.12224	4.21844	3.55532	4.31336	4.89054	5.14626	3.42692	4.09953	3.59099	4.20825	3.28381	5.27311	3.82166	3.39476	4.35578	3.8576	4.91548	1.4642	4.57986	5.14845	0.711014	5.268	5.13247	3.74454	3.92611	2.86994	3.7576	3.72044	4.67394	4.33823	4.66088	4.09182	4.15395	5.03152	4.60498	4.488	5.13571
ABCA9	5.35457	5.20417	4.51233	5.45792	5.72872	5.3334	5.25748	4.54283	4.38937	4.79997	5.36024	5.16778	4.84772	5.23512	4.83518	5.20125	5.44716	4.37653	4.71836	2.61357	4.08228	5.23245	5.40169	5.58682	4.80633	5.28836	4.63224	3.52021	2.09101	5.06608	4.91901	2.91449	4.5933	4.99929	5.65963	5.00586	4.92124	4.87329	4.98437	5.17307	5.33152	5.22334	4.93498	4.42144	5.09072	4.17968	4.57192	5.17953	4.13775
ABCB1	7.64072	7.09179	5.97521	7.77479	6.77346	6.68835	6.28715	7.35827	8.0467	7.18373	8.12908	7.15608	7.21718	7.22247	5.62837	7.49085	7.47112	7.60168	6.28613	6.6377	6.16234	7.10941	6.55075	7.18321	6.23611	6.97107	7.37022	6.61887	6.49886	7.80528	6.54206	6.47296	7.58328	7.33665	6.47672	6.06941	6.44889	7.37467	6.91114	7.47607	6.81514	6.60358	7.13124	6.92668	6.71172	7.2753	6.36861	7.22817	6.37552
ABCB10	8.15927	7.36007	7.42615	8.15803	8.76696	8.15522	7.79852	8.05617	7.71328	8.00261	8.61514	8.14031	8.75591	8.12419	7.9478	8.49298	8.70817	8.08422	8.61972	8.16412	7.5794	8.07864	8.02992	8.50077	7.64058	7.73743	8.27328	8.58033	7.5914	7.9979	7.31608	8.18597	8.275	7.40374	7.18235	8.33918	7.81939	7.71493	8.07303	7.81372	7.6587	7.6729	8.50843	7.11656	8.56611	7.60463	7.45985	8.48147	7.65102
ABCB11	4.3528	5.76607	4.4058	4.30863	2.41473	5.00763	3.56534	4.51777	3.78297	4.89309	3.07712	4.59785	4.04488	4.18837	5.96081	4.1708	5.19601	4.63733	4.10895	4.65762	5.50787	4.57258	4.31405	5.00359	4.54662	4.92129	4.65441	5.33693	5.70784	4.2122	5.02277	5.05861	4.84207	4.58645	5.82393	4.41514	4.06778	4.14212	4.408	5.00551	3.92304	3.56145	4.95816	5.25981	3.23685	0.294329	2.47338	2.57677	3.054
ABCB4	6.43339	4.60255	5.10074	5.71378	4.25843	6.66876	5.1587	4.4329	5.4066	4.27308	6.2147	4.91462	4.52246	6.40218	5.92588	5.59962	5.6003	6.17628	5.02276	5.37476	5.514	4.42165	5.10671	4.73921	5.19972	5.38569	4.81977	5.83015	4.31196	5.64977	4.30263	6.10694	5.34992	5.44022	5.70554	4.61513	5.75015	5.18392	5.51037	2.1119	5.77631	6.27982	4.82866	6.11944	4.4786	5.55689	4.84797	3.96844	4.80661
ABCB5	5.07067	4.36136	5.1395	3.95634	4.22104	4.94327	5.14664	4.70136	4.33163	4.47464	4.87221	4.35658	4.69985	2.27758	4.99963	5.26037	4.78642	2.46744	4.55488	4.24207	4.23685	4.21541	4.55061	5.15844	4.85314	4.49914	3.79036	3.57827	5.34828	4.89356	4.70878	5.28551	4.97355	4.77266	4.50303	4.91557	4.45745	4.27323	5.17772	4.36366	4.94642	4.30602	4.04901	3.95927	4.62659	4.84708	5.12191	4.15136	5.28283
ABCB6	5.67669	5.56083	5.25848	5.34561	5.63125	5.98665	6.16072	5.86956	5.45761	5.63127	5.83547	5.7691	6.17655	6.09619	5.28211	5.85393	5.28324	5.82454	5.86506	5.37809	4.7889	5.56953	5.45292	5.13754	5.5512	5.73137	5.33185	5.28862	5.57298	6.08791	5.80879	5.9773	6.0145	5.77546	5.19191	5.79121	6.03577	5.71851	6.1401	5.89154	6.05288	4.90305	6.09191	5.7078	5.47958	5.30953	5.78218	5.52289	6.12035
ABCB7	7.55068	7.38369	6.3576	7.75665	8.21017	8.88675	8.56991	7.92866	7.27084	8.21164	7.692	8.24894	7.90194	8.27811	8.26605	8.18526	8.44254	8.51036	7.8535	8.60491	7.85555	8.03922	7.74857	7.70741	7.79539	8.2346	8.45656	8.61015	7.41211	8.2784	8.28714	8.32334	8.28008	7.28182	6.58155	7.91645	7.73102	7.59632	8.18526	7.57832	8.48435	8.48086	8.59322	7.60953	8.93721	7.71637	7.96029	7.9467	7.51811
ABCB8	5.55895	4.97205	5.32494	5.7141	4.6439	5.68872	5.4501	5.25469	6.08788	6.29956	3.00182	6.29993	5.54119	4.0292	6.17992	5.31849	5.91119	5.00104	4.5457	4.68053	5.27741	4.05938	5.39337	3.88476	4.04052	5.45003	4.98185	3.77135	5.88178	6.42325	5.5299	5.42351	5.13903	4.36394	3.96973	4.9924	5.2127	5.24185	5.92587	5.75249	4.12301	4.61643	5.32975	5.03471	4.71275	5.39941	5.75719	5.55998	4.94567
ABCB9	5.13141	6.17582	5.4717	5.80303	5.78526	5.04642	6.1327	5.31276	5.40206	5.66728	5.53632	6.0335	5.22041	5.71679	5.34382	4.59489	6.43269	5.55839	5.95906	4.68031	5.0768	5.72429	5.1683	5.47262	5.97374	5.8893	5.8116	4.65509	5.68653	6.11555	5.51492	4.84741	4.90132	5.33754	5.81327	6.24927	5.90123	5.0331	5.03485	4.72355	5.29695	5.21342	6.15388	5.63114	5.12005	5.40839	4.52832	5.03331	5.36235
ABCC10	7.16307	7.24897	7.34829	6.95428	6.55443	7.6164	7.17653	7.32002	7.62688	7.64671	7.16487	7.30486	7.04185	7.47037	7.39781	6.95686	7.07404	7.46118	7.22146	7.11096	7.60594	7.32057	6.47237	6.78235	6.91909	6.84105	7.03684	6.61192	7.3242	7.59946	7.60332	6.65291	7.43983	6.03181	6.8966	6.72762	6.58227	7.1385	7.02849	7.67121	7.04659	7.65272	6.87364	6.81628	6.67378	7.48098	5.23503	6.8134	7.42186
ABCC11	4.43111	4.63385	5.51912	5.56898	5.25143	2.49555	4.39315	5.51523	3.40194	5.38251	4.63794	5.46696	5.38739	5.02523	4.31472	3.25544	4.64298	3.55372	4.63799	4.96448	4.96201	4.56595	4.38412	5.47563	5.45534	5.28715	4.78956	3.42906	4.35261	3.1043	4.95266	4.72694	5.50156	5.85831	2.92343	5.35203	5.36182	5.66978	4.79046	4.27326	4.34142	5.63771	4.31253	5.04949	4.01355	3.49184	5.40619	4.0723	3.19263
ABCC12	5.42263	5.13654	4.31651	5.4033	4.89397	4.57595	2.30175	4.47744	5.20895	4.61382	4.95162	4.79642	5.18282	4.02923	4.53882	5.78644	5.64287	4.67945	5.26339	4.83307	3.63966	5.4123	5.04536	5.06984	3.68887	3.80949	4.58238	4.32749	5.36752	4.64682	5.06858	4.26605	5.25099	5.76225	5.5018	4.98443	4.62633	4.14126	4.7928	4.91653	4.57309	5.32144	5.22012	4.27871	3.64891	4.77563	4.72746	3.93447	5.68061
ABCC13	5.19806	5.25457	5.88318	5.03328	6.09458	4.6089	5.29601	5.71953	4.84459	4.99693	4.19782	5.13363	5.19475	5.02458	4.48373	5.12374	4.86946	5.09447	4.77446	5.87281	4.92003	5.40322	5.38011	4.68077	5.5099	3.76526	4.84119	5.42636	5.29966	4.47217	5.06178	5.91934	4.94412	5.21905	5.53181	5.1873	5.46764	4.97632	4.75607	4.9221	5.11742	5.09532	5.08215	5.68754	5.3753	4.66744	5.34238	5.54569	5.25853
ABCC2	5.57986	5.24161	4.7045	5.46431	4.66642	5.56273	4.56339	5.43458	5.44053	5.41772	5.61396	4.49172	5.81726	5.76254	4.58369	4.99582	5.25955	5.70548	5.74331	5.25903	4.79763	5.03634	5.13179	4.46207	5.17481	5.30071	5.20669	3.80809	5.45092	4.95567	5.39854	4.73338	4.28529	4.39934	4.25408	5.65574	5.2097	5.03949	5.2533	5.20425	4.78775	4.28922	5.63365	4.90498	5.32445	5.19801	5.5427	5.6336	6.11286
ABCC3	7.32481	6.90611	8.39303	7.53029	7.27205	7.54347	6.9507	7.97063	6.83003	7.99017	7.45519	7.75293	7.36939	7.65781	8.5702	8.0751	7.54889	6.94849	7.89055	7.39224	8.13773	7.74593	7.61261	7.13095	8.0787	7.688	7.71111	7.57739	8.45501	7.70712	7.96715	7.87843	7.82587	6.94439	8.39707	7.94177	7.01418	7.94384	7.94756	7.74228	7.21191	7.89179	8.01209	7.64639	7.85938	7.05928	7.53109	7.21044	8.60627
ABCC4	6.81667	5.85049	4.94344	6.18858	7.59722	6.06494	5.95029	7.41744	6.25147	6.28946	6.78358	6.96504	6.88687	6.93831	6.97159	7.72505	6.41512	6.4307	7.49342	7.18846	6.31429	6.21969	6.56812	6.45545	6.14475	6.37721	6.40698	6.97851	6.8029	6.81198	7.11185	7.55487	7.27137	6.04536	6.89789	7.11543	6.19571	6.84387	7.0877	6.49417	7.21999	6.62805	6.61665	6.57102	7.56861	6.64163	5.74166	6.44665	6.29527
ABCC5	7.17226	7.60271	7.32844	6.97029	7.03263	6.94615	7.29786	6.6386	7.28437	7.61438	7.37595	7.51553	7.79903	7.21551	6.96663	7.3401	7.61877	7.60376	7.05595	7.34479	6.91101	7.1881	6.79446	7.11448	7.37602	7.61819	7.12059	7.16017	7.00752	7.00334	6.7451	6.94942	6.7405	7.16329	6.52484	7.88269	8.0606	6.83741	7.8823	7.52251	6.56914	7.00894	7.69412	7.27303	6.94866	7.16635	6.5192	7.60157	7.68341
ABCC8	2.73359	4.01798	5.31397	5.4875	5.23505	5.2446	5.90708	5.48475	4.35514	4.42587	5.4197	5.03455	5.12418	4.54624	5.48833	4.55472	5.04134	3.73112	4.01652	5.08233	4.96645	5.32134	5.3132	5.05884	4.9852	3.92524	4.78699	5.77223	4.0971	5.17005	4.91971	4.04455	4.92664	4.7671	5.76975	3.25072	4.96787	4.05451	5.71469	4.96299	5.00888	4.71565	4.80876	4.30575	4.9101	4.73689	4.86891	4.49011	4.64418
ABCC9	4.45887	5.47269	5.35707	3.73849	4.65926	4.34442	5.11774	5.34223	3.96094	4.42009	4.79347	2.40404	4.58992	5.07068	4.6581	5.16149	5.01208	3.9884	4.83927	4.54131	5.1363	4.03942	2.42082	4.6177	4.53278	4.15431	4.97429	3.79744	4.72152	3.44961	3.96168	4.91634	3.88087	3.79526	4.03497	4.21148	3.59469	4.78094	4.03469	4.42009	3.57614	4.84509	2.59183	3.40092	5.40134	4.93281	3.25072	4.41815	4.76236
ABCD1	7.01423	6.25139	7.61222	6.62905	5.75986	6.85311	6.34993	6.9069	6.57873	7.30624	6.74937	6.10706	6.41309	6.73253	6.29626	6.72505	6.82381	7.42617	6.15518	5.74984	6.17495	6.20897	6.84201	6.71966	7.07276	6.47554	6.52668	6.33623	7.75794	7.84078	7.72769	6.84191	7.6726	6.49727	7.03716	6.55376	7.16012	6.07685	8.12181	7.41249	7.82362	6.26203	6.60103	6.10482	5.54312	6.09411	6.84945	7.04573	6.93093
ABCD2	5.46255	4.48472	4.45782	3.73844	4.77827	5.0758	6.06445	5.36868	5.10264	4.82166	5.32228	5.32921	3.60716	4.94184	4.99163	4.89428	5.73549	3.1962	3.13987	4.52541	5.01372	4.59192	4.83762	5.69166	5.50673	5.81157	4.78851	4.96484	4.19125	5.74288	4.87666	4.12714	5.35867	5.10362	5.29983	5.25823	4.86881	5.9617	5.69947	5.41622	5.36599	5.29811	4.29804	5.14641	4.32547	4.0656	5.20074	5.13125	4.98883
ABCD3	7.23828	7.04349	7.48044	7.1275	7.64161	7.52437	7.40065	6.56824	6.83218	7.39454	6.92746	6.45588	7.3077	7.22468	6.73935	7.04801	7.15911	6.91845	7.42633	6.96706	7.11576	6.76432	7.15468	7.03004	6.96236	7.10714	7.42455	6.88141	7.168	6.67995	6.6469	6.90965	7.31569	7.41405	7.75272	7.71209	6.95617	7.52772	6.28153	6.3547	6.07522	7.3881	7.17627	7.2112	7.57013	7.41103	7.5323	7.15139	6.72082
ABCD4	5.85821	6.18232	6.33319	3.00455	4.62747	5.83569	6.36879	6.27464	6.31469	6.52647	5.83811	6.0633	5.73148	5.85651	1.08206	5.6501	5.3587	6.15943	5.7544	5.60033	4.25039	5.75934	6.36	5.83564	5.30582	5.07355	5.69785	5.77228	5.67044	6.23363	6.2935	6.03694	5.82413	5.03577	5.73084	5.01797	5.63503	6.01095	6.45596	3.89016	6.08715	5.91201	5.18471	5.47369	6.21894	6.45357	5.57082	5.99748	6.41996
ABCE1	8.97877	7.16696	6.40663	8.22345	9.18729	7.9244	9.0865	7.77964	7.77864	7.63322	9.21989	8.32468	8.93911	8.33645	7.85106	8.48636	8.82353	8.20322	9.34959	9.69453	8.01926	7.78323	7.93189	8.49489	7.62894	8.9267	9.32993	9.60835	7.21942	8.47126	8.53532	9.36658	8.88172	8.34489	5.94074	8.37129	7.81418	8.55974	8.27625	7.63902	8.67421	8.87581	7.99552	8.57175	9.508	8.01899	8.21142	7.78855	5.57043
ABCF1	10.5365	10.3443	9.31057	9.97711	9.01887	9.59527	10.0269	9.79208	9.95587	9.3591	10.1237	9.65648	8.44784	10.2938	9.49924	10.0127	10.0479	10.3672	9.79885	7.82838	9.97229	10.0181	9.76973	9.09636	10.0041	9.5845	9.62996	9.06946	8.75453	9.67093	9.31253	8.975	8.79022	8.89679	8.92577	8.32335	9.07546	9.74596	8.02227	9.07941	9.37154	9.74079	9.64524	9.40733	9.05934	9.91317	9.63073	9.9294	9.80855
ABCF2	7.14948	7.09322	6.73674	7.00959	6.09015	6.81941	6.56284	6.73907	7.25533	7.24906	7.07427	6.50077	6.59109	6.69922	6.48393	6.55879	6.86148	6.85529	6.72875	5.95459	6.92713	6.86503	6.86898	6.6431	6.68941	6.77665	6.8514	6.55275	6.28212	7.08915	7.09571	6.0093	6.99526	6.69028	6.77445	5.99004	6.21795	6.39374	6.15197	6.78604	6.95977	6.88591	6.91383	7.0875	6.86782	7.11902	6.1473	6.98969	6.4042
ABCF3	6.48465	7.15775	6.42576	6.78931	6.84019	7.37767	5.69293	6.51725	7.30215	6.64835	6.87886	6.61523	6.74437	7.4627	7.17052	6.60534	7.11076	7.07794	5.46496	5.96178	7.20161	6.48194	6.35527	6.66253	6.70362	6.62819	6.33101	6.58156	6.79264	6.72097	7.0865	6.57723	6.966	6.31167	6.64721	6.2618	6.28839	6.65077	6.5904	6.61104	7.18721	6.75265	6.90451	6.92227	6.19565	7.53007	7.33712	7.11737	7.25273
ABCG1	6.881	6.93924	6.80548	6.16842	5.97732	6.42772	6.44807	5.92489	6.57153	6.94774	6.46671	6.57893	6.69074	6.48291	6.39783	6.8065	6.56355	6.77204	6.74378	5.80703	6.0161	6.62205	6.68297	6.7404	6.08547	6.70621	6.30147	6.18323	6.79245	6.51752	6.31562	5.92686	6.09186	6.87905	6.8553	6.24202	6.99886	7.0613	7.15645	6.8479	6.36879	5.91205	7.02044	6.56372	5.68959	6.0324	5.97249	6.1619	7.02523
ABCG2	5.03342	2.8946	4.00049	4.53104	4.83952	4.79356	4.49829	4.11642	4.12181	4.91341	3.89452	3.58423	4.07137	2.61791	4.99307	4.18655	4.83565	4.54641	4.69636	4.81221	4.56755	4.55881	4.22305	4.02139	4.34629	4.90291	4.36077	4.35741	4.13616	4.84293	3.8391	4.50947	4.51272	3.73248	5.00738	4.47895	4.11908	4.30163	2.59295	4.65449	4.49738	4.91127	5.0949	4.69975	4.9293	3.56799	4.55342	4.39364	4.86166
ABCG4	5.06166	5.07473	5.79286	6.42618	5.16013	4.74296	5.23781	5.32114	3.96255	4.2126	5.61287	5.41332	3.53429	5.70349	4.80195	4.45696	4.81936	1.3502	2.1265	4.40738	4.95063	4.15162	4.87674	4.8433	5.97328	4.00986	5.76675	2.54376	5.32611	5.6806	5.53828	5.96931	5.0038	3.73776	5.63304	3.90125	4.38776	4.75906	4.36103	5.35398	4.4374	5.41335	4.70934	5.4363	5.72993	6.2319	4.31457	5.96115	4.35846
ABCG5	2.99535	3.4761	5.03749	4.64101	5.42141	4.71347	5.45556	5.47315	5.17423	5.38578	4.90158	4.60239	5.40353	5.56587	5.20374	5.05549	0.329011	4.49789	4.08305	5.30716	4.39639	4.9365	4.94127	3.92936	5.17865	4.97596	4.41475	5.52486	5.51296	5.13849	5.25482	4.76517	4.8449	3.77394	4.60684	5.25705	4.33609	4.9848	5.26756	5.18128	3.46609	5.1991	4.97622	4.78806	5.2122	5.02908	4.55936	4.74586	4.70193
ABCG8	5.02145	5.46523	5.03545	3.99941	5.1255	5.14368	4.49917	5.06137	4.75987	5.49131	4.74682	4.62288	4.77041	4.34009	4.09535	4.74997	3.45403	2.68055	5.11396	4.64997	5.11325	3.90877	4.0626	4.66059	4.19815	4.32137	5.34746	3.79252	4.98497	3.73923	3.02475	0.989111	4.79216	5.23332	3.59534	5.05285	4.93784	4.22599	4.59457	3.34162	4.77296	4.85443	0.934525	5.43067	4.40973	5.21166	5.42791	4.42457	3.61869
ABHD1	4.98867	4.81601	5.86395	3.66233	4.98519	5.13456	5.64327	3.04016	5.1224	2.97882	5.48777	5.0394	5.8831	5.05086	4.41136	4.39412	5.42811	5.64521	4.13867	4.97384	6.0286	5.85881	5.39387	3.09129	5.81604	3.19796	4.83156	4.19172	4.33705	4.70821	4.8091	4.95763	5.307	4.85349	5.3002	4.80342	4.27181	2.76221	2.05605	4.2572	4.13607	5.45058	4.95813	5.30209	5.4457	4.99656	5.14601	4.03181	5.19944
ABHD10	7.82625	7.06734	7.88674	7.73204	7.15479	7.33648	7.07472	7.64343	7.3163	7.18293	7.88869	7.83626	8.72298	7.98459	8.14211	8.29328	7.58462	7.53934	8.23965	8.88266	7.65565	7.64992	7.20537	7.59874	7.84108	7.5845	7.56468	7.74741	7.02115	7.47966	7.10309	8.45062	7.65576	6.96331	6.97545	7.30878	7.25799	7.72511	7.34779	7.67039	7.38311	8.21835	7.38254	7.3515	8.20003	7.08243	8.2398	7.58689	6.42724
ABHD11	5.79876	6.02208	6.14019	5.66761	5.66829	5.06694	5.77505	3.21248	5.78909	6.29384	6.00552	4.86664	4.02705	5.37049	4.61032	3.40915	6.06983	5.2488	5.88416	3.90922	5.87193	5.97934	6.03012	6.16913	5.87618	5.71252	5.79463	4.6957	6.07891	5.59265	4.94925	3.76501	5.62314	5.28217	6.65501	5.52959	5.7848	4.92631	5.80912	4.52029	4.91751	5.83152	6.36167	5.94671	6.01184	5.39934	5.89041	5.50245	6.11681
ABHD12	6.3618	6.56195	7.2918	6.57389	6.67222	6.66241	6.2554	6.40608	6.79109	6.54164	6.62868	6.53542	6.07724	6.42391	6.71683	6.61853	6.67471	6.36068	6.20469	5.80948	6.72444	6.80987	6.47226	6.73983	6.64476	6.71141	6.75366	6.2401	6.597	6.75516	6.82549	6.44616	6.46457	7.04186	6.18508	6.26358	6.13617	6.18264	6.78551	6.69811	5.59676	6.6287	6.44834	6.66174	5.93254	6.27628	6.17716	6.63108	6.85428
ABHD13	7.03619	5.9247	6.65364	5.77577	6.87158	5.4736	6.23562	4.60289	6.14393	5.06847	6.14534	6.35355	6.85361	6.80146	7.26965	6.67206	6.39749	6.195	6.74741	6.99123	5.26658	6.84881	7.15452	6.7214	6.68953	7.43018	7.75016	6.8577	5.17716	6.65709	6.67319	4.6567	6.51951	7.12447	7.14184	7.36608	6.43359	7.13048	7.04696	6.73948	5.66722	6.41422	6.61867	7.1497	7.52091	5.70911	6.22634	5.91383	3.0442
ABHD14B	8.49234	8.47642	7.57164	8.79942	6.83807	7.79807	8.0826	7.82466	7.91428	8.30936	7.95187	7.75148	8.55004	8.81936	8.64602	8.13829	6.88216	8.36325	8.16501	7.71746	7.98565	7.72519	7.59361	7.54116	7.47695	8.19995	8.20579	7.58337	8.07659	8.50058	8.25192	7.98753	8.24957	8.09551	7.85475	7.57813	7.50292	7.55303	7.98079	8.53064	8.4234	7.80041	7.30036	7.66449	7.76872	8.10485	9.1006	7.88276	8.15164
ABHD2	7.41552	7.03005	7.14861	6.96477	6.65048	6.67849	6.96047	7.30629	6.36962	7.00079	7.10559	7.14812	7.49173	7.12985	7.18714	7.2609	7.12649	7.13515	6.57234	6.66387	6.859	6.77687	7.11181	7.31464	7.11969	6.62214	6.23109	6.64622	7.50722	6.5555	6.23806	6.95608	6.52026	6.85797	7.44671	7.47151	6.90504	7.00445	7.39163	7.25252	6.83099	7.14234	7.15415	6.98266	6.88291	6.21881	7.08237	7.24884	7.3713
ABHD3	9.43368	9.03963	8.71473	9.14076	9.30814	9.10897	9.08753	8.20153	9.38766	9.10345	9.46275	9.68925	8.72251	9.14473	8.21125	8.8821	9.76521	8.92501	8.86609	8.70732	9.36481	8.39878	9.3273	10.0551	8.74239	9.17485	9.71959	9.4929	9.20878	8.85368	8.95257	8.01198	9.37267	9.5484	8.87467	9.92914	9.54498	9.21751	9.26662	8.83508	7.96573	8.71791	9.50552	9.19045	9.13903	9.29784	7.79204	9.4421	9.39035
ABHD4	6.81733	7.426	6.51485	6.56971	6.94078	7.01454	6.60066	7.10285	6.90599	6.77638	6.86106	6.93323	7.33061	7.15518	7.10098	7.20528	6.52177	6.96456	6.31539	6.30452	6.71449	6.526	6.62086	6.62368	7.1493	6.99491	6.51552	6.76964	7.86464	7.10279	7.05786	7.00491	6.95016	7.164	7.82964	7.02342	7.44546	6.98999	7.97134	7.34283	6.83984	6.21783	7.02619	7.08762	6.49828	6.26886	7.376	6.6724	7.22141
ABHD5	6.94926	7.26378	7.25566	7.59414	7.96464	7.83226	7.98647	7.8199	7.55728	8.24215	8.26978	7.86599	8.62708	7.69167	7.90368	8.52307	8.29881	8.36186	7.4637	7.77166	7.31028	8.01233	7.91389	8.28847	8.13217	8.43723	7.77195	8.09273	8.34847	7.68655	7.80567	8.07493	7.85485	8.4664	8.201	8.75228	9.01954	7.84456	9.2236	8.11104	7.35412	7.39732	8.59139	8.09612	8.13221	7.50385	7.92354	7.5769	8.20595
ABHD6	6.41065	6.04479	6.68275	6.30544	6.37542	6.54286	6.24332	6.73067	5.8421	5.93516	5.96318	5.86699	6.19427	7.14286	7.08506	6.60748	5.46301	6.44422	6.09453	6.81778	6.13417	6.34344	6.65617	6.1384	6.4315	6.35706	5.73684	6.17027	5.88878	6.40187	6.1196	6.26582	6.60314	5.77477	6.83935	5.74931	6.14154	5.69681	6.6795	6.95925	6.31903	6.33582	6.16182	5.95232	7.02207	5.23471	6.56391	6.53805	6.19196
ABHD8	7.08325	7.25976	7.56701	7.05127	7.24537	7.57325	7.23078	7.47222	7.06093	7.3593	6.89871	7.19063	7.04443	7.39733	7.64204	7.20299	7.1058	7.04476	7.32416	6.95943	6.95943	6.99808	7.47607	6.75646	7.0627	7.04367	7.41445	6.93833	6.65772	6.88528	6.57821	7.1004	6.28985	6.89622	7.55775	7.21023	7.05474	7.65365	6.72248	7.08082	6.95211	7.44741	7.3276	7.08562	7.15796	7.4207	7.13921	7.60105	7.16632
ABI1	8.0562	7.61206	8.23466	8.39998	9.4383	8.1828	8.17089	8.1972	8.32907	8.22183	8.41504	8.29518	8.983	8.63261	8.11365	8.23301	8.69376	8.23638	8.54978	9.11407	8.59125	8.30663	8.69975	8.768	7.96308	8.55249	9.25139	8.45186	7.89087	7.52906	7.71065	8.44928	8.53971	7.63973	7.53464	9.20151	8.34164	8.15053	8.44153	8.47991	8.0014	8.56166	8.85671	8.51416	8.64964	8.52428	7.60218	8.6992	7.49953
ABI2	6.35648	5.62807	5.0688	6.07744	6.00505	6.26735	6.5481	5.8159	6.1473	6.29543	6.41268	5.68666	5.87503	6.66436	6.20747	6.34055	6.13752	6.43655	6.28406	6.31621	6.06846	6.47696	5.90499	6.00824	6.65542	6.83749	6.16263	6.12696	5.68176	6.3463	6.0945	6.34775	6.86338	6.34309	5.73816	5.90479	6.06591	6.14392	5.9617	6.52702	6.10781	5.90167	6.31565	5.91201	6.20067	6.30532	6.25271	6.43988	5.85522
ABI3	8.70788	8.18393	9.12227	8.60575	9.19161	9.23402	8.60222	8.92764	8.62165	8.74171	8.20697	8.03883	8.13825	8.86964	9.24662	8.37073	8.08525	8.26909	8.29831	8.11572	8.69899	9.22907	8.69485	8.76093	8.63597	7.98025	8.19917	8.63681	8.34694	8.92078	9.04558	8.50635	9.00189	8.78106	8.57396	7.86949	8.34397	8.44545	8.35373	8.77195	9.14011	8.21025	8.50733	8.27211	8.19601	8.43929	8.50672	8.02782	7.82697
ABI3BP	3.26262	5.09468	5.12232	5.4454	5.36106	4.53889	5.25303	5.43405	2.40142	4.48418	3.32624	4.81567	4.81116	4.90149	5.29505	3.11399	4.41111	4.51768	4.49323	3.3725	5.30232	4.06579	5.30815	4.77326	4.28412	2.70255	3.86382	4.94955	5.28341	4.32361	4.86343	3.96781	4.25347	4.12769	5.05718	4.70702	4.9853	4.77345	5.22677	4.75361	4.3673	5.44331	5.18712	3.50301	5.71929	-1.37075	4.0323	4.73002	4.80036
ABL1	7.50275	7.61672	6.85033	7.504	6.86138	7.14843	7.02404	7.24934	7.14922	7.20291	7.16574	7.05876	6.86496	7.24554	7.38342	7.11434	7.09218	6.70878	6.81918	6.4393	6.55246	7.29819	7.1709	6.99798	6.94063	7.33356	6.99511	6.72258	6.37699	6.99165	7.01242	6.41077	6.42578	6.54671	7.13354	6.97295	6.59105	7.37009	6.31422	6.90956	6.71322	7.18458	6.90665	7.00774	7.15575	7.31139	7.29	7.49915	7.12339
ABL2	5.20433	4.76165	6.20038	5.55077	2.91643	3.05792	3.36399	5.07	6.29802	4.85567	5.59218	4.90054	5.60387	4.91188	2.87185	5.96936	5.12921	5.39242	4.53071	5.98382	5.62396	6.0513	6.50906	6.41952	5.94115	3.83206	6.26433	6.00209	6.13581	5.27974	4.80227	5.44843	5.69464	5.09676	5.21132	5.12647	6.45424	4.89237	3.26519	5.46431	3.91488	5.15621	4.95345	5.77428	6.20327	4.87951	4.06735	4.55401	5.73757
ABLIM1	9.75915	9.45179	7.57213	9.04301	8.01493	8.4847	8.98834	8.03602	8.70132	8.32842	9.39069	8.80784	7.50754	8.74	7.94263	8.37324	9.33423	9.4603	8.87299	7.17812	8.80816	7.97427	8.51013	8.6929	8.0487	9.48779	9.17502	8.26719	8.21526	9.54971	8.64626	7.6266	8.71852	8.81571	7.35451	7.83066	8.64481	8.4649	8.1067	8.69494	9.10029	8.9868	8.83954	9.45195	7.69287	8.84362	7.86015	9.35158	9.27651
ABLIM2	5.59493	5.80587	4.13068	5.27016	3.66858	6.24773	5.55506	4.6575	5.43319	6.04155	5.99539	4.29043	3.63455	4.5958	5.92367	6.00421	5.65755	5.95475	6.26413	4.79641	5.66197	5.80357	4.59236	5.74379	5.81087	5.54251	4.78993	4.97074	3.85903	6.16276	5.29953	1.22519	4.71566	5.33439	4.26314	2.96565	4.95575	5.77895	5.49627	4.33421	5.15331	2.51289	4.57629	5.19371	4.31941	5.56986	6.32326	5.5801	6.00045
ABLIM3	6.48354	5.44387	6.12406	6.68986	5.32069	6.36017	6.40192	6.51716	6.29714	6.89067	6.41456	4.87757	7.06162	6.58623	7.09654	7.29574	6.05404	6.39266	6.51419	7.69012	6.48852	6.03085	5.72757	6.22279	7.12336	6.43087	4.77662	5.78126	6.66165	6.26279	6.97525	6.23351	6.66923	4.91939	7.13709	6.77054	6.58106	5.46578	6.982	5.82365	6.63485	6.83034	6.34465	6.90035	5.96591	6.63044	6.34964	6.84502	6.70242
ABO	5.87472	5.24137	5.66632	4.1112	5.59711	3.35453	4.48193	4.65141	5.45223	5.14051	5.45451	5.56834	6.03582	6.09807	5.7808	4.96328	4.91431	5.1111	5.34753	4.9302	2.88316	5.20861	5.01183	5.26889	5.05636	4.7105	3.9418	5.73088	4.73228	5.58992	5.21708	4.33557	5.07902	4.20608	5.58963	3.52089	4.08306	5.84857	3.94443	3.7962	4.05201	5.14881	5.43639	4.28866	3.38582	5.21751	5.5227	4.56903	5.9968
ABR	8.13413	8.59312	8.36295	7.8921	8.49844	7.85931	8.21217	8.40469	8.30832	8.60004	8.02845	8.01242	7.95047	8.40633	8.1131	8.10421	8.53327	8.3353	8.22211	7.50996	8.113	8.34192	8.46154	7.95291	8.35769	8.23235	8.28592	8.2328	7.5984	7.55298	7.23806	7.73095	7.50644	7.674	7.91159	8.37002	8.17879	8.56036	7.49642	7.74567	7.20094	8.20169	8.6226	8.20471	7.96017	8.49088	7.94697	8.37968	8.8199
ABRA	5.53274	4.30896	4.60329	5.4353	3.56748	4.14291	4.14618	4.76756	2.02813	5.31538	4.33021	3.39033	4.39795	2.94363	4.91833	4.5767	3.78604	4.33443	3.2848	4.58604	4.33481	4.50587	4.80316	4.15222	3.93847	4.71908	5.26685	5.09214	4.43659	3.47135	4.90511	4.07927	4.53803	3.71506	2.8287	5.36954	4.88852	3.91054	4.87798	4.38333	5.56848	5.30126	5.09884	5.23895	4.065	4.77527	5.28678	4.73207	5.29922
ABT1	6.02486	5.53069	5.65978	6.87566	7.27482	6.27744	6.10664	6.07126	5.9911	4.99364	6.76303	6.62331	6.71621	6.23577	7.29035	6.28618	6.77154	5.35531	5.72817	6.85743	5.53894	6.73417	6.92128	6.33808	7.36898	7.11533	6.69795	7.45886	5.87143	6.17321	5.22932	5.83819	6.6347	6.46981	5.83931	5.20112	6.27128	6.08196	6.73964	6.02627	6.66199	6.64599	7.15495	5.64607	7.33992	6.88796	6.70076	6.72107	6.47781
ABTB1	8.61185	8.91281	8.77829	8.65028	9.06702	8.66119	8.76218	9.30185	8.99745	9.23601	8.9472	9.13704	9.06334	8.61819	8.6501	8.62803	8.70921	9.31186	8.63399	8.87592	8.40716	8.97079	8.90388	9.36678	8.91823	8.6346	8.4529	8.53062	9.75082	8.75594	8.89625	9.07775	9.27289	8.9001	9.28147	8.84111	9.39149	8.39599	9.4257	9.40745	8.85904	8.37299	9.19406	8.59994	9.18622	8.93648	9.37226	9.08822	9.66192
ABTB2	5.56001	4.47258	2.70282	5.21116	5.31398	5.38667	5.20693	5.13297	5.56557	4.92302	4.20794	5.22322	5.31232	5.17113	5.13246	4.75381	5.0736	4.3005	6.10036	4.26629	5.10906	5.88752	4.87298	4.60936	5.72764	5.48199	4.21757	4.8094	5.53522	6.15665	5.1244	3.04751	5.44907	4.83154	5.17486	5.38659	5.56757	4.94867	4.55932	4.77268	4.68199	3.57422	5.24165	4.60339	5.76803	4.28066	4.55038	5.99114	4.96404
ACAA1	8.57895	9.3123	9.26789	8.87629	9.19344	8.60449	8.93615	9.23997	9.31511	8.96195	9.20583	9.41242	9.37268	8.62736	8.73774	8.87194	9.02707	9.37195	8.90655	9.1122	9.44784	9.20432	8.88659	9.11189	9.22932	8.82927	8.41724	8.92828	9.56599	9.14171	9.72832	8.64037	9.10485	8.58723	9.38548	9.02622	8.82678	8.76506	9.15027	8.95239	8.78577	9.48307	9.15	9.39412	8.81796	8.88895	8.41557	9.09587	9.56559
ACAA2	6.95084	6.4405	6.57897	7.32853	8.39232	7.68331	7.79225	7.7959	8.23575	6.77601	7.33389	7.10552	7.62987	7.98791	8.01919	7.22529	7.96808	7.07796	7.50738	7.613	7.57283	7.75505	7.7406	7.8459	7.50373	7.68982	6.87239	7.60354	7.62092	7.56365	8.13735	7.50353	7.78721	7.56312	7.69842	7.24509	7.06413	7.96431	7.48821	7.92672	7.41164	7.87519	7.60657	7.74218	7.94976	6.70336	6.69808	6.89994	7.00174
ACACA	6.95198	6.51906	6.04887	6.86652	6.41538	6.51487	6.61555	6.91512	6.58248	6.33893	6.75768	6.01107	6.20197	6.7599	6.64284	6.58985	6.69049	6.48651	6.61358	5.92241	6.2112	6.7522	6.73962	6.42007	6.98165	6.91874	6.90794	6.04208	5.68697	6.56385	6.03362	5.95833	6.48381	6.08584	5.18363	5.90199	6.25382	6.60892	5.88882	6.27367	6.50905	7.06535	6.67894	6.3712	6.27807	6.78559	6.42034	6.44173	6.44965
ACACB	7.38436	7.39895	6.64624	6.78921	6.23596	7.67815	7.62964	7.12395	7.50617	6.93987	7.35057	5.95852	6.80681	7.75971	7.49988	7.27146	7.12087	7.36958	8.0522	6.25562	7.50303	7.58767	6.43881	6.51668	6.40522	7.52002	7.24374	6.99867	6.02661	7.20276	6.44147	7.10233	6.83335	6.81079	6.06106	6.86481	7.60617	6.73673	6.61087	7.19112	7.08605	7.47966	7.4735	7.57819	6.85071	7.07421	6.44484	7.00325	7.58646
ACAD10	6.44066	6.75261	6.56486	6.26311	6.58448	7.0407	6.12295	6.61247	6.65963	6.61703	7.1231	6.31102	7.02644	6.98567	7.1635	7.61029	6.41073	6.91923	6.46585	6.21642	6.5474	6.63003	6.92163	6.28495	6.90737	6.75107	6.93804	6.90527	7.34157	6.69736	6.12021	6.16732	6.74953	6.11907	5.25999	6.09513	7.02509	6.95175	6.63689	6.86593	6.50152	7.03856	6.63878	6.59923	6.46538	6.90807	6.9189	6.62606	7.06118
ACAD8	7.20308	7.47965	7.48671	7.58138	6.94184	7.07626	7.41325	7.63282	7.86989	7.9972	7.51122	7.68529	7.69493	6.75642	7.45187	7.38458	7.45653	7.78582	7.35271	6.65739	7.03744	7.27424	7.23852	7.11709	7.4482	8.14353	7.73383	7.15272	7.0284	7.46226	7.05428	6.45156	7.6057	7.44928	7.16413	8.04139	7.40318	7.77363	7.27664	7.32972	7.10419	7.15477	7.12154	6.91616	6.41288	7.51185	6.53713	7.289	7.65839
ACAD9	7.71819	8.14328	8.70391	7.74736	7.79529	7.40772	7.2705	8.1878	8.6063	8.13239	7.77927	7.97661	7.80605	8.10113	7.89132	7.55672	7.69988	7.72623	8.18931	8.08668	8.21696	8.73478	7.71617	7.8111	7.94782	7.60909	7.5427	7.70308	6.45745	7.21526	6.97636	7.18406	7.5646	7.78617	8.22274	7.49948	6.88316	7.55114	6.68189	7.20181	7.23328	8.32218	8.1539	8.07675	7.68678	8.31906	7.82974	7.78865	8.25048
ACADL	5.00586	4.27762	3.59025	4.67125	3.59276	4.23467	3.61585	4.57136	5.29395	4.11651	5.42665	4.73071	4.15343	4.35343	4.35007	4.96279	4.43209	4.22494	4.08511	4.04002	3.77913	4.7584	4.05613	4.50906	5.05518	4.70259	3.58506	5.00457	3.72165	4.26316	5.10875	4.1974	4.91162	4.57784	4.64468	3.81739	4.38862	4.73029	4.26483	3.74977	5.32317	4.44046	5.36258	4.35338	4.20545	4.22686	5.0134	4.98125	3.05366
ACADM	7.70554	7.72161	7.49401	8.52816	8.61093	8.97379	8.65018	8.95696	8.55513	8.37464	8.54956	8.82484	9.09752	8.36029	8.54119	9.58336	8.93486	8.34191	7.96325	9.61409	8.55547	8.15357	8.66788	8.38457	8.29156	8.78462	8.76011	9.18908	6.04098	9.09491	8.37146	8.96712	8.84476	8.17123	6.00532	8.61889	7.60633	8.93793	7.88174	8.16788	8.63078	9.32983	8.55293	7.97966	10.0836	8.33269	8.42263	8.69199	6.88404
ACADS	7.19234	7.4543	7.06383	7.10448	6.61178	6.99682	6.39779	6.70375	6.74315	6.39521	6.75404	6.56755	6.31592	6.36622	6.50231	6.34221	6.30588	6.59742	6.48101	6.268	6.6211	6.56173	6.58327	6.2992	6.18376	6.33986	5.85149	6.20117	7.70008	7.12745	7.09258	6.85643	6.50875	7.23837	6.84086	6.13024	6.65973	6.52972	7.11831	7.24547	7.35513	6.58453	6.57606	6.04171	6.19821	5.70036	5.82084	6.40426	6.6404
ACADSB	6.46851	5.93139	3.91232	6.28158	4.20881	5.74716	5.67284	5.31172	6.12822	5.48523	6.46516	3.95851	5.49591	5.87232	5.427	4.64184	4.78676	6.16292	1.59906	5.13772	6.04994	3.89905	5.79013	5.5096	5.60652	6.04225	5.73581	4.77304	4.43712	4.47098	4.35976	5.89234	6.41242	5.17372	4.10426	6.14309	5.88352	6.6896	4.51581	5.59278	5.00236	6.1202	5.13393	6.37199	5.75676	6.26918	4.50183	6.30504	5.56625
ACADVL	10.2672	10.2065	10.2347	9.65516	9.42042	10.8554	10.0741	11.1801	10.7271	10.5191	10.2844	9.9491	10.3417	10.4008	10.5922	9.79943	9.70158	10.4703	9.69414	9.20139	9.33033	9.82259	9.96795	9.73376	9.9246	9.67186	9.6046	9.47251	10.3367	10.7364	10.5973	9.79688	10.5184	9.34911	9.7514	9.96187	10.1192	9.29396	9.41761	10.0909	9.54132	10.3437	9.8884	9.78276	9.37434	10.0874	8.86995	10.3951	10.5909
ACAN	5.33011	5.78739	5.30984	5.49591	4.85011	0.261122	5.55988	5.67624	5.56909	4.88782	5.80054	5.52161	5.65052	5.53373	4.98758	2.7372	4.91641	5.77333	5.84339	3.90781	6.03748	4.60756	4.25742	5.68755	5.23373	4.95518	4.64838	4.577	5.42077	5.86737	5.46511	5.06616	5.19139	4.99805	5.23343	5.81738	5.31486	5.97727	5.55766	5.58468	5.70874	5.42253	4.38789	4.76526	5.56707	5.55828	5.15593	5.06669	5.40931
ACAT1	6.73351	7.16081	7.34481	7.42128	7.22246	7.51559	7.50382	7.33013	7.2527	6.8633	6.94712	7.58925	7.73068	7.34228	7.46399	7.42352	6.98661	7.09914	7.50845	8.18904	7.59564	7.25004	7.14146	7.24919	7.01798	7.00876	7.3947	7.39422	6.49825	6.98889	7.25688	7.88392	7.04053	6.97948	7.24585	7.3948	7.11192	7.29374	6.62759	6.33725	7.16708	7.61964	6.77352	7.72975	7.82367	7.41705	8.24863	7.05339	6.58262
ACAT2	7.1778	7.22088	7.659	7.60586	7.69199	7.18954	7.29106	7.2998	7.83801	7.52798	7.95412	8.15558	7.92037	7.01882	7.16929	6.72235	7.32531	7.56967	7.15792	7.92074	7.77886	7.60402	7.57412	7.39958	8.09998	7.42154	7.10571	7.65564	6.78681	7.08801	7.07349	8.02347	7.64427	7.76807	7.02804	6.91786	7.07435	7.29673	6.03096	5.64453	7.01574	7.71647	7.342	7.4079	8.44373	7.62976	8.2164	7.47048	6.30937
ACBD3	8.56826	8.00677	8.41354	8.65986	9.00615	9.26761	8.67348	8.67525	8.50307	8.77863	9.04043	8.99062	9.29891	8.84244	8.68902	9.19925	9.19815	9.07773	8.73193	9.41711	8.56004	8.46188	8.75142	9.2047	8.5909	9.14357	9.35043	9.3965	8.08367	8.66612	8.56496	9.44212	9.3688	8.84804	8.51328	9.37308	9.02293	9.03121	9.36915	9.01613	8.68271	9.07529	9.03897	8.67212	9.40122	8.5022	8.66244	8.89575	7.90313
ACBD4	6.31757	5.27217	4.72464	5.78371	5.95897	6.66463	6.32535	4.72959	5.74471	5.45624	5.45661	5.27218	6.13301	6.06414	4.60536	5.36551	5.53545	5.11592	5.73646	5.8288	5.34601	4.50599	6.45454	3.02137	6.22067	5.55796	5.55283	5.57775	5.07123	5.59903	6.32293	5.1922	5.75974	5.21886	5.78322	5.33008	5.81329	6.19193	6.56724	4.44833	6.2016	6.02373	6.61727	5.62263	6.9002	6.01755	6.57737	5.77239	3.78596
ACBD5	6.12537	6.32582	4.91076	6.35543	6.49777	6.11926	6.56197	5.55124	6.629	6.50421	7.0707	5.77088	6.17679	5.19593	6.00206	5.9968	6.26952	5.71704	7.01657	3.69206	6.42463	5.37073	6.36894	5.66088	6.01417	6.70339	6.43527	6.74894	5.76978	5.87458	6.14436	4.39653	6.73672	4.77058	5.4269	6.8239	5.67604	6.36029	3.90656	5.83378	4.33776	6.23913	6.44155	5.08642	5.7684	6.17781	6.43839	6.66907	5.07891
ACBD6	5.66176	7.47747	7.04254	7.4985	6.09925	7.08194	7.15465	7.55543	7.36444	7.28775	7.08409	7.40669	7.13181	7.38541	7.66706	6.54737	6.6497	6.97085	7.15335	7.03172	6.76985	7.00009	7.17796	7.21254	6.4866	7.06519	5.67793	6.49681	6.3512	6.47722	6.58121	7.01286	6.95982	6.66178	6.52499	6.73258	6.13728	7.22489	6.46491	6.84421	6.92368	6.91518	6.75324	7.00796	7.58238	7.15982	7.7225	6.67093	6.92264
ACD	7.82939	7.84723	8.34711	7.58777	7.21678	8.37753	7.88333	8.3244	7.69333	8.2867	7.73833	7.37152	7.99399	8.42368	8.62875	8.42895	7.55878	8.2329	7.55518	6.80051	7.53465	7.91391	7.60811	8.43049	7.77192	7.65547	7.43125	7.89048	8.2143	8.19201	8.31731	7.09605	8.2876	8.04413	7.47211	7.80373	8.12409	7.49423	8.27663	8.39012	8.46655	6.88687	7.36088	7.32465	6.93349	7.37383	7.4965	7.56478	8.04067
ACE	5.25703	3.18113	4.24541	4.37726	4.80318	5.26136	4.90354	4.12247	4.0123	2.16823	5.06956	4.91377	4.44594	4.60433	3.93983	3.93034	3.76337	5.16149	3.9937	4.4207	3.55495	3.96954	4.47671	5.04378	5.18122	3.95537	4.55249	3.07404	3.76365	3.96343	4.98654	1.67419	4.42076	4.51763	3.28225	4.22939	3.49584	5.13843	4.76059	2.64189	3.80303	3.88995	5.40721	4.991	5.35136	5.34588	4.28086	3.99571	3.4771
ACE2	4.65769	2.3262	3.30314	5.14628	3.602	4.68948	5.08205	4.24101	5.20963	4.62483	3.34522	5.00609	4.27093	4.29671	1.98962	5.13935	5.33239	3.92746	4.26517	4.7357	4.37933	4.6544	2.84928	3.12214	4.00547	4.88846	3.61798	5.44095	4.40422	5.12112	5.17892	5.06526	1.62213	4.62689	3.99443	5.23413	5.06076	4.09416	4.48045	4.99236	4.81042	4.81905	3.53727	4.84019	5.46841	5.17434	5.01357	5.28127	3.07347
ACHE	5.11011	5.28884	5.24108	5.45319	5.27281	4.83344	1.54103	5.48463	4.48052	5.24362	4.62716	5.63001	3.41326	3.91157	5.11635	5.24483	3.71988	2.64308	0.88526	4.80264	4.52322	4.81332	4.67564	4.49477	5.28048	4.18747	4.4258	4.8312	5.76474	5.19146	5.37366	3.72997	4.40546	4.30822	4.16924	4.62568	3.5977	3.53195	5.24523	5.57963	5.83464	5.25107	5.30169	5.11972	2.74648	4.30676	4.39018	5.66267	5.81329
ACIN1	9.10434	8.87591	8.8011	8.85429	8.19983	8.62392	8.40554	8.48521	8.78535	8.39655	8.62856	8.6008	8.31947	9.01711	8.67146	8.46718	8.72645	8.79532	8.12608	7.7444	8.77453	8.25164	8.29183	8.49223	8.32487	9.10803	8.89122	8.58272	9.41323	9.43425	8.88426	8.53054	9.02149	8.92186	8.92114	8.62269	9.70837	8.76439	9.43862	9.02332	8.92582	8.22366	8.77879	8.34823	8.01198	8.58652	8.5414	9.0363	9.26435
ACLY	10.1228	9.80827	9.22719	9.2332	9.15603	9.84363	8.94787	9.07253	9.42759	9.57356	9.71056	9.2441	8.4211	8.95152	8.87954	9.3788	9.70203	9.18972	9.18754	8.69121	9.41954	9.71672	9.34503	9.54311	9.12412	9.97247	9.71751	9.52313	9.36612	9.81155	9.39839	8.66695	9.39439	8.84254	8.44714	9.09119	9.07222	9.69794	8.68857	9.36702	9.15011	9.92101	9.69403	9.15258	8.99035	9.63813	8.20021	9.66108	9.50945
ACMSD	5.17553	4.61631	4.74216	4.33026	5.5186	5.1792	4.92927	5.02301	5.1257	4.07206	3.50382	4.75044	5.50759	5.57486	5.82023	5.10485	5.25103	5.37616	4.97555	6.10623	5.14534	4.90885	5.20888	5.31238	4.72898	5.02036	5.10629	4.88918	3.68164	3.52876	4.88585	5.97207	5.02863	4.61573	5.22389	4.98476	5.39911	5.22603	4.58221	5.23065	4.94	5.09579	5.1487	4.97423	5.36135	5.26967	5.22712	5.37703	4.94992
ACO1	7.84911	8.13825	7.16182	8.14489	7.40268	8.20818	7.33778	7.48704	7.23722	7.82064	7.73367	7.56679	7.30696	7.59646	7.72938	7.56213	7.52716	7.75988	7.05065	6.74384	7.49654	7.38506	7.658	7.31822	7.47936	7.79892	7.78489	7.39584	6.52415	7.33164	7.23331	7.42881	7.77961	7.61797	7.10853	6.9572	7.67964	7.79668	6.74674	7.44143	6.60268	7.43877	7.81562	6.95232	7.3693	7.60943	7.69462	7.66973	7.82732
ACO2	8.09498	8.00486	8.10263	7.4788	7.98859	8.20276	8.09429	7.95729	7.88328	8.1757	7.93464	7.69333	6.98421	7.3645	7.00585	7.26388	8.08875	7.8335	7.75354	6.93098	8.23793	8.32562	8.38446	7.73969	8.39873	8.18071	7.9812	7.71571	8.16351	8.48464	7.99502	7.08976	7.93987	7.86829	7.958	7.68935	8.32272	7.94147	7.74597	8.22817	8.17564	8.24107	8.14788	8.03706	7.67692	7.39967	6.71616	7.82301	8.08253
ACOT11	5.36086	5.67842	5.62967	4.96528	5.07052	5.38766	5.4906	5.86392	5.96752	5.79236	5.89854	3.37278	5.15201	5.78248	5.70586	4.10855	4.94806	5.50226	6.05407	5.33749	5.81314	5.43696	5.37378	5.17527	4.43409	5.65541	4.70725	5.21674	5.43668	5.76523	5.04175	5.67057	4.72897	5.09284	5.21691	4.67077	4.63789	5.93545	3.41154	4.76883	4.91311	5.15299	5.69506	5.83028	4.19429	5.9029	4.87355	5.35822	5.89009
ACOT12	4.32458	5.36652	3.79261	4.45617	4.83666	3.8741	3.71818	5.08569	4.68789	5.61084	3.71103	4.84423	3.67187	5.33498	4.80024	3.8733	1.91136	3.88545	4.35679	4.77965	3.61435	5.66319	4.8682	3.58036	1.38947	3.28272	3.6574	2.30329	0.00822082	4.16895	2.49127	4.7352	4.18693	3.97861	3.4199	3.04117	4.27956	3.25313	3.90988	4.34719	3.75543	5.37219	4.65122	4.80678	3.63987	4.35992	5.19267	4.38335	4.07762
ACOT4	5.1512	5.61341	3.2066	5.99176	5.30277	6.16916	4.56971	5.46798	6.12835	6.63941	5.28091	6.12721	5.86098	6.28201	6.27069	5.75989	5.96868	5.91125	5.70473	5.3028	6.0777	5.92312	5.68204	6.13394	5.40291	5.81997	3.85351	5.92345	4.59538	5.92482	5.61435	5.23906	5.81841	6.25056	4.61825	5.20479	4.27558	6.18823	5.57549	5.31791	4.25195	5.3322	5.58336	5.81809	5.68287	5.54532	5.13013	5.43184	5.15564
ACOT7	6.20615	6.1844	6.0855	6.02399	6.02584	6.12751	6.43699	6.59916	6.60062	6.40637	6.18583	5.5963	6.18999	6.4968	6.19611	6.32132	6.04254	6.23206	6.33139	5.37311	6.56962	6.06778	5.9725	6.14911	6.27534	6.24303	5.97736	5.94692	5.8775	6.17633	6.25081	6.00968	5.69221	5.67754	6.5264	5.88111	5.81898	6.52199	5.76233	6.23107	5.69631	5.943	6.25457	6.25945	6.12586	5.99099	6.16392	5.93033	6.18937
ACOT9	6.76291	7.26383	9.53308	8.09757	8.26567	7.85411	8.29653	6.98854	8.45998	8.20417	7.99977	7.94738	7.97829	7.53832	7.44925	7.75174	8.37856	8.1351	7.18015	8.65706	8.12549	8.61152	8.09609	8.15949	8.38429	7.81382	6.53781	7.96044	7.43669	7.38504	7.9094	8.09237	8.05155	7.15417	8.57588	7.9315	6.93708	7.49932	8.02779	7.23056	7.21215	8.6014	8.32553	8.18175	8.32867	7.73571	8.07872	8.16302	7.05939
ACOX1	6.2811	6.70915	6.64614	6.5995	6.55479	6.20981	6.17714	6.13229	6.87332	7.18024	7.2816	6.98336	7.13289	6.53364	5.9548	6.86868	7.19003	6.60139	6.51559	6.82859	6.5212	6.72935	7.03431	6.84407	6.84899	7.10744	6.42917	7.08605	7.19006	6.9123	6.752	6.23083	7.09158	7.12264	6.98359	7.22938	7.33035	6.56605	7.28635	7.08547	5.9492	6.36749	7.49028	7.0152	6.88381	6.80547	6.94925	6.22925	7.26304
ACOX2	4.79988	4.61697	5.86616	4.37317	5.17987	1.6892	0.391641	2.4523	4.38933	5.07687	3.48359	3.23093	5.56259	2.74523	4.08169	4.61342	4.79281	5.2143	5.45403	4.72547	4.59289	4.78972	5.09167	4.39603	1.74132	4.44371	4.42724	4.70414	5.24762	5.04303	4.43702	4.4657	4.08256	3.64697	5.48902	4.68497	5.14848	4.76532	5.22961	3.80203	4.0583	4.9596	5.31468	4.29274	4.62241	4.76677	3.82258	4.05507	4.70623
ACOX3	7.48657	7.03079	7.24137	7.39646	6.75493	7.60798	6.55496	7.23512	6.79976	6.79614	6.84591	6.59856	7.01421	7.6174	7.36858	7.24083	6.96363	7.35191	6.69461	6.37294	7.08547	6.87031	7.00346	7.31005	6.96525	6.6412	6.97079	6.61369	6.82221	7.08119	6.35218	6.5834	6.95164	6.36107	6.99931	7.15756	7.2767	6.77304	6.82037	6.7972	7.05721	6.82359	7.03569	6.8389	6.56899	6.92742	7.16097	7.00396	7.47928
ACP1	9.28607	8.70727	9.47934	9.07366	9.71971	8.39905	9.63849	8.8963	9.11512	9.03795	8.85038	9.29071	7.96771	8.13268	7.81624	8.18673	9.03142	8.35526	9.34638	8.87613	9.29663	8.53994	8.78852	8.60544	8.71758	8.37483	8.60921	8.97154	8.62288	8.43311	8.16803	9.15907	9.27442	9.0517	8.96398	8.24434	8.15121	8.20488	7.23826	8.1571	8.63051	8.98214	8.76559	9.21343	9.33794	8.71948	8.26317	8.90585	8.20519
ACP2	7.48609	6.91928	8.07542	6.968	7.717	7.07162	6.90561	7.08861	6.87062	8.07998	6.84554	7.05819	6.9867	7.54559	7.83733	6.97361	6.44259	7.83576	6.32357	6.1803	6.71693	7.73634	7.256	7.75126	7.79858	4.79197	7.43764	7.02798	5.80749	7.83607	7.08023	5.64726	6.99279	7.70975	7.81557	7.1981	6.43959	6.27981	6.32344	7.90231	7.40685	7.8181	6.00322	7.05749	7.40592	6.79637	7.16226	6.43803	6.99125
ACP5	6.86241	7.65592	7.50363	6.75574	7.13518	6.97588	7.19962	7.4534	6.74026	7.10718	6.59105	6.09229	6.24639	7.72607	7.75105	6.85069	6.63525	7.83971	7.67482	7.80698	7.56726	6.67866	6.9288	7.5455	7.78987	7.53803	6.37993	5.99498	6.5039	7.34804	6.61357	6.51301	6.7585	7.70566	6.54337	7.43632	6.40475	7.4229	5.70364	6.74066	7.53594	6.66061	7.30526	6.37045	6.30711	7.19568	7.48143	6.36164	7.2079
ACP6	6.4883	6.95593	6.44264	6.07604	6.65467	5.67689	6.78955	6.83178	6.43937	6.51381	6.64018	5.97237	6.93039	6.61945	6.71273	6.45484	6.65165	6.66174	6.67628	6.02983	6.03743	6.69696	6.4992	6.78077	6.62294	6.67304	6.16986	6.02051	6.11378	6.18053	6.25656	6.15748	5.65755	7.02746	6.62909	6.30874	6.86531	6.74941	6.39536	7.00342	5.46753	6.48738	6.32707	6.49415	5.87033	6.21888	4.88019	6.54247	6.80103
ACPP	6.23634	6.27644	6.10861	6.51333	5.51561	7.43041	6.92157	6.44331	6.7692	6.76132	6.84778	6.54926	7.67387	6.30736	6.82769	6.36014	6.13941	6.91873	6.26681	6.70541	7.11503	6.87877	7.51738	7.36624	6.26501	7.07876	6.78796	6.61467	7.36565	6.99005	6.44051	7.43183	7.25509	7.2332	7.33637	6.72659	6.28862	6.40469	6.77646	6.77544	7.33226	6.75942	6.71224	6.47975	7.05057	6.37788	6.54822	6.90917	6.44043
ACR	5.86413	5.92579	4.8716	5.55075	2.62324	4.96484	5.25883	3.06041	4.73728	4.48709	5.93472	4.58658	5.04696	5.98701	4.89729	6.12854	4.08458	5.0542	5.96668	3.68421	4.17947	5.53171	5.57824	5.65866	4.40276	5.50276	0.957324	5.13775	5.02487	5.57759	4.55185	4.17432	4.97365	5.91787	5.27272	5.68323	6.1205	5.87321	3.51665	4.19348	1.78961	5.5603	4.06425	4.7185	5.57162	6.13989	4.6009	6.26278	4.4748
ACRBP	8.87292	7.85215	9.56917	8.32767	8.17797	8.43435	9.10752	9.99381	8.58574	8.99655	8.60057	9.06999	8.87015	8.48596	9.31337	9.29876	8.48423	8.1503	9.76343	9.84298	9.30778	9.14053	8.21784	8.15992	9.27482	8.21292	9.09197	8.82757	9.22274	9.48702	8.87524	9.82972	8.58582	9.1119	10.3291	8.74968	9.37585	8.82192	9.56066	9.12943	9.24049	8.48465	9.21307	9.14616	8.73085	8.94993	9.55015	7.65794	9.94883
ACRC	6.39529	5.98173	4.39803	6.20726	6.82937	6.48457	6.7796	6.78241	6.38684	6.266	6.32236	6.38764	7.07369	6.86165	7.12116	7.04205	6.45719	6.81112	6.29321	6.41586	6.38821	5.80259	5.51777	7.14483	6.49719	7.31738	7.06383	6.75916	6.41128	6.94672	6.28522	6.54981	6.63811	6.69173	6.12413	6.7113	6.86478	7.05312	6.73959	6.37312	6.77297	6.81624	6.60126	6.95599	6.85573	6.18609	6.06425	5.39138	6.43982
ACRV1	5.44544	5.36878	3.17759	4.36455	4.44657	5.1053	4.47073	4.52177	4.79259	4.22819	3.55932	5.57303	4.57962	3.89599	5.02969	4.68937	5.18615	2.44509	4.91458	5.06208	3.57566	2.69128	4.6624	5.19872	4.82581	3.60619	5.01073	4.95859	5.83158	5.63818	4.5875	4.1586	5.27603	5.07855	5.30556	3.23692	5.29893	4.00056	5.2584	5.6649	5.06488	4.97434	5.05014	-0.125014	3.97593	4.36424	5.25363	5.51249	4.6483
ACSBG1	4.95472	4.92561	6.70771	5.30993	5.82562	5.91537	5.91739	6.65769	5.56467	6.09214	5.85601	4.85165	5.92673	6.17658	6.5031	6.08099	5.55971	5.77727	5.51375	6.0907	5.3301	5.65604	5.56915	5.75025	6.12175	4.07727	5.47946	5.43926	5.24643	5.88912	6.18751	5.45798	6.14482	5.29331	6.31722	6.30875	5.48233	5.40888	6.50023	5.80985	4.132	5.62677	5.91667	4.87	5.91299	6.17218	4.77073	4.95202	6.1934
ACSBG2	4.57427	5.12333	4.15217	1.76298	4.89136	3.44652	5.39021	4.29832	2.71691	3.60518	3.4844	4.44777	5.23432	4.5618	4.69358	4.49429	4.54703	5.8613	5.18403	4.44089	3.81763	4.89103	5.32	3.1062	5.946	4.54196	2.88557	5.319	3.0232	4.01605	4.28785	4.68072	4.73863	2.52558	3.51973	5.00249	3.55956	4.72542	4.55672	5.64017	4.17399	4.54577	4.57323	3.74654	4.95755	4.68315	4.32755	4.56206	5.31911
ACSF3	4.82863	5.62165	5.84209	5.44135	4.56669	5.68595	5.95784	5.28438	5.66998	5.97188	6.01492	5.7431	6.24071	5.62257	5.67725	5.69941	6.09893	5.27281	6.06612	5.95594	6.07902	6.46778	5.29205	6.38733	5.71928	6.27345	6.09096	4.16109	4.17844	5.59782	4.159	5.60507	5.23192	5.33592	4.40501	5.73391	5.2444	5.88346	4.77586	5.27665	5.17391	5.49697	6.92792	6.16125	4.29462	5.75881	4.12395	4.97644	5.91176
ACSL1	7.79499	9.15365	8.85637	8.50619	10.308	9.11712	8.74721	8.97932	8.64667	9.25808	10.2212	10.7443	11.0537	10.5901	9.35907	11.3807	10.5072	9.87636	9.30701	10.6621	9.55937	10.1986	10.8727	11.0885	9.99583	12.5467	11.1466	11.3745	11.413	9.91728	12.6553	9.77144	10.8516	12.275	10.9087	12.6645	11.97	11.243	13.547	12.0868	11.0128	9.85858	10.7946	10.325	9.23583	8.69206	7.03698	9.5307	9.27486
ACSL3	7.33177	7.27844	7.13687	7.39825	7.30516	6.98826	7.12531	6.97417	7.1999	7.49456	7.36938	7.30976	7.43536	7.12003	6.51722	7.4739	7.56525	7.16907	7.21099	7.17534	6.85067	6.98143	7.26521	7.28596	6.81947	7.43359	7.35177	6.94483	6.71204	6.71694	6.4725	6.71045	7.06443	7.17995	6.82296	7.55582	7.10681	7.5849	7.0975	6.99409	6.66299	6.95203	7.54323	6.9598	7.1372	7.31785	7.07828	7.42003	7.19676
ACSL4	7.37742	7.3185	8.57753	7.97369	8.32493	7.94386	7.11793	8.05555	7.72464	7.91953	8.23288	8.62692	8.52121	7.34104	7.1536	8.57163	8.24316	7.74979	8.25675	8.66007	7.72583	7.98709	7.77549	8.36291	7.75946	8.34514	8.41375	9.37512	7.41548	7.077	8.21165	8.89643	8.4961	8.3593	8.02555	8.77826	8.93796	8.74507	8.76103	7.68122	7.42064	8.11047	8.06484	7.11099	8.94323	7.31776	7.42312	7.84531	7.41225
ACSL5	8.69128	8.56986	7.96715	8.59319	8.16223	7.60254	7.80106	7.75099	8.8236	8.30192	8.08123	8.56835	7.54859	8.26706	8.4782	7.91122	8.09095	8.15347	8.55187	8.13193	8.60572	8.3472	8.27213	7.71505	8.42282	8.45316	7.97341	8.42116	7.14994	8.04043	7.73311	8.2131	7.73563	7.99468	7.45604	7.81969	7.23672	8.77792	6.53608	7.43072	7.7531	8.27083	7.84023	8.54305	8.25075	8.54169	7.69606	8.29271	7.96589
ACSL6	5.13408	3.89927	5.62681	5.12591	5.59277	3.91095	5.71078	4.9269	5.63234	5.00175	4.69166	4.98134	5.34265	5.29956	3.32321	5.29038	5.04736	4.73929	5.29846	4.80752	5.34174	4.54462	5.04336	4.47266	5.48657	5.57521	5.30161	5.12511	5.4309	4.9167	5.34113	6.1488	5.72101	5.30313	4.53585	3.1129	4.77511	5.38058	4.8297	4.49118	4.13419	5.65026	5.38015	4.35441	5.8417	5.14328	4.92101	5.04895	3.8688
ACSM1	4.4884	4.93088	5.15201	4.0728	5.41248	5.25599	5.12004	5.31107	5.31807	4.21903	4.65027	4.48992	2.88711	5.29522	5.36304	5.17339	4.45269	5.34554	5.23611	5.15614	3.76952	4.66198	4.69376	5.06788	3.38182	5.57656	4.06829	4.77645	4.83707	5.43062	2.05079	5.13403	4.44594	3.78995	3.55409	4.77339	5.07989	4.21861	4.31918	4.20512	4.31833	5.33981	3.60697	4.98756	4.78186	4.09823	4.742	5.10989	4.14715
ACSM2B	4.36981	4.63743	3.68555	4.52835	4.03075	3.40094	4.39645	3.48269	4.43069	1.8384	4.18541	3.60906	4.76664	4.10653	4.71645	4.86851	4.49823	4.10692	3.80385	4.62515	4.28169	5.15578	5.25736	4.53259	4.13955	4.41846	3.86333	3.49861	4.06385	4.13021	4.49499	5.20314	4.85294	4.69582	4.40901	4.39289	3.41571	3.7877	3.53555	1.78922	3.78704	3.87576	4.02548	4.5334	2.5363	4.93873	3.97713	4.63285	5.11021
ACSM3	5.09204	4.57433	3.17097	4.88376	5.12073	5.23967	5.16464	5.82777	5.46264	5.22106	4.99688	4.67355	5.46214	5.19247	5.02224	5.53579	4.62262	4.91541	5.15867	5.87964	5.11591	4.56256	3.74454	5.45627	4.84338	5.67874	2.85053	3.50304	5.16825	5.87016	4.83417	5.63265	5.36346	3.79653	5.18694	4.82365	5.75564	5.27287	4.36899	3.65707	5.53544	5.32317	1.31264	5.64021	5.49746	5.2482	5.28949	5.59117	5.45755
ACSS1	7.86119	7.4016	7.65679	7.75483	7.02242	7.63527	7.69108	7.98446	7.71314	7.71886	7.60931	7.25197	7.51597	8.00809	8.0331	7.43451	7.95883	8.25052	8.16249	7.40963	8.00192	7.57121	7.43014	7.12001	8.0032	7.38515	7.75623	7.31664	7.59032	8.12697	7.89016	7.58576	7.56147	7.48658	7.19155	7.35001	7.36606	7.77462	7.33609	7.93362	7.81312	7.66368	7.34307	7.46018	7.57408	8.12448	7.42391	7.46879	7.50607
ACSS2	8.08255	8.43787	8.53363	7.8473	8.07307	8.38285	8.02213	8.11221	8.08516	8.48117	8.29774	8.20429	8.24472	8.35225	8.29508	8.21658	8.17588	8.26179	7.7908	7.79973	8.1485	8.15167	8.28985	8.04688	8.41195	8.25513	8.28509	8.03432	8.1772	7.67312	7.80716	7.82395	7.41677	7.89438	8.29612	8.45918	8.28537	8.2687	7.9923	8.02353	8.01505	8.24687	8.2551	8.10837	7.86312	8.38409	8.08002	8.26971	8.41913
ACSS3	4.63805	5.13826	4.94988	4.74181	5.56402	5.05456	4.52956	3.15889	5.22698	4.86624	3.33642	5.34931	4.84127	1.66808	5.31173	3.7599	5.67896	5.19957	4.99677	4.43175	5.78335	4.39098	3.95097	4.75888	4.39035	5.79317	4.81728	1.09636	5.20315	4.78445	5.15824	4.9104	5.17777	5.60137	2.82935	4.40822	4.64075	5.22693	3.71349	5.50538	3.86818	4.23582	3.66818	4.24122	4.991	4.66002	4.02747	5.27839	3.65908
ACTA2	7.19568	8.02677	8.70691	7.85456	8.16334	7.42007	7.60424	8.02808	7.85203	7.73827	7.44146	7.00258	6.33731	7.78069	8.17131	6.8447	7.44828	7.48469	8.3417	7.12849	8.03984	7.91409	6.94047	7.5906	7.16515	8.01151	8.10879	7.38188	6.86892	7.29839	7.27069	7.73843	8.11103	7.30052	7.83087	7.3785	7.47681	7.47928	6.23216	7.20736	7.3205	7.51696	7.38163	8.09297	7.81406	7.28008	8.01601	6.66573	8.2444
ACTB	17.8155	17.9021	17.3544	17.1366	16.7792	16.5167	16.6819	16.4963	17.2355	17.2631	17.6214	17.2976	15.904	16.4356	15.8167	16.328	17.1658	16.7648	16.5138	14.8803	17.6151	17.2724	17.5945	17.5062	16.7966	16.2964	17.1801	17.0328	18.2292	17.2917	16.8732	15.5612	17.6445	16.2632	17.1327	17.0853	17.3347	16.2416	17.2086	17.6229	16.4496	17.0767	17.89	17.3961	17.6326	14.4353	13.59	14.51	14.96
ACTC1	4.55343	5.81033	5.44428	5.35605	5.26538	5.36536	5.73748	5.38129	4.87195	5.74867	6.25081	4.65731	4.16802	5.18184	3.98745	4.96391	5.63818	3.3814	5.15936	4.98591	4.1606	5.81923	5.37357	4.61966	4.80548	6.16103	5.53245	1.94431	4.51601	5.21275	5.17269	5.23617	4.53932	4.32506	3.75923	6.05753	4.51289	5.60755	5.44595	2.95223	3.89078	4.8251	5.14957	3.96808	4.49871	6.28225	5.09098	3.20823	1.1807
ACTG2	4.69308	5.14711	4.61	3.26342	3.71586	4.86594	5.53312	4.80014	4.92306	4.67632	5.01948	5.75981	5.62029	5.28178	5.94619	4.60429	5.59725	5.66853	5.59151	5.02887	5.26328	5.36597	3.03517	5.75567	5.3254	5.07594	5.48835	5.24619	4.42895	5.11178	4.91861	5.22672	3.43402	5.20412	4.99381	5.09886	4.04056	4.94665	5.23802	4.0767	3.16541	5.15951	5.65893	5.4781	5.51384	5.09843	3.3297	5.2901	1.16369
ACTL6A	8.32743	8.82268	8.07975	9.30773	8.58595	8.85893	9.15706	8.34042	8.77408	8.86888	9.05546	9.03004	8.11628	7.82528	8.36658	8.54797	8.5778	7.75691	8.45005	8.42178	8.83764	8.84129	8.64418	8.95935	8.65921	8.77743	8.47924	8.48534	7.26021	8.08665	8.28654	8.26727	8.73209	8.73258	7.64588	7.93226	8.12596	8.33491	6.98321	7.48981	7.90019	8.84544	8.06535	8.873	8.52047	8.73143	8.49296	8.54547	7.86602
ACTL6B	5.60701	2.88484	5.76557	4.93015	5.3429	4.64878	4.91625	3.77004	4.55174	4.63515	4.70056	4.77591	4.52077	3.60341	3.38075	4.864	4.94471	4.93363	4.76345	3.54815	5.09911	4.90299	4.85671	4.48666	4.87344	4.79133	3.19986	5.19499	6.27513	5.55101	5.35427	5.01756	4.86264	5.15682	5.69857	5.90638	5.82641	4.45914	5.85743	6.09442	6.03166	5.27473	3.51746	4.96127	4.60169	4.16388	-1.81391	5.54885	4.84508
ACTL7A	5.26456	5.01053	5.17171	5.13961	4.2762	4.83763	5.49088	5.17076	5.49626	4.48108	3.75243	4.69343	5.27369	4.50216	5.31386	5.05587	5.36215	4.99638	2.50881	5.15487	5.24201	4.19484	5.38702	4.53848	4.81061	5.3835	5.33164	5.39023	5.16513	5.38547	4.47935	4.69757	2.6305	4.35444	4.08331	4.79459	4.9393	5.40241	4.12451	5.09791	5.52986	3.9401	4.5188	4.55461	3.27339	4.48609	4.20525	3.10274	4.62574
ACTL7B	5.26603	4.9173	4.99083	5.50085	4.51564	4.82682	4.19951	4.65608	3.09093	5.259	6.09276	5.0237	5.92599	5.67164	4.21795	6.02591	5.70201	4.49078	5.44925	5.65315	4.73405	4.2902	4.4587	4.84705	3.60588	5.766	5.98535	5.00989	5.45446	3.68394	5.48423	5.57556	4.66659	5.52996	4.66681	5.70238	5.71078	5.10786	5.89797	4.42042	5.51689	5.0403	5.77653	5.71583	4.12168	4.76958	5.68928	4.66241	5.37416
ACTL8	4.80037	5.36219	5.98928	5.75888	5.99633	6.31603	6.15245	5.01795	5.42604	5.07972	4.83912	3.05884	5.51016	5.37313	6.2907	4.38247	5.03405	5.15855	4.38255	5.86188	5.77072	4.73585	3.12727	3.79765	5.0255	5.19292	5.6632	5.03661	5.58451	5.61482	3.78922	4.20785	4.66412	2.82659	5.21675	3.35884	5.48503	6.08368	3.97799	5.36236	5.23244	4.12315	5.83696	5.30646	6.01703	4.3145	4.79958	4.39832	4.57934
ACTN1	10.5081	10.9586	10.8026	9.8091	10.3129	10.0608	9.99368	10.6407	10.0386	10.4312	10.5913	10.5713	9.73014	10.5002	10.2203	10.4398	10.4752	10.8885	10.8639	9.48522	10.6081	10.6365	10.4763	10.6672	10.5986	10.8913	10.7523	10.5416	11.2794	10.4798	10.5425	9.65996	9.83947	10.2186	10.6809	11.302	10.7921	10.5252	11.1368	10.7166	10.4484	10.2816	10.6062	10.3682	9.65321	9.96065	10.9624	10.8047	11.1147
ACTN2	5.42746	5.75812	5.63982	3.98213	5.24032	4.52203	5.06796	5.7055	5.24276	5.07468	5.2786	4.46716	5.2992	5.51918	4.82447	5.34639	5.40418	5.62461	4.20469	4.71086	5.38167	5.23632	5.47475	5.35923	5.27171	5.5028	5.47876	5.45739	5.58482	5.42963	5.14275	5.10245	5.42978	5.79345	5.30695	5.2882	5.66299	6.0191	5.70314	5.59433	5.59013	5.51783	5.17301	5.75345	4.87035	5.39279	5.45792	5.0073	4.48621
ACTN3	3.88363	5.35004	4.60704	6.52334	4.20915	4.20649	4.73182	4.75264	4.12128	5.35642	5.06183	4.70638	4.75036	4.40182	4.87161	3.21712	4.81141	4.62762	4.81378	5.24546	5.14221	4.42408	4.93683	4.94984	5.00904	4.45896	3.97694	4.17441	4.07361	5.12319	4.2783	3.8391	4.72439	4.66477	4.76724	5.33334	5.10257	3.43841	4.84129	3.62089	4.8616	4.59009	2.99875	5.25047	4.65159	4.04712	4.65431	5.02068	4.7229
ACTN4	9.42213	9.61887	9.72487	8.81836	8.04429	9.24349	8.38091	9.75884	9.51716	9.6582	9.74164	8.61282	8.98027	9.54568	9.73835	9.46586	8.8647	9.57784	8.35329	8.528	8.73091	9.34585	9.16683	9.71607	9.28106	9.18896	9.07333	8.85079	9.9204	9.59928	9.65816	8.78454	9.86756	9.13302	9.89366	9.24615	10.156	8.86908	9.72869	9.95481	9.12833	8.37684	9.14155	8.17724	8.40112	9.71818	9.95351	9.31005	10.069
ACTR10	7.71479	7.48061	8.66502	9.06627	9.70386	8.99351	9.49119	9.12466	9.16868	8.65562	8.81413	9.27868	9.71192	8.34403	9.19919	9.7363	8.83267	9.00416	8.84713	10.745	9.01884	9.01816	9.50822	9.66153	7.84802	7.85818	8.57472	10.0211	9.27195	8.75937	9.2658	9.88077	9.32406	8.98174	7.74886	9.20926	8.70488	7.81147	9.26382	8.49139	8.73997	9.14303	8.37652	9.22478	10.6046	8.78149	8.05113	8.97745	9.13261
ACTR1A	9.08805	9.27804	9.08327	9.14368	9.05746	9.20789	9.05248	9.52666	9.14284	9.32996	8.89896	8.95567	8.83591	9.22996	9.53587	9.18673	9.23402	8.91486	9.19912	8.50935	9.12461	9.58009	9.17392	9.05544	9.3389	8.88989	8.77613	8.55254	8.83781	8.54194	8.32038	8.8715	8.82278	8.51937	8.44374	8.80261	8.52555	9.04493	8.61131	8.67901	8.72779	8.92375	9.18073	9.0813	8.8628	9.11838	8.66252	9.11392	9.22631
ACTR1B	8.78724	8.66074	8.31089	8.87468	8.54643	8.89547	8.58755	8.95534	8.96879	8.33251	8.53979	8.42562	8.58945	9.11357	9.36599	8.04565	8.06709	8.60514	7.71478	7.38162	7.95052	8.79897	8.4962	8.27915	8.19466	9.242	8.82732	8.17993	8.05427	8.75916	8.68716	8.47446	8.60525	8.98837	8.66717	8.3996	8.33076	8.38182	8.2629	8.59063	8.75714	8.63649	8.54012	8.26231	8.19524	8.42096	8.38902	8.81362	8.75915
ACTR2	11.9365	11.4046	10.2394	12.0194	12.0048	11.9484	10.4834	10.5026	11.6335	11.6643	12.666	12.607	11.054	10.4944	10.1444	11.4473	13.0622	11.7984	11.3037	12.1005	12.0241	11.7501	11.783	12.4917	11.1508	12.1697	12.2022	12.6267	11.7586	11.7159	11.3856	11.2783	11.9976	10.4202	10.5255	12.0915	11.8997	11.8272	12.2576	11.7569	10.4849	12.1473	12.6257	11.4658	12.0936	11.2984	11.6223	11.9742	10.8366
ACTR3	9.58935	10.0505	9.82717	11.423	11.1296	11.4103	8.96674	11.2362	10.2546	9.00228	9.98251	10.3022	11.0134	10.8947	10.4361	12.5932	9.71066	9.14341	8.73602	12.2647	10.8982	11.2083	11.6989	12.4042	10.7574	13.2237	12.7116	13.9764	10.7074	11.1061	11.6851	12.813	14.218	12.5993	11.8517	14.1517	13.8641	13.1887	14.1217	12.9118	12.4566	11.8283	11.1574	11.0053	12.5991	9.66265	9.78471	9.69559	8.16869
ACTR3B	5.97224	4.21467	5.77107	4.62071	4.13256	5.87559	6.26422	3.65698	5.76826	6.2019	5.69505	5.69992	5.61772	5.48982	4.83529	4.88643	5.16842	5.11014	6.03379	5.01233	5.52114	5.7461	5.54946	4.26316	5.40522	5.48639	5.21508	4.89005	5.55825	4.30798	4.19463	5.23337	4.5632	4.77065	4.80102	0.820681	5.77254	4.58792	4.01961	5.09022	4.02584	1.2506	5.88484	5.63321	5.82573	5.59648	4.69478	5.35336	4.49354
ACTR5	7.4039	7.67992	7.32783	7.67883	7.62551	7.44165	7.51275	7.87566	7.56509	7.19697	7.40512	7.67327	7.62454	8.06975	7.69759	7.24129	7.63481	7.31186	7.18479	6.12334	6.85739	7.52272	7.12226	7.1007	7.47683	7.49308	7.11542	7.30721	6.71747	7.33067	7.01488	6.69201	6.88138	7.32885	7.27375	7.06123	6.71974	7.47784	6.56928	7.3284	7.49151	7.8775	7.26276	7.26676	7.41844	7.48427	7.55241	7.44426	6.75596
ACTR6	7.04789	6.73081	7.03809	7.5982	7.65486	7.66703	7.26291	7.10638	7.38118	7.15877	7.30511	7.45792	8.31338	7.68015	7.51773	7.75922	7.42659	7.41732	7.84812	8.66191	7.10946	6.99454	7.24031	7.48185	7.44841	7.37903	7.64689	8.21833	6.26901	7.04706	7.47233	8.2453	7.65109	7.63173	6.33685	7.62083	7.51144	7.23901	7.29738	6.48651	7.48652	7.76479	6.99537	6.63396	8.23269	7.43954	7.9229	7.49203	7.1738
ACTR8	6.34003	7.07537	7.04712	6.72028	6.41408	6.79656	6.52564	4.23034	6.76101	6.51887	6.8269	6.62851	6.66232	6.14382	5.30643	6.45956	6.39634	7.02989	5.22768	5.40152	6.42978	6.48817	6.81034	6.16668	6.28806	6.33681	5.83673	6.76773	6.18189	6.54863	6.62495	6.46416	6.5773	5.87421	6.15682	6.38252	6.57224	6.76761	6.36071	6.35739	4.78324	6.12558	5.89016	6.60705	6.30385	6.54896	6.93752	6.65542	6.90075
ACVR1	8.55664	8.79989	7.54954	8.69808	8.47157	8.64206	7.70989	8.66761	8.81764	8.50346	9.2478	8.95012	8.71309	8.46277	8.84235	9.24684	8.81142	8.48514	9.78977	8.67525	8.87112	8.78962	8.87358	8.94997	8.43238	10.1818	9.2684	9.08555	8.4777	8.6973	8.66626	7.75018	8.51327	8.58304	7.09015	9.13538	8.90471	9.37675	9.2037	8.92872	8.73154	9.20267	9.49864	8.78164	8.74869	8.83395	7.81707	8.52702	8.54818
ACVR1B	6.60721	6.789	6.67966	6.53494	7.01343	6.58384	6.63109	6.83651	6.54932	6.90667	6.74453	6.71636	6.67772	6.39429	6.70643	6.85327	6.45682	6.36609	6.65102	6.00719	6.93668	6.97674	6.77557	6.7087	6.54103	6.50124	6.50654	6.57336	6.0489	6.17302	6.45395	6.29541	5.99386	6.4326	6.7565	6.61046	6.62965	6.42048	6.46251	6.37911	5.66344	6.66483	6.65246	6.57399	6.55469	6.69843	6.36022	6.64182	7.42963
ACVR1C	5.71257	5.04697	6.17815	5.58072	5.24375	3.88193	3.47202	5.70142	2.26219	5.57217	4.39154	5.67843	2.24529	5.56557	3.74143	6.11537	6.20501	4.42939	4.95864	2.98179	5.36646	4.75094	5.58126	4.31607	4.9423	5.91821	5.66107	5.36929	5.55917	6.16879	5.46753	5.81745	5.60015	3.97544	5.26087	4.45624	5.16484	5.23119	3.55506	4.56449	5.85746	4.15401	6.04469	5.22869	5.66575	4.97281	5.93531	5.98583	5.0981
ACVR2A	5.96003	5.56675	6.17106	5.68239	6.71383	6.53608	6.24084	6.30231	6.52862	4.37796	5.89298	6.21294	6.67782	6.43065	6.79879	6.80586	6.40234	6.58561	7.04986	8.08953	6.24901	6.14424	6.1855	6.55931	6.66566	6.68835	6.53002	6.93381	5.65034	5.86159	6.27317	6.96553	6.62003	6.91115	6.5579	7.02354	6.45046	6.86837	6.29254	6.04698	6.92577	6.99119	6.76701	6.24299	6.96144	6.31125	6.80479	6.80379	6.60423
ACVR2B	5.81215	5.42658	4.36976	5.11871	5.65113	4.16001	3.74566	4.78101	5.52567	5.75368	5.48775	5.86697	4.16907	5.69848	4.43707	5.60244	4.82516	5.80253	5.56962	5.41848	6.02361	5.4486	4.72348	5.45671	5.49687	5.98907	5.41606	3.1497	5.74675	5.68909	5.61627	5.27801	3.04044	5.03523	6.09656	5.99896	5.48851	5.46274	5.0249	4.668	4.49037	5.40249	5.31229	5.07287	4.61172	4.97147	5.64984	4.94392	5.10712
ACVRL1	5.10517	5.66417	6.02629	5.32635	5.44704	4.99066	5.17274	4.92064	4.99888	4.7819	4.03241	4.42858	4.64779	3.35156	3.61705	5.01462	5.09899	5.48034	5.28943	4.60296	5.99647	5.07574	4.60052	5.56698	4.67219	3.23057	5.56082	5.6545	4.56872	4.26768	4.86135	3.27942	5.33783	2.71507	4.63343	4.86802	4.07363	4.44817	4.2394	3.75268	5.54553	5.27806	3.91222	4.18103	4.58813	4.34067	4.6289	5.0467	4.78519
ACY1	6.02357	6.53782	6.19149	6.5205	5.41336	6.53864	5.73186	6.5447	6.52976	6.72088	6.29156	6.7075	5.88202	6.15827	6.21334	6.33884	6.23743	6.12863	6.00322	5.1956	6.56939	6.53179	6.12842	6.04094	6.16771	6.01866	6.09979	6.4094	6.19384	6.62135	6.47186	6.0981	6.15477	6.66579	6.35096	5.78291	6.08969	5.99653	5.975	5.79705	6.5574	5.95895	6.01917	5.90995	5.54848	5.70541	5.63356	5.58694	6.2544
ACY3	5.27503	5.85205	4.80962	3.58351	5.41379	4.81753	4.85647	4.34522	4.49428	4.38537	5.61264	5.28971	4.86784	5.61895	5.26376	5.68466	5.17903	5.01978	3.53296	5.76091	4.82085	5.46608	3.24454	3.72902	4.84133	4.61482	5.0113	4.23052	4.662	5.56771	4.64264	4.74245	4.78411	4.81093	5.19054	5.31207	4.32431	5.73307	2.5092	2.01538	4.05879	4.41679	3.84306	5.50667	5.27386	5.3958	5.58451	4.07604	3.97656
ADA	9.36391	9.48504	9.5102	8.9872	8.2574	9.27579	9.02156	9.07344	9.31526	9.1099	8.59346	8.65067	8.45356	8.89243	9.31661	8.36421	8.91834	8.75831	9.13038	8.17854	9.08593	9.01708	8.48648	9.12136	9.08208	8.50532	8.96056	8.59725	8.34664	9.04649	8.6311	8.81052	9.04982	8.83304	8.72132	8.37565	8.37612	8.97855	7.48732	8.37518	7.81819	8.59186	8.63502	8.57092	8.02651	9.0539	8.72936	8.56446	8.8232
ADAD1	4.30904	4.10092	2.39299	2.74461	3.89882	4.89662	2.99432	4.33498	4.7455	4.52701	4.99832	2.47051	3.14056	3.29188	4.01141	3.69202	5.19269	4.61576	4.2628	5.1033	4.1897	4.03663	5.14858	4.62845	4.88766	4.61913	1.96055	5.04234	4.58182	4.70874	5.17063	5.08136	3.24446	2.77665	4.4953	4.82705	4.56983	4.96111	4.88522	4.80096	4.54262	4.56576	5.13756	4.66458	4.62378	5.38643	4.90017	4.82166	4.72377
ADAD2	5.92024	5.05004	5.53415	4.33094	5.31899	3.82847	5.33561	5.55185	5.85363	5.28431	5.54082	5.40469	6.05125	4.85709	5.25487	4.21365	3.98769	5.91444	5.74992	5.46001	5.15946	4.84926	6.29163	4.51415	5.81037	5.61623	3.11527	5.70101	6.04488	5.43659	5.50389	6.2935	6.02927	5.82062	5.56979	4.37639	5.34008	4.06104	5.66564	5.58348	5.53081	5.71063	6.18884	5.13454	4.43774	4.90905	4.68736	5.01476	6.28979
ADAL	4.29348	3.66381	5.41833	5.50547	5.52138	5.43148	5.13806	5.1549	5.60237	5.21172	5.9124	2.91163	5.87529	5.72727	5.4539	5.9005	5.82143	5.33619	5.87962	4.1352	5.53227	5.67988	5.07274	6.04491	4.64446	5.68604	4.4021	5.0524	5.16038	4.92201	5.03757	5.57212	3.99619	6.13476	6.27847	6.10807	4.69781	3.50664	5.75185	5.61798	6.09328	5.73148	5.49606	6.26719	5.11634	5.00955	5.50338	5.13794	6.18647
ADAM10	8.86144	8.18727	8.50935	8.55426	9.17903	8.08838	7.72566	7.6139	8.75612	8.36149	8.84063	8.86619	7.85219	6.7402	6.88025	8.28505	9.10341	7.9947	8.68669	8.66328	8.5582	8.12985	8.51477	8.53026	8.23545	8.97986	8.70754	9.08336	7.55344	6.9997	7.31927	8.39697	8.90243	7.70861	7.82039	9.5581	9.12721	8.92998	7.83306	7.64869	5.47843	8.84106	9.11091	8.58046	9.50903	8.7167	8.42521	9.48203	8.10593
ADAM11	5.4491	3.78101	4.26774	5.04356	5.52235	4.09103	4.83057	4.97074	4.62585	5.40119	5.39104	6.02555	4.96873	4.9754	4.98769	3.98401	5.69998	3.93448	5.3476	4.79536	4.96538	3.50641	5.41953	6.08455	5.66269	5.87497	4.12245	5.97636	4.6524	5.23389	4.53929	5.36442	4.42883	4.79564	4.84945	5.44745	5.29017	4.41897	2.85747	6.01384	3.03388	4.23089	4.96246	4.25912	4.30583	4.07371	5.19081	5.35988	4.57146
ADAM12	2.94768	4.92171	4.22172	4.71234	5.42517	3.1737	5.64377	5.05289	5.20816	3.81653	4.60099	5.72544	5.28965	4.11142	5.06587	4.91235	5.20151	3.17936	4.77095	4.68801	2.85094	5.33487	5.60294	5.57383	4.88346	5.57567	4.527	4.35516	4.78157	4.87646	4.26784	4.30662	1.09095	3.80187	5.20263	5.1803	5.39322	4.40386	4.92267	3.13039	4.85124	3.00267	4.21284	3.43822	5.51043	4.39151	3.94989	4.67951	1.6081
ADAM15	8.22542	8.50724	8.75474	8.19734	8.48004	8.78593	8.40943	8.36382	8.13102	8.8691	7.74026	8.30823	8.12529	8.4723	8.55839	8.40865	8.30739	8.02779	7.4117	7.64911	8.2783	8.09706	8.54973	7.76612	8.69854	8.30971	8.28854	7.8712	7.74447	8.021	8.3907	8.06867	7.71516	7.86881	8.17971	7.88241	7.52619	8.0691	7.20076	7.8474	7.71547	8.84332	8.45009	7.8964	8.67487	8.38466	8.67034	8.71078	8.4446
ADAM17	7.37693	6.58031	7.16803	7.15546	7.08175	6.84858	7.36548	7.49775	6.93944	6.48466	6.66523	6.71984	7.70464	7.47425	7.59521	7.74207	7.11282	7.41707	6.94032	7.51799	6.93599	7.13161	7.4543	7.12606	7.13213	7.19312	6.98984	7.0255	8.22983	7.91818	8.21619	7.62971	6.95845	7.15113	7.34357	7.03961	6.97735	7.48409	8.34772	8.2147	8.50679	7.36042	7.26797	7.52827	6.82758	7.28167	7.37082	7.05076	7.55704
ADAM18	4.64741	4.0046	5.06248	5.29808	4.27584	5.53134	4.8724	3.35942	5.83098	4.51486	4.40041	5.76038	4.92513	3.54259	4.09449	4.04678	5.27682	4.76162	4.26353	4.32132	3.72653	5.55816	4.76565	5.33068	4.92982	3.82799	5.23136	5.8427	4.58312	5.30935	4.61587	5.23433	4.64398	5.61832	4.86803	3.39996	5.74518	5.92082	4.44003	5.62615	5.26041	6.02078	4.19106	5.43779	4.85284	5.39092	4.40939	5.63493	4.08459
ADAM19	9.23044	8.96311	8.54228	8.36614	8.71252	9.33886	8.93164	9.08085	9.02689	9.50489	9.21948	9.04327	9.15976	9.55792	8.90954	9.14967	8.89101	8.51765	8.84202	8.11848	8.59614	8.70402	8.76926	9.3534	8.7302	8.74227	8.69467	8.75371	8.65234	8.96365	8.66821	8.54492	8.71842	8.96062	9.18492	8.96158	10.0845	8.14075	9.13816	9.01272	8.33578	8.48329	8.68554	8.72073	8.10299	9.14254	8.75209	9.19969	10.0748
ADAM2	4.93255	3.7272	1.16125	3.19974	4.79635	3.46521	3.8106	3.70522	3.89309	5.13083	3.94798	4.90131	3.55241	4.36406	5.13745	4.42272	3.54065	4.42286	5.46674	4.57498	0.20838	5.22698	4.46729	4.56676	3.84057	4.59436	4.50618	4.81769	5.09019	3.31588	2.38796	4.971	1.6904	4.59668	5.83074	4.82663	4.04052	5.13024	4.38129	4.32093	4.0811	4.02388	4.28647	5.20562	4.4517	4.77963	3.75525	3.90271	4.87482
ADAM20	4.79189	3.58276	2.75333	3.31614	5.32431	4.5413	4.71764	4.90026	5.60345	4.5422	1.8895	4.89714	3.5102	5.29069	5.31817	4.993	4.17241	5.27108	5.13083	4.093	3.73019	4.85737	4.44749	5.17225	5.35716	5.39911	4.2988	3.72787	4.04343	5.00551	2.40788	4.83675	5.23836	1.67754	3.5843	3.18989	5.47951	5.1208	5.6592	5.03794	5.15309	4.77342	4.97883	4.27379	4.98241	5.29523	4.99483	3.99793	4.82936
ADAM21	4.3369	5.57201	5.41759	5.2293	3.93931	4.4699	4.17915	5.75741	4.37732	5.32419	5.58959	4.94722	5.35472	5.39674	4.54174	4.9047	3.82877	4.60454	5.00193	4.50857	5.45894	3.89914	4.37334	4.1406	4.27093	4.75813	5.61835	5.91561	5.36702	5.08677	4.77894	5.02339	3.99902	4.30477	4.78089	5.51325	4.44926	3.98319	4.70131	4.19848	2.63057	3.31957	4.13221	5.2871	4.59169	5.19547	5.16267	4.71662	4.64774
ADAM22	3.022	4.73721	5.1952	4.7063	3.88578	3.35681	4.73587	4.63385	4.97915	3.35161	2.95664	4.12361	4.00708	4.43613	4.40632	4.3145	4.57537	4.31326	5.10649	4.23353	3.63185	4.3942	4.99562	4.58702	3.90547	4.07423	4.20533	5.07569	4.76701	4.41789	3.83262	4.75074	3.67533	3.91823	5.31842	3.89604	5.07871	2.64451	4.34436	4.93098	4.63437	4.95348	3.34837	2.72644	4.02057	3.71121	4.81029	4.81464	4.75098
ADAM23	5.73149	5.7898	5.80681	3.3727	1.47605	4.86665	4.80965	4.2924	5.98755	5.60779	5.73032	5.71581	6.12022	5.89359	5.17499	4.97335	5.24785	5.47641	4.77091	6.26961	4.6099	6.00395	4.48583	5.70712	4.06918	6.11876	4.53416	5.1784	4.75839	5.15568	5.34115	4.96557	4.46423	5.10721	5.16237	4.91131	5.24702	5.91962	3.23882	4.34951	4.77789	5.58265	5.91067	5.49778	3.98961	6.04335	5.88184	4.90643	5.78133
ADAM28	6.93334	6.88116	4.83194	6.17536	5.83832	6.533	7.04284	6.69169	6.41942	5.87581	6.72977	6.62252	6.74896	6.60366	6.04771	6.10931	6.54455	7.03025	6.95715	6.42899	6.7452	6.21522	6.85251	6.47029	6.74159	7.28734	6.64247	5.40473	4.45351	6.66679	6.61435	6.44027	6.59048	6.33867	5.44912	6.17112	6.00397	6.51556	6.2272	6.31202	6.57299	7.4423	6.76985	6.37733	6.59947	6.87821	6.62242	5.5111	7.04218
ADAM30	5.02989	2.97534	4.43346	2.95329	4.51846	5.03191	4.83578	5.19308	4.12529	4.53671	2.27939	5.50627	4.09186	3.603	4.49615	4.78291	5.42585	4.42179	4.94849	4.45179	3.97997	3.35844	4.82366	4.98584	4.70837	3.86477	4.03116	3.79421	5.10287	4.67601	4.83762	1.03156	4.31729	4.99474	4.92933	4.74519	5.52989	3.04908	2.965	3.56895	5.13884	4.62911	4.22661	4.22845	4.68483	4.40385	4.39188	4.71867	4.93808
ADAM32	4.6151	4.4186	3.44763	3.4103	4.16849	3.6398	5.32435	3.31469	3.73425	2.05841	4.70075	5.21825	5.28482	4.98747	4.48526	4.52843	4.80892	4.09407	4.33174	4.3765	4.49216	3.97367	4.78803	3.77811	3.19662	4.33773	1.88364	4.2284	4.69323	3.71248	3.24396	3.82562	5.02184	4.8438	4.56804	3.56656	5.15116	3.45905	4.73851	4.56131	4.85827	3.53396	3.02177	4.33374	4.74099	4.78719	4.13281	5.02391	4.82812
ADAM33	5.75629	3.87918	6.20498	5.54901	4.96133	5.89184	5.81662	5.45942	4.65224	1.84603	4.58571	2.73924	6.12874	5.71853	6.48149	6.34052	5.81138	5.15668	5.95925	6.22847	6.028	5.60217	4.89187	3.25122	6.45148	5.05006	4.9373	3.40023	5.90095	4.34048	5.51498	6.55223	6.11591	3.97261	6.40397	6.21778	5.96854	5.09956	4.8365	5.5252	5.72701	5.80435	5.41715	5.84246	6.36986	6.00125	5.31956	6.16656	4.62105
ADAM7	5.03117	4.52091	4.74895	5.88804	5.0299	5.09591	5.04107	5.91804	5.28926	5.43491	4.77657	5.04821	5.66503	5.562	5.73206	4.59796	4.94599	5.07712	6.46559	5.73743	4.57376	5.16914	4.63947	4.4384	5.61501	5.04043	5.46683	5.19906	4.28399	5.14957	4.97566	5.64652	5.5553	5.23859	4.26837	5.43176	5.52924	5.74954	4.37108	4.98606	5.18526	4.77997	4.88558	5.01795	5.51257	5.48333	4.9508	4.8258	3.22633
ADAM8	8.91513	9.33266	8.97804	8.61655	8.52201	9.09693	8.72641	8.89506	9.00495	8.88362	8.27328	8.97993	9.40164	9.43099	9.299	9.18941	9.06682	9.55989	8.9038	8.43948	8.67525	8.96948	8.63584	9.18901	8.67113	9.35191	9.0961	8.89166	9.84804	9.8569	9.37421	8.76284	9.248	8.35384	9.4613	9.58513	9.69048	9.02085	9.60138	9.52997	9.16587	8.43645	8.75994	8.16261	8.1556	9.00391	8.46059	9.37915	9.33741
ADAM9	7.02319	6.74179	6.82866	6.08189	6.57328	6.41226	6.68781	6.2167	6.73969	6.18648	6.51334	6.88914	6.71858	6.777	7.1882	6.69436	6.26895	5.67596	5.3957	6.95339	7.07517	6.11288	6.05479	6.55107	6.21433	5.99081	6.25206	6.32657	5.67775	6.33238	5.94832	6.13364	6.11769	5.63073	4.68214	6.73487	6.53656	6.76664	6.46954	6.15873	6.26339	6.5644	6.82275	5.84497	6.85765	6.8163	7.30451	6.72765	7.54028
ADAMDEC1	4.61877	3.90464	5.07151	2.42586	5.67419	3.13316	3.69782	7.27977	3.82267	5.08092	5.02184	5.31466	4.08713	4.62973	5.31328	4.88239	4.62782	4.63654	4.79167	5.36843	4.38388	6.77928	4.81861	5.17028	6.21514	5.36584	1.85516	2.38389	4.58593	5.07791	5.57827	6.31787	5.69415	3.97973	5.11606	3.81178	4.4409	5.98041	4.25898	3.54378	2.33813	4.78201	1.42438	3.4795	4.51794	4.36754	4.67163	3.73575	6.2408
ADAMTS1	5.00349	5.15329	4.30544	3.60976	5.48982	5.82513	5.5059	5.0401	4.18481	4.29536	5.7604	4.06996	5.99005	4.68837	4.85104	5.51995	5.39732	6.11797	4.53023	5.8504	5.30351	5.00814	5.52704	6.11916	6.35759	5.47288	5.66873	5.04151	5.41297	5.86673	4.00855	2.07417	6.07701	5.9564	6.18674	5.77651	4.09859	5.64871	5.54281	5.98776	4.83364	5.9965	5.46992	3.58249	6.35307	5.83479	4.80222	6.00883	4.6946
ADAMTS10	6.52337	6.46959	6.49947	3.89659	5.54091	6.15995	6.15674	4.75091	4.33479	4.6722	5.45243	6.49837	3.9378	5.47549	6.92219	5.53086	3.16816	6.12731	3.92999	6.25797	2.51106	5.37639	5.15689	5.81825	5.85526	6.09922	5.08035	4.4381	4.27991	5.29545	4.56712	6.08494	5.17463	6.73956	6.19143	5.2958	3.85165	6.18525	6.02033	6.29505	6.18494	5.79078	5.40877	5.21211	5.51505	6.3471	4.51724	6.21954	4.26997
ADAMTS12	5.57379	4.28755	5.10759	4.435	5.0566	5.49111	5.04747	5.26608	4.74822	5.42845	5.60556	4.52203	5.37715	4.90109	4.88448	4.23545	5.09122	5.63218	5.68806	4.88448	5.689	5.99681	3.95958	4.3878	4.92396	5.20958	5.66639	5.09601	5.03455	5.25805	4.94963	3.35065	5.35322	4.95661	3.92291	4.16654	5.57028	4.80054	5.11063	5.03854	4.97672	4.24662	4.96568	2.41704	5.50874	5.77791	5.52866	3.84977	5.20023
ADAMTS13	3.62997	6.24167	4.91394	3.71434	4.5227	5.75152	6.17312	5.89999	4.72179	5.80371	5.38835	5.02912	3.96638	5.03522	5.2673	4.28998	5.88922	5.60051	4.79785	5.18707	5.60166	4.48162	4.61537	5.97537	5.45538	3.26685	4.4894	1.10227	3.81161	4.87764	5.38222	5.19549	5.1453	5.33436	4.73257	4.27587	5.50463	5.12346	4.37647	4.7342	5.72584	5.10806	1.87166	4.69444	6.20421	4.63948	5.4154	6.1968	4.91195
ADAMTS14	5.18424	4.80176	4.83338	3.26142	5.6153	4.96087	5.53478	3.41285	4.93491	4.61873	3.59417	4.69807	4.75721	4.09896	3.50696	5.78961	4.41287	5.32523	5.27823	3.19368	5.11208	4.16961	5.33486	2.60381	2.42127	4.46628	5.84254	4.20376	5.59997	4.95475	5.59556	4.73237	4.41951	5.63861	5.86031	5.69225	5.78609	4.96876	2.11412	4.55654	4.84213	5.7152	4.34259	3.92293	5.50085	4.90117	4.77508	5.32855	2.92215
ADAMTS15	3.15498	4.79267	5.62512	4.84563	6.13402	5.39555	5.5519	4.21528	5.18153	1.40129	5.33292	3.05159	2.00395	4.56492	3.39385	5.20529	4.31201	4.35079	5.5308	5.88244	4.36186	4.19101	5.4814	2.70332	6.38943	5.70771	4.92868	5.41887	5.06273	5.55573	4.17828	4.79004	4.55945	3.814	3.44632	3.86803	-2.08278	5.28166	4.37942	4.53456	5.01525	2.46692	5.39273	3.43168	5.58572	5.08437	5.21644	5.63843	3.66028
ADAMTS16	3.61875	5.19922	3.75683	5.19664	4.57082	3.00577	4.43291	5.18307	4.78792	3.68126	5.59722	4.66931	6.09233	4.80027	5.29916	4.03156	4.90235	3.51885	5.38112	4.4967	5.53163	4.89229	5.24062	5.44535	4.23809	4.55392	5.29231	4.5929	4.99354	5.65065	2.62411	4.68799	4.15231	3.27112	5.50349	5.40308	4.83924	5.15046	2.96407	5.26957	3.60992	4.95943	4.80556	5.29714	5.60547	4.34591	5.3845	5.39203	5.40759
ADAMTS17	4.89458	4.40917	4.65239	6.0132	5.48155	5.3481	4.95506	4.38126	5.2418	5.48667	4.87917	4.03992	4.28299	5.36474	5.5164	5.1748	5.4883	4.23915	4.79539	5.47488	4.82024	2.23034	3.23271	5.47546	5.10888	5.50491	5.31984	5.8718	6.5629	5.29283	5.80425	5.21795	5.13315	5.29511	5.61211	5.45283	5.55514	3.57781	5.85771	6.17059	6.04498	5.10827	4.65807	5.42185	5.89347	5.54356	5.94981	4.93204	5.71944
ADAMTS18	3.67916	1.97159	4.8863	2.55869	2.98716	4.93761	4.61056	4.84815	4.8923	4.20108	2.59981	4.53814	5.32534	4.51024	5.90983	5.45144	3.93649	3.8021	3.9381	4.7068	4.88312	4.07605	4.35588	4.70538	2.6053	3.64319	5.04069	4.70676	5.44548	3.45432	2.60021	4.7617	2.9987	4.35866	5.11676	3.64396	4.76741	3.81837	4.20447	3.96183	4.78379	0.518412	4.59202	4.04497	5.50301	5.32978	4.5983	4.59668	2.08233
ADAMTS19	3.73802	3.73835	5.23965	2.99427	4.80192	4.69101	5.17398	5.76031	5.53571	4.21337	5.69032	5.18084	4.948	5.10322	5.20707	5.28908	5.22694	3.98157	4.54591	5.01296	4.8037	4.73528	5.44392	4.39368	4.61691	3.51117	5.0702	5.17866	3.50853	4.53708	4.59515	4.70351	4.97195	4.45939	3.91285	5.1074	4.58574	3.83752	4.98451	4.99454	5.42049	3.64732	5.14293	5.17545	5.1439	3.56243	5.36705	4.99414	5.69977
ADAMTS2	3.22745	5.00172	5.17298	4.89992	5.42206	5.21697	2.59709	5.03735	4.77395	4.35847	1.75023	5.6832	5.79354	5.65798	4.17288	5.11032	5.58043	5.54054	5.45409	3.81211	3.94215	5.3018	5.29094	4.31618	5.72759	4.45379	3.07408	4.64356	5.37277	3.92167	4.27509	4.22943	4.93262	5.77664	4.04316	3.98104	4.78829	4.50307	3.63805	5.30111	5.26161	5.09486	4.06795	5.18476	4.27059	5.02175	3.77429	5.55051	5.80417
ADAMTS20	4.3792	4.96417	4.41971	4.88462	4.76458	3.05699	4.86628	3.31834	4.2092	3.94803	3.26426	4.74054	4.83843	4.00273	4.39277	4.99563	3.78388	3.97757	4.3617	4.46904	2.88924	4.68144	4.10463	4.24517	4.60996	4.61164	4.03922	2.52621	4.21609	4.63995	4.56221	2.50312	4.40759	4.28038	4.66041	2.23129	3.90179	3.89161	3.91755	4.59853	3.22468	4.39671	3.90578	4.4086	3.36734	4.89693	3.26818	4.25441	3.12411
ADAMTS3	4.75354	3.89982	4.56433	4.33601	4.56451	4.54455	1.87066	4.18547	4.51708	4.63939	5.13887	4.43729	4.57719	4.80108	4.62389	4.80189	4.75493	3.75074	4.44908	5.174	4.34547	4.88153	4.86408	4.64278	5.34073	4.18457	4.93314	4.31937	4.2389	4.8704	4.34592	4.43963	4.62926	5.07385	5.07208	1.2533	5.71731	4.33469	5.28672	3.9837	5.06755	3.28516	4.89422	4.70142	4.05047	4.52675	4.91426	3.81147	5.04464
ADAMTS4	5.31916	5.55449	5.40667	5.8411	6.00669	3.40861	3.50716	4.77917	5.85806	4.19941	3.75376	5.5811	4.64726	5.11017	5.94852	5.457	4.16341	5.34664	6.37842	5.07083	6.3852	3.71318	5.49794	4.91783	6.06834	5.87283	5.48384	5.44509	5.60853	5.63647	5.2891	5.5796	5.10577	5.59807	6.68405	5.57632	5.86867	5.35917	5.95031	5.58363	5.79101	5.04864	5.13698	4.9138	4.44771	5.78338	5.94878	5.81613	4.68083
ADAMTS5	4.58473	5.73008	5.39262	4.20492	5.3683	5.81845	5.0641	1.94784	4.72717	4.01382	4.1981	5.18587	4.62983	5.36831	5.02868	3.84532	5.34864	5.52294	3.22781	4.3987	4.3432	5.01286	3.48316	4.51629	5.34794	5.58609	4.36109	4.58731	5.18548	4.55791	4.2326	4.88158	4.37098	4.55126	4.5674	5.35605	5.35859	4.04811	3.81406	4.64931	5.7882	4.71938	4.76417	4.11842	5.55737	4.08681	4.90756	2.92792	3.43965
ADAMTS6	4.19748	2.96354	5.22428	4.51551	4.81911	4.66764	6.01903	5.07014	4.45297	2.29638	5.44978	5.01928	5.41094	5.69689	4.44967	5.04667	4.839	5.16663	3.8882	3.4271	3.79227	4.15962	5.68	3.51441	4.87948	4.08898	4.92808	4.26712	5.0699	4.07406	4.09885	4.69819	3.53821	4.36369	4.69373	2.50241	5.5252	4.61673	3.07272	4.93928	4.74278	5.76022	4.93449	5.24524	5.31577	4.89768	4.6385	3.17158	5.55462
ADAMTS8	4.50387	5.12705	4.86754	5.16788	4.92282	4.87864	5.92983	3.83066	5.20409	5.5555	6.14853	4.5006	3.42863	4.69941	5.11007	5.13113	4.93425	5.52295	4.95347	2.71394	4.83443	5.30017	4.51245	5.24231	5.86623	2.07136	5.71599	4.82812	4.61725	4.55502	4.95667	5.23596	5.05935	4.9361	3.87008	5.86617	3.49667	4.19981	5.34372	3.26829	5.40818	4.83786	5.02343	5.27738	4.60365	4.35642	5.06875	4.90438	5.05498
ADAMTS9	4.45112	3.39681	4.85801	3.51005	4.60087	5.29339	4.65809	4.05615	4.87448	5.16599	4.96641	3.48345	5.0323	5.25124	5.61432	5.68405	2.73936	4.74262	4.14899	5.77956	5.74748	3.82952	4.57948	4.05807	3.9422	4.47803	5.38287	1.6908	4.96431	5.3145	4.52534	5.46614	5.29122	5.15992	4.98239	4.7343	5.03697	3.80817	3.45089	5.26291	1.80852	4.97318	3.51006	5.13907	4.31794	5.9308	5.33593	4.28602	3.32346
ADAMTSL1	4.28197	4.44627	5.16682	4.06702	4.85154	1.85769	4.86249	3.38969	4.92457	0.170262	4.86811	4.55307	4.31027	4.88007	4.12176	4.69889	4.03465	4.87644	4.34725	4.59495	2.97307	3.44884	4.08956	2.17022	4.52038	4.60461	4.40652	4.18015	4.65415	4.54557	4.36986	3.59343	4.35149	4.82395	4.26017	4.10548	4.71431	4.45388	4.52472	3.91572	4.56632	5.406	5.07244	4.96259	3.96294	4.09188	2.36055	3.55005	4.35944
ADAMTSL2	4.98924	5.64106	5.95318	5.0953	4.37938	0.714103	5.73412	3.8587	5.18355	5.24821	5.35111	5.11119	5.44501	4.36946	3.99228	5.60449	5.3059	5.49218	4.8214	4.43988	4.44117	2.91888	5.22398	5.64306	4.15801	5.17134	3.10538	4.70079	5.11339	4.7386	5.65708	4.31625	4.3396	1.78062	4.98297	4.57379	4.71914	5.42319	5.17078	5.10744	4.97647	4.96892	3.97005	4.73636	4.72458	5.94504	4.49741	6.20329	5.16515
ADAMTSL3	5.3021	5.54303	0.367177	4.15851	5.94145	5.4593	5.76867	4.18875	3.56425	4.46095	4.9162	5.3627	5.28383	4.94861	4.73503	5.77795	4.51405	4.71935	5.19016	5.32237	3.01785	3.94078	0.81534	4.78781	4.50157	5.56733	4.95722	3.43974	5.20669	4.43124	3.93401	4.6818	5.07796	4.97032	5.32723	5.63492	3.46733	2.4225	5.17359	4.89964	5.2983	4.12033	5.13842	4.00439	4.74402	4.06247	4.75159	5.02982	4.86744
ADAMTSL4	5.14132	5.3216	6.55339	5.79774	6.46497	6.16616	3.82015	5.59649	5.80906	6.21117	5.47058	4.44675	5.47212	5.47703	6.31251	5.96343	5.89781	5.84915	4.63048	6.08709	5.5956	6.45104	5.98734	5.72135	6.42757	5.7999	5.90394	6.04519	5.81049	5.97886	5.02411	5.67597	5.74096	5.87246	6.27511	6.0579	5.77294	6.11671	3.69514	5.46074	5.00496	6.13929	5.82026	5.0319	5.99629	5.95711	5.6829	5.77355	6.7504
ADAMTSL5	5.42156	5.59862	5.72393	5.97961	5.08642	5.87291	5.21547	5.0968	5.32126	4.76788	3.1991	4.68432	5.86478	5.83876	5.75199	5.8229	5.78251	5.42786	5.83314	5.42029	4.58731	4.177	5.9038	5.5827	5.68775	6.21067	4.97367	4.38884	5.43014	4.82712	5.73077	5.2009	4.83117	5.05272	3.14367	4.0369	4.9312	5.7416	5.24269	5.79845	5.61064	4.62993	5.86166	5.48501	5.34508	6.06203	5.4314	5.53131	5.98282
ADAR	11.811	11.695	13.106	10.3159	10.4965	10.7725	10.5378	10.5664	11.4163	11.1179	11.4802	11.1342	9.92327	11.2428	9.2202	10.1066	11.7711	11.3312	11.9058	10.4153	11.3949	11.3078	11.3009	11.6552	11.6518	11.4533	11.0206	11.3696	11.3451	10.8264	11.0884	9.78673	11.0387	10.684	11.9101	11.3392	11.3928	12.6739	11.0687	11.1706	10.6869	11.0263	11.6179	10.8243	11.2788	10.5066	9.42614	10.9722	10.8006
ADARB1	7.57773	7.83624	6.43603	7.50699	6.87513	7.65066	7.77581	7.45326	7.75044	7.6743	7.90931	7.13947	6.81077	7.56317	7.32439	7.14623	7.48043	7.63624	7.6112	6.87644	7.51053	7.42584	7.41496	7.06097	7.21315	7.97823	7.57452	7.11935	6.75087	7.87023	7.07621	6.72218	7.22748	7.21044	6.68867	7.06492	7.26928	7.12902	6.73575	7.07421	7.00432	7.59793	7.10779	7.78363	6.88482	7.45065	6.9979	7.4112	7.34334
ADARB2	5.07827	5.43846	1.62302	5.89829	4.30784	4.80014	5.80643	4.35177	4.31033	4.75661	5.00926	4.25363	4.11533	6.18508	5.63962	4.30388	6.10137	6.30008	5.64963	5.99444	3.26392	3.98011	4.97906	6.41562	6.30756	5.87705	6.0452	5.3212	5.22164	4.01456	5.27974	4.02001	5.34974	4.03429	6.78759	5.72948	4.64768	4.10502	4.8765	4.46595	2.224	5.02502	5.54966	5.56649	3.42274	4.62477	2.85392	4.60429	5.26235
ADAT1	7.69141	7.80635	8.16871	7.65248	6.34852	8.27938	7.9779	7.76697	7.68564	7.84587	7.44556	7.41136	7.44383	7.32203	6.83186	7.1219	7.91964	7.81876	7.73042	6.68321	7.3844	7.60298	7.22858	7.35299	7.88913	8.08351	7.78934	8.15346	7.91027	8.03078	8.00056	7.61996	7.70148	7.73911	7.6586	7.4381	7.76138	7.77107	7.37572	7.76785	7.1484	7.85731	7.39468	8.16853	7.1856	7.64498	8.11458	7.6084	7.79084
ADAT3	6.10973	5.85491	6.14513	1.89732	6.42062	6.75808	6.48564	6.73361	6.49809	6.67605	6.49275	6.28326	6.16829	6.6945	6.85131	6.76809	6.33517	5.66316	5.94322	5.43486	5.7588	6.82633	5.79132	6.04841	6.2225	5.76779	5.73313	4.57997	5.91698	6.69168	6.78085	5.29812	6.80381	6.70458	7.15715	4.80905	5.92435	5.84985	6.32116	6.8155	6.61028	6.46628	5.69023	5.63287	6.26745	6.23418	6.98987	5.94944	5.78279
ADCK1	6.8095	6.93431	7.16485	6.88138	6.49694	7.32158	6.14378	7.29667	7.19891	6.85663	7.12253	7.53904	6.90742	7.75213	7.00145	7.21995	6.49444	7.06041	6.30588	6.62542	6.62022	7.02242	6.92089	6.51094	7.70515	7.02339	6.86188	6.81628	6.78736	7.17268	7.27801	6.58377	6.87653	6.06731	6.71448	6.83807	6.52488	7.12383	6.71237	6.36946	6.93048	6.43038	6.83703	6.65073	6.234	6.71899	6.69984	6.37921	6.78883
ADCK2	8.30005	8.3464	7.73859	7.78473	7.54569	7.62661	7.784	7.6643	8.04429	7.6008	7.65246	7.79618	7.23118	8.03083	7.52546	7.56652	8.12871	7.81347	7.71768	6.64254	7.90529	7.92864	7.60741	7.69584	7.44699	8.23406	6.85116	7.37925	7.5267	7.46141	7.5876	6.99993	7.71577	7.51782	7.72392	7.02156	7.57663	7.70401	6.66135	7.35544	6.66969	7.49118	7.82501	7.83136	7.12771	8.01968	8.52762	7.77158	8.08931
ADCK5	6.33452	6.80162	5.93133	5.95935	5.73351	6.38371	5.66536	6.02506	6.11871	6.07192	5.82324	6.00317	6.1	6.06665	5.5761	5.98038	6.09528	6.21326	6.25607	6.09474	5.50356	5.79414	5.82524	5.94504	5.53698	5.38736	6.37845	5.9577	6.39075	6.22999	6.11685	6.60353	6.4689	6.26144	5.07203	6.16851	5.94183	5.7897	6.17424	6.13806	5.64403	5.77674	6.12536	6.26661	5.99041	6.25476	5.81264	5.49704	6.16674
ADCY1	5.27738	5.1728	5.09938	5.15399	4.23636	4.41748	5.07583	4.91697	4.66552	5.06477	1.58233	5.56889	2.60526	4.99833	6.30384	5.09693	4.87778	4.69132	5.54049	4.85701	3.99577	2.55434	4.57954	2.82568	2.75053	3.86197	4.07574	4.00428	5.51662	4.72022	5.0722	4.60121	4.06298	4.50526	4.42362	5.09283	4.91456	4.82984	5.27523	4.10081	4.60967	5.09905	5.62645	4.59316	2.78436	4.50742	5.07799	5.34619	4.88435
ADCY2	5.88884	5.49077	5.55147	5.49686	5.24323	5.39357	3.80154	5.85804	5.61307	5.04173	4.73648	4.42611	5.73017	5.40173	4.17074	5.83185	5.41448	4.83258	5.50172	5.62941	5.73718	4.80945	5.29407	5.4332	5.56141	5.44493	5.17452	5.23628	5.7937	4.94856	4.18385	4.86046	5.55435	5.64691	5.96707	4.62554	5.65147	5.5501	5.66756	5.71002	5.09284	5.3557	5.59817	5.81403	5.80894	4.79307	5.47876	5.1101	5.15904
ADCY3	8.05044	8.61812	7.19662	8.28654	8.09583	8.11623	7.85185	8.1429	7.7599	8.54411	8.24917	7.60414	7.89046	8.05741	8.20412	7.83839	8.01339	7.67543	8.26302	7.31424	7.42896	7.68392	7.78722	7.26646	8.03449	8.42572	8.51264	7.584	7.4587	8.24243	7.85198	7.36508	7.58101	7.54627	7.55191	7.89078	7.86084	7.90533	7.20062	8.27642	7.91232	7.85713	8.15061	7.79418	7.68212	8.126	7.94768	8.28452	8.76037
ADCY4	6.66908	7.16484	7.6257	6.40497	6.72336	6.892	6.34412	6.88004	6.99183	6.88526	6.84209	6.62751	7.4846	6.94821	7.04835	6.79772	6.60772	7.16321	7.10809	6.83552	6.47982	6.41546	6.70878	6.90584	7.02996	6.32994	6.55029	6.25287	6.78964	6.4911	6.76675	6.64829	6.82959	6.56177	6.95223	7.02186	6.54765	6.755	7.25537	7.0721	6.6545	6.68603	6.94522	6.59974	7.1745	6.88409	5.99327	7.01854	7.1245
ADCY5	4.50494	5.61734	3.28968	5.74616	4.7417	5.40288	3.39767	5.61637	4.73696	5.36836	4.02553	4.83393	4.79413	4.57892	5.02116	4.225	4.4256	5.10746	4.78483	5.15204	5.73182	5.24636	4.02155	1.28291	4.94408	4.97728	5.24519	3.41014	4.91772	4.35516	5.04004	5.13319	5.51963	4.28753	5.10876	5.19378	5.58336	5.6947	5.09403	4.81727	5.53884	1.75642	4.53241	4.92144	4.79955	3.39874	5.07139	4.31317	5.03101
ADCY6	5.24156	4.68622	4.44506	3.05286	3.5012	4.28895	5.28548	4.69271	3.2729	3.81749	3.13747	4.74801	3.92614	5.51639	5.95279	2.9639	5.30001	5.60146	4.05746	5.01053	5.20766	5.24947	5.22059	4.93048	5.11236	4.93084	5.32454	4.70492	5.88312	5.8142	5.40707	5.00035	4.35705	5.18077	5.30906	3.75153	4.92563	4.85227	5.63401	6.38969	0.754273	4.92897	6.04049	4.66473	3.70003	4.98988	3.02014	5.00782	5.37811
ADCY7	9.15648	8.95154	8.485	8.72304	9.40157	8.28324	8.63258	8.111	8.97099	8.65073	8.74015	8.15415	8.30724	8.28903	8.33392	7.93355	8.26787	8.48759	8.79838	7.81008	8.76762	8.67303	8.9134	8.81943	9.0761	8.75879	8.72635	8.5989	8.53707	8.11385	7.98041	7.68005	8.51418	8.61832	8.77853	8.86413	8.19949	9.32943	7.876	8.19815	8.30672	9.1124	9.0429	8.58045	8.61288	9.04607	7.70973	8.70134	8.32121
ADCY8	4.77302	4.44134	5.72869	4.62961	4.56586	4.0524	5.11598	5.42394	3.80995	5.10491	4.77712	5.53787	5.34708	4.79241	4.82641	4.0174	5.40996	2.76758	4.98265	4.52637	4.20609	3.71528	4.21731	5.71017	4.58774	4.80061	3.86184	4.85246	5.45065	3.90355	4.73187	4.63557	4.88516	3.85519	5.5082	4.71782	3.94982	5.45932	5.00628	5.4901	4.6617	3.80831	3.17898	5.06143	4.26955	4.76327	4.55545	3.96247	4.28859
ADCY9	6.77672	6.22465	6.02396	6.54305	5.13488	6.24351	6.30547	6.51496	6.77328	6.83085	6.58886	5.47842	5.82825	6.78673	6.50895	6.20056	6.56606	5.37131	5.87942	5.41594	5.77338	6.55264	4.42683	6.45583	6.26267	6.10626	6.67421	6.46821	6.35121	6.83848	6.56882	5.79944	7.00268	6.16835	5.19903	5.73248	6.77166	6.26558	6.42625	6.53271	6.29867	5.99969	6.34759	6.06836	6.2972	6.07056	5.71977	6.43937	5.7781
ADCYAP1	3.26307	3.12508	3.8444	4.4565	4.89272	3.19672	5.47707	5.04095	3.47653	4.77847	4.84354	5.34595	4.75332	5.55522	5.42249	3.84825	4.81504	4.57126	4.695	4.85774	2.12614	5.66852	1.93476	5.04469	5.6404	4.35222	4.83694	4.62872	4.13195	3.0905	5.1777	4.94062	5.47054	5.25289	4.30443	4.88405	4.97735	5.58157	5.27525	3.72449	3.71803	5.23454	4.96433	5.76612	5.47925	5.15706	4.5534	4.4432	3.69784
ADCYAP1R1	3.51209	5.25245	3.18868	5.11216	4.84492	5.39032	5.36901	4.44348	3.39107	4.49383	4.71669	4.85027	4.61512	3.49683	5.04472	4.79225	5.26722	3.45412	3.19786	3.3237	5.36616	4.1681	1.7297	3.53725	4.78404	5.43557	3.12362	4.55648	6.24001	5.7498	6.05688	3.98269	4.2803	5.01209	4.8463	5.31305	5.5031	4.66048	6.13024	6.12995	6.2235	3.87666	4.71976	4.88307	4.45571	5.16498	4.93842	4.73195	5.12826
ADD1	10.774	10.6552	9.68765	10.3146	10.419	11.282	10.3875	10.9035	10.7075	10.7421	10.3963	10.5164	10.1046	10.7693	10.7002	10.8563	10.9863	11.1871	10.6075	9.52751	10.4549	10.5782	10.5401	10.4977	10.4407	10.783	10.6876	10.3813	10.7982	10.7929	10.1764	9.9533	10.6963	10.1181	9.30736	10.5461	10.4712	10.2217	10.2108	10.6808	10.4257	10.3056	10.7761	10.7176	10.0621	10.2312	9.98019	10.4782	10.8306
ADD3	10.1377	9.22461	8.21637	10.313	10.4229	10.4217	10.6999	10.2684	10.9771	10.4168	11.4869	11.0799	10.1363	8.61062	8.76402	9.89681	11.0083	10.5788	10.8464	11.0518	10.6667	10.0988	10.3228	10.6649	10.1783	11.4892	11.6542	11.5683	10.3766	12.0235	11.5917	10.6093	11.0917	10.3121	9.4871	11.0119	10.8924	11.0541	11.4057	10.8427	11.6211	10.8783	10.7147	10.8617	11.1362	10.1414	10.0732	9.8543	8.52896
ADH1A	5.20716	4.00011	5.05941	4.58006	5.59348	5.34757	4.48391	5.64766	4.38158	3.65806	3.72412	1.92917	4.77882	4.28508	2.94166	4.38581	4.49833	4.12642	4.86374	5.27848	4.42129	4.59401	4.34739	5.07682	1.09071	2.36726	4.78225	4.41746	5.37494	5.18492	4.37516	5.2484	4.74776	4.06286	5.106	4.54886	4.38727	5.01908	5.22196	4.0366	4.13485	3.36333	4.4987	4.63309	4.07604	4.421	3.59839	2.75005	4.62671
ADH1B	2.0205	4.97741	4.88992	3.86195	4.90579	5.3736	4.70863	4.07918	4.93771	5.05504	5.31216	4.61496	4.16411	4.10676	4.21594	4.81431	4.29599	2.85591	4.86439	4.51964	2.27724	1.66613	3.72559	4.20143	3.50954	3.20813	4.4011	3.93577	5.28676	4.3609	3.81547	2.37473	4.44304	1.45426	3.99605	4.86058	4.99153	4.92213	5.27505	4.4662	5.08663	4.08993	4.79162	4.90141	4.35205	4.1633	3.47234	4.61857	5.3133
ADH1C	3.38743	5.15604	5.16327	4.81811	4.49086	4.70667	3.95479	2.51131	4.19803	2.19569	4.98103	4.63719	5.05086	5.09313	4.93922	4.90988	4.86501	5.17209	5.14864	3.18148	4.97471	3.99376	4.31477	4.86222	5.1024	5.07978	4.76749	5.31014	3.02111	5.48973	4.73027	4.96473	4.46004	5.01286	3.97945	4.8487	4.92886	4.8983	5.00766	4.36214	3.92724	4.99973	4.48105	4.82149	5.38635	4.70254	3.48273	4.35168	4.73629
ADH4	4.64054	3.48301	2.789	5.19219	3.79732	4.46148	4.88038	4.21047	4.45685	4.00097	4.23383	4.4521	4.09186	4.42541	2.96847	4.28589	4.43489	3.98011	3.21766	4.03417	1.96682	3.94577	2.29723	4.68295	4.65083	4.61656	4.99204	2.9135	4.60552	5.44676	5.29342	2.99896	3.85952	5.16839	2.44356	4.64949	5.22053	4.89648	5.57667	5.7053	6.034	4.29111	4.87746	3.6552	3.98128	2.48947	5.10823	4.47559	4.96518
ADH5	7.76848	6.21695	6.75893	6.85071	5.64689	6.26925	7.39471	5.90125	7.18018	6.41701	7.54382	7.41371	7.51193	6.67661	5.11281	6.80455	7.43839	7.27918	6.20206	7.0923	7.40432	6.91124	7.07314	6.77923	7.4839	7.44269	6.32063	6.79936	6.87137	6.09291	6.99761	5.5306	6.3381	7.17206	4.68266	6.51495	6.32785	6.99047	7.27658	7.54153	6.99682	7.31315	7.42327	6.12769	7.70554	7.71543	6.24669	7.94416	6.26658
ADH6	4.56173	4.05002	5.57188	3.59029	5.69381	5.46027	5.11874	5.0429	3.64923	4.68966	4.95053	4.6023	5.14158	5.02359	5.2068	5.1294	3.83035	5.13149	5.06078	5.68653	4.90931	4.9485	3.70693	5.22952	4.68286	4.04042	5.00066	5.54241	5.57054	5.13651	3.39097	4.92195	4.8269	4.36826	4.6879	4.4845	3.24634	5.98758	2.08744	5.43382	4.68903	4.74774	4.27241	5.04637	4.47515	4.64808	3.87057	4.23414	5.35879
ADHFE1	7.96881	8.20207	7.28037	7.31126	7.53961	8.21652	8.0137	8.02727	8.0823	8.01699	7.96406	7.32171	8.06968	8.12745	8.38749	8.53471	7.8365	8.22567	8.04524	7.669	7.771	8.39877	7.40168	8.19777	7.99154	7.72554	7.57962	8.08892	6.9545	8.09207	8.0544	7.21515	8.27227	8.0189	6.39563	7.90014	7.00029	7.95549	7.34961	8.19629	7.85503	8.059	7.46919	7.49879	8.24681	7.48286	7.15034	7.5323	7.83275
ADI1	7.2069	7.84545	7.88898	7.27441	7.67577	8.06719	8.24593	8.35822	5.26445	7.74141	8.09213	8.39	8.55137	8.36586	7.99538	8.37784	7.11093	6.45409	5.75631	6.67818	6.72974	8.21117	8.1871	8.22524	8.23167	8.81608	7.49336	8.93707	8.31859	8.91803	8.43217	6.39566	8.5603	8.4952	8.14949	8.71955	8.64362	9.04706	9.18413	9.03667	8.56669	8.54759	6.80415	8.33163	8.36739	6.22386	8.69232	8.4062	7.08073
ADIG	5.86655	5.66467	3.49445	5.93614	6.44779	5.38001	5.69865	6.35484	6.29148	4.77753	5.89752	4.93545	5.839	6.06819	5.37438	4.19946	5.45713	5.40849	6.29409	6.00845	4.94171	3.79923	4.02813	4.76551	4.94578	5.59517	5.72289	5.44887	3.71778	5.41663	5.66473	5.60801	3.26002	5.85534	4.90683	5.84316	3.64774	6.00077	6.75009	5.06855	6.40126	4.11919	6.37354	5.24738	6.17795	5.40663	6.87619	6.52377	6.26317
ADIPOQ	5.0665	5.03034	4.65755	5.40572	3.45777	4.21801	4.60272	4.68694	3.26866	5.28046	4.89362	2.34479	4.47066	3.77495	5.00062	4.87096	4.74293	4.52628	4.61755	5.23551	3.01476	4.33196	4.81084	3.81531	3.68781	5.04231	5.7192	4.70624	4.58751	4.73091	3.78252	4.30195	4.18733	4.24129	4.26336	4.9968	3.92779	3.49556	5.49347	4.98598	5.05005	4.36065	4.75218	4.83575	4.95443	5.62189	5.4433	5.12182	5.78667
ADIPOR1	11.5982	10.7447	11.0495	11.2471	12.2755	10.8497	11.0552	12.3423	10.6527	10.141	9.34388	11.9378	9.49001	10.3727	10.9658	10.7269	8.60389	10.5304	12.0049	11.0023	11.4099	9.23678	11.0942	10.343	10.507	9.00867	11.3634	11.9414	12.688	11.24	10.7582	12.1675	11.4094	10.69	11.0266	10.7653	10.3595	10.3505	10.8661	11.1724	11.2036	9.78206	10.4209	11.2801	10.5398	9.93884	10.3585	10.4559	9.93278
ADIPOR2	10.0059	10.2052	10.177	9.72535	8.69813	9.80714	9.4897	9.63706	9.91968	9.35579	10.1742	9.68466	9.44186	9.24122	9.42953	9.95741	9.5433	9.50061	9.15981	9.16816	9.73629	10.2978	9.6566	9.6648	9.60068	9.44158	9.10805	9.31179	9.07685	9.15885	8.88881	9.02902	9.31671	8.96161	9.49014	9.39197	9.4167	9.53373	8.7328	8.66029	8.47941	9.64224	9.36168	9.71803	9.38741	10.4452	9.02237	10.1257	9.95214
ADK	7.25836	7.33609	7.54927	6.67825	6.94549	7.0132	8.03759	7.10767	6.99808	6.92624	7.17535	6.61128	6.63048	6.84092	7.05182	6.70156	7.51863	6.56177	7.00082	7.56987	7.00828	7.36119	7.12688	7.11688	6.82893	6.53694	6.3669	6.42025	6.8477	6.66724	6.83471	6.96987	6.60905	6.4971	6.64403	7.05389	6.06792	6.5366	6.11767	5.82537	7.03828	7.5642	6.45449	6.88731	6.5759	7.24034	7.41145	6.4644	6.12294
ADM	8.30637	9.38072	9.428	8.30786	9.26466	7.80311	8.63883	8.19411	9.14639	9.0866	8.67329	10.0484	8.69527	9.39561	8.85948	9.02365	9.2437	9.48291	9.19312	9.03074	8.83534	8.24812	7.54593	9.13166	8.84887	10.2355	8.74169	8.70266	9.38392	8.54312	8.80284	8.35097	8.96381	9.31345	9.81652	9.11321	9.70544	9.68278	9.17198	8.4703	8.94881	7.75421	8.40558	8.55476	8.20797	8.40519	8.17972	9.36499	9.15199
ADNP	8.85547	8.82875	7.35638	8.52837	8.11162	8.42963	8.57432	7.74333	8.74042	8.50844	9.06723	8.39328	7.97235	8.1007	8.10654	8.41748	8.82116	8.36706	7.77076	7.59764	8.55445	8.52291	8.62699	9.2211	8.19558	8.87838	8.75216	8.66567	7.96963	8.68246	8.62788	7.93207	8.72862	8.88271	7.6732	8.62455	8.74666	8.84151	9.05851	8.56839	8.48666	8.46704	8.69666	7.94847	8.671	8.33268	7.91757	8.68405	8.14696
ADNP2	9.56644	8.15707	8.49108	9.49423	8.27123	8.97167	7.45084	8.01515	8.16322	8.13194	9.08776	8.82461	7.85763	7.89299	8.25374	8.34506	8.56984	7.8091	8.47631	8.1758	8.54868	9.03435	9.18449	9.04116	8.33353	8.61252	8.32751	8.37162	7.89744	8.04105	8.33779	8.72999	7.86065	8.03997	7.43518	8.34477	8.27429	8.92413	8.03829	8.02643	7.95241	8.45442	8.17397	8.2183	8.17896	7.82839	8.2832	8.36404	8.16258
ADO	8.43715	6.86527	6.83085	9.20032	9.54379	8.73103	7.57419	8.20825	8.1619	7.86021	8.51601	7.75508	8.53658	9.12915	8.22826	7.99067	8.29793	8.08241	8.73386	8.98608	8.05839	7.62944	7.79649	7.41576	6.39643	8.42121	8.59574	9.15781	5.69047	7.61758	7.92942	7.60399	8.32351	7.83185	7.87729	8.31071	7.85316	8.86587	8.03983	8.46965	7.45295	8.04389	8.38738	6.86013	9.06014	7.30612	8.4823	8.45617	6.16138
ADORA1	6.07374	5.00043	5.60112	4.61825	6.41091	3.61927	5.06631	6.02476	5.02462	4.09542	4.2768	5.46607	5.26742	5.96773	4.67565	5.99219	3.24524	4.86075	5.86013	5.71489	4.86144	3.82425	5.18897	1.432	4.38573	5.54079	2.78024	4.86438	4.44579	5.05368	5.97646	5.51031	5.62333	4.92571	5.51809	4.43301	4.1757	5.75359	4.6043	3.3684	4.616	5.14966	4.64404	5.33924	5.95718	4.06928	5.41067	3.78527	5.73257
ADORA2B	4.83322	5.65654	6.06656	6.08725	6.23316	5.73939	5.38856	5.45965	5.40313	5.69888	5.09962	5.94103	5.96853	4.73699	4.87378	6.59287	5.83221	5.31637	6.13142	5.90469	5.145	5.8768	5.3445	4.68451	4.65205	6.03408	5.69557	6.29577	5.73839	5.5199	5.97055	6.70467	5.48456	5.38694	6.12818	5.89678	4.6855	5.60058	5.85084	3.34062	4.90126	5.63874	6.36715	3.6551	6.02933	5.97282	5.67715	5.9353	6.05049
ADPGK	9.26872	10.0041	9.88142	9.9399	9.70011	9.72533	9.27931	9.13636	9.05718	9.6948	10.0329	9.9907	10.1738	10.0077	9.37612	10.0015	9.6107	9.54151	9.33962	9.02627	9.66107	9.5209	9.08934	9.24564	8.96685	9.40839	10.1571	9.60194	9.34461	8.83883	9.30203	8.64231	9.0562	9.387	9.19331	9.78508	9.22858	10.2672	9.22944	9.78934	7.13693	9.67681	9.71628	10.1077	8.91647	9.83284	7.79006	9.71156	9.23109
ADPRH	5.47785	3.43986	6.14579	3.96828	7.07524	6.447	6.69081	6.5575	5.71895	5.43323	5.90501	4.28957	6.41219	5.4277	5.16357	5.68528	5.18178	4.52058	6.19714	5.23197	6.2585	3.19839	5.88493	6.42958	4.34134	4.0697	5.52642	5.6989	6.77929	5.99543	5.53698	5.60648	5.96779	5.05818	5.90719	5.56209	4.06698	4.46799	5.88145	7.15047	6.48366	6.41902	6.68932	5.4665	6.3253	5.6749	5.68982	5.18493	6.26745
ADPRHL1	3.66695	3.55152	5.33181	4.49209	2.80916	4.54845	5.30149	4.49843	4.55752	4.99476	4.03996	4.57499	4.86243	5.25785	5.13667	5.09677	5.17322	5.69782	3.45319	5.90871	5.78956	3.69737	4.73582	2.71477	5.35765	3.62251	4.95979	5.06751	5.51181	5.47502	5.58857	4.78221	5.72432	3.99952	5.56018	5.77988	5.7326	5.13235	5.16863	5.4648	4.96577	2.61974	4.90879	4.13943	5.0952	4.36273	4.93319	3.86621	5.71738
ADPRHL2	7.57621	8.28291	8.4466	7.89301	7.79303	8.14004	8.16915	8.04375	7.25633	8.87576	7.40499	8.33117	8.13126	8.63882	8.13579	7.90219	7.73246	8.40294	8.42182	7.41125	8.37581	8.04259	8.24984	8.70624	8.39757	7.62516	7.6984	7.78394	8.17019	7.50352	7.78403	7.56372	8.11709	7.23374	8.52498	7.72769	7.72062	8.39493	7.73985	8.2289	7.85108	7.7275	8.3936	7.92551	8.16906	8.39196	7.61931	7.86523	8.60267
ADRA1A	3.62267	4.68869	4.82321	3.27808	3.52891	4.18649	4.06753	3.8475	4.81281	4.85069	4.55954	4.73572	4.53221	3.70116	4.8545	5.277	3.62959	4.69373	4.6729	4.8561	4.96823	3.8013	4.53254	5.46323	2.44369	3.66111	4.66102	4.85986	3.33922	3.80779	3.48422	3.82586	3.82196	4.4059	4.64908	4.36421	5.19537	4.47931	3.98391	4.39581	3.3615	3.34306	5.02931	3.60268	2.97867	3.76492	3.51641	4.52784	5.10882
ADRA1B	5.21951	4.08315	4.69212	5.59522	5.62212	5.99795	4.56368	4.09176	4.83134	5.06399	5.02923	4.70311	5.06979	5.44753	5.52466	4.87959	4.80842	5.70616	5.62707	4.82696	4.49668	4.14498	5.38125	3.32321	4.89806	5.18281	3.94543	5.10018	5.61145	5.03125	4.63375	5.56896	4.46634	5.3283	4.44531	5.60531	4.4809	4.36395	5.5922	5.69068	5.84094	4.41656	4.91065	5.14592	4.76992	4.98772	5.32173	4.90557	5.52262
ADRA1D	6.07585	6.42339	7.14455	5.65849	6.29205	6.07358	6.49892	6.60465	6.1861	5.85396	5.88724	5.7976	6.07942	6.47847	6.03508	6.36545	5.88436	5.76726	6.31936	6.24875	6.05482	5.8887	5.8938	5.96818	5.93468	5.57082	5.96987	5.65561	6.23337	5.88352	5.98237	5.87514	5.78649	5.99744	6.27704	6.11668	5.98474	6.28231	6.23113	5.75388	6.40647	6.47156	6.00095	6.30963	5.85718	6.29066	5.90631	6.17424	6.20171
ADRA2A	5.71024	5.67253	5.94374	6.0825	6.22121	5.07055	2.90014	6.09253	5.22515	5.63637	5.41742	4.37914	5.36524	5.92842	5.23453	5.78204	4.98337	5.52551	5.53081	4.83122	5.63257	5.91339	5.33643	5.63356	5.67706	5.48565	2.6825	3.91129	6.81577	6.03115	6.31368	5.692	5.90328	5.76711	5.03566	6.16776	5.88837	5.55492	6.35811	6.41756	6.61693	5.17362	5.42914	5.12829	4.92748	5.04885	5.67953	5.9315	5.51286
ADRA2B	5.74846	5.88281	6.06085	6.03615	5.30938	6.21612	6.24034	6.05758	5.88703	6.41478	6.12656	4.3087	6.39737	6.41135	5.94906	6.25696	6.05414	6.32134	4.87702	6.4933	6.33262	5.43212	5.73073	6.0696	5.2283	4.00037	5.17431	5.39707	5.46001	4.97165	5.70607	6.05911	5.12435	4.30836	5.08702	5.03702	5.47015	5.06882	5.74845	3.6347	5.98921	6.28948	6.1974	4.47977	6.37422	6.02159	3.53401	5.9591	5.05503
ADRA2C	5.92681	6.15597	6.12874	5.40932	6.49274	5.88224	6.02816	6.13997	5.19263	5.54043	5.25257	5.74715	6.0375	6.37457	6.7163	6.13905	5.83135	5.83868	6.54693	6.20129	6.15309	5.86335	6.42589	5.9762	6.15879	5.68383	6.53621	6.70178	8.83156	8.272	8.32613	6.89677	5.85845	6.68203	6.73257	6.59426	6.61266	6.33563	8.46475	8.67501	8.71377	5.8133	5.33313	5.64462	5.67325	4.78896	5.08265	5.13509	5.76617
ADRB1	3.28259	4.11857	5.60382	5.14739	4.58593	5.10918	4.59034	4.72621	5.45397	5.41062	5.33909	5.17775	5.39872	4.54169	5.07914	3.30625	3.42627	4.53809	4.54247	4.63697	4.83416	5.5122	5.8795	2.10253	4.93835	5.16303	5.34703	4.80973	5.0846	5.60723	5.40111	4.21754	4.88194	5.15849	4.88117	5.61516	4.59457	5.09359	5.59965	5.80708	5.26414	5.15847	4.30044	5.11048	3.72738	5.31451	5.08283	4.94475	5.08837
ADRB2	9.58187	8.97356	7.74692	9.66106	9.19834	9.09311	8.07435	9.16231	9.81085	9.32285	9.04476	9.42306	8.00118	9.14538	9.37053	8.92656	8.64421	8.82212	8.8851	9.62421	8.98642	9.6417	9.09815	9.01757	7.91853	8.72053	9.0345	9.52718	7.75036	9.12153	8.03494	8.46291	8.88848	9.06486	8.23155	7.99945	8.00851	9.72181	8.10164	9.21946	8.67252	8.75027	8.41513	8.07662	9.16118	8.83757	8.72443	8.44697	8.52029
ADRB3	5.53529	4.81173	5.11371	5.45912	3.8724	5.23761	2.07561	5.0678	1.25293	2.43486	5.0313	5.33846	5.02751	4.8497	2.53281	4.3171	5.47608	5.04818	4.79292	5.36883	3.7138	4.74407	4.70896	3.67744	4.68123	4.91151	5.44496	3.87765	5.25393	5.72071	5.14868	4.42594	4.95902	4.37226	6.1065	5.55666	4.78596	5.09598	4.41221	4.9284	5.8126	4.84311	0.991445	4.23637	5.24705	3.4746	2.90269	4.59644	5.29987
ADRM1	8.74673	9.24333	9.31336	8.38464	8.21355	10.2462	9.42049	10.0625	9.55236	10.0631	9.80942	8.72499	8.58218	9.99611	10.3095	9.79288	8.58249	9.16226	8.41677	8.2759	9.16391	9.8083	9.2048	10.0927	9.78103	8.92967	9.08782	8.48743	10.3327	10.1103	10.0629	9.33304	10.1221	9.59607	9.58605	8.83123	9.83997	8.99151	10.0679	10.2558	9.91038	8.80397	9.04698	9.48149	8.51437	8.3484	7.98086	8.51808	9.04778
ADSL	9.96391	10.1531	10.0085	10.3163	9.5634	10.0837	10.3132	10.4458	9.97262	9.73899	9.61702	9.92039	10.0919	10.3481	10.0394	9.65117	10.234	9.4327	10.3926	10.8757	9.88895	9.61958	10.0776	9.47219	10.337	9.97355	9.71592	9.2868	7.99652	8.733	9.08173	10.1935	8.88014	9.66111	9.71141	8.94163	8.76709	9.29314	7.66378	8.38749	9.08402	10.5026	9.3408	10.2935	9.84815	10.0092	10.5204	10.2773	9.41497
ADSS	8.38707	7.9234	7.0878	8.65291	8.66031	8.26392	8.37922	7.4685	7.7412	7.86969	8.40523	8.19343	6.95821	7.48046	7.36691	8.43821	8.00927	7.95165	7.63755	7.73185	8.46199	8.54742	8.16015	7.85449	7.8398	8.24047	8.29131	8.25569	7.30788	7.81493	7.34915	7.5514	8.1441	7.4999	7.53562	8.56984	8.0389	7.72993	7.76732	7.83438	7.159	7.71621	8.32074	7.88317	8.41104	8.68332	8.09937	8.72702	7.8117
ADSSL1	5.44207	4.87769	4.75854	5.75024	5.81548	5.09487	5.00985	4.49131	4.28651	4.30521	5.62428	5.48597	5.0699	4.91314	5.68658	5.48069	5.01984	4.99233	4.9499	3.62879	5.63798	4.85833	5.40859	5.67986	4.85131	5.28312	5.17968	5.56608	5.50678	5.47762	5.27491	5.28464	5.53847	5.00695	5.53358	5.19884	5.51693	5.04764	5.20345	5.52273	4.93014	4.26055	5.00547	5.02968	4.76761	4.93842	5.14471	5.72074	5.1293
AEBP1	5.76752	3.94694	5.30705	5.81178	2.64568	6.64032	6.6206	6.80933	5.37311	6.40113	6.59486	6.08343	5.45922	6.32994	5.00004	5.44508	5.66764	6.55069	5.22474	5.15909	4.09874	4.3483	3.90375	6.14468	6.13688	5.87533	6.48103	5.84924	4.54935	6.72703	6.16507	4.56431	5.96321	5.84569	4.91626	5.80618	5.67472	5.81062	6.37315	5.91671	6.64847	5.6796	6.65602	6.15649	5.73958	6.46078	6.0876	6.60934	6.86996
AEBP2	7.2402	6.91844	6.17177	7.21398	7.07719	7.37196	7.54175	7.39975	7.31111	7.24086	7.17045	6.62472	7.14085	7.41844	7.24155	7.1266	7.77882	6.80629	7.49494	6.64964	7.23125	7.55626	7.1539	6.94803	6.95001	7.75936	7.60927	7.45918	6.80137	7.22966	7.2244	7.08284	6.69035	7.63223	6.89904	7.43938	6.93155	7.90239	6.4429	6.67151	6.99679	7.47712	7.59524	7.9046	7.27341	7.11438	7.10769	6.72824	5.80972
AES	9.95773	9.94288	8.76663	9.73563	8.84139	9.49835	9.02668	9.52881	9.65479	9.6587	9.64695	9.30076	8.81286	9.42246	9.42926	8.95056	9.38803	9.38234	9.21589	8.74773	9.26836	9.54759	9.1416	9.60269	9.13209	9.20994	9.21181	8.83895	9.78378	10.5262	9.87729	9.45608	10.1788	9.90768	8.97896	8.32159	9.4577	8.66036	9.3523	9.84629	10.3843	9.24349	9.07177	9.12932	8.81287	9.35322	9.84796	9.21642	9.08361
AFAP1	5.18036	5.47394	4.79456	5.02147	4.62271	3.89386	5.31529	5.35599	4.19488	4.70427	5.56099	4.77216	5.44941	5.48004	5.93011	5.16954	5.69115	5.80713	4.96573	5.44749	5.41599	4.72271	5.24215	5.2182	5.7237	5.76233	5.75199	5.87321	5.75971	5.05436	5.77076	5.6998	5.39582	5.78201	4.22626	4.42194	5.28533	4.90021	5.69922	5.433	5.41092	4.6239	5.50199	5.35237	5.26033	4.90321	5.09405	5.16526	5.1412
AFAP1L1	4.93044	3.82281	5.14505	3.2055	3.98086	4.49814	3.86909	5.12254	4.79651	5.46653	3.48619	3.52218	4.24981	3.83564	2.75813	5.56111	4.05276	1.87537	4.1244	5.82013	4.1185	0.0588189	5.03035	4.34681	4.45165	5.05124	5.2567	5.15451	2.30799	5.11297	5.1103	5.41613	4.66197	3.79944	4.76825	4.34589	4.77399	4.43103	4.97689	4.855	4.7665	4.77654	4.85452	5.35615	5.09271	4.84406	5.23564	4.76848	3.83492
AFAP1L2	6.36999	5.25617	5.30879	6.08153	5.39748	5.58806	5.7391	5.23594	5.43805	6.11724	5.53503	5.61364	5.44217	6.24591	5.46116	5.83252	5.74344	5.33649	6.4909	5.82604	5.49808	5.27345	5.73041	5.33533	5.04645	6.40463	6.22048	5.49741	5.69325	5.54581	5.27183	6.1051	5.88959	5.50954	4.25198	5.59474	5.41201	5.87056	5.51088	5.55064	4.9617	5.65455	6.0088	5.3715	5.10435	5.76831	5.16089	5.16096	5.24382
AFF1	7.41613	7.23636	7.39489	6.86942	7.49907	6.59392	7.22674	6.52384	7.65769	7.50565	7.93547	7.60744	6.355	6.56235	6.41132	6.68938	7.71975	7.44336	7.29577	6.49981	7.42883	7.13657	7.36106	7.2024	7.75389	7.68262	7.46681	7.38626	7.83226	7.3054	7.40738	6.8714	7.06265	6.87259	7.65133	7.42502	7.04848	7.78576	7.31052	7.13896	6.63995	7.41956	7.60586	7.18586	7.75319	7.67279	6.29051	7.63729	7.4279
AFF2	5.26195	5.13917	3.65629	4.96008	5.48234	5.48541	5.32211	0.434974	4.16805	5.53711	5.14917	2.83252	5.62708	5.37337	3.43167	3.30403	4.50932	4.96216	4.8134	5.3225	5.1498	5.22911	5.72284	5.43876	4.99408	4.66141	5.9416	5.16616	4.21133	3.26975	4.93628	4.81067	2.15543	5.23095	5.58488	5.7198	4.99995	2.09303	3.4713	-0.0456937	5.30266	5.52609	5.57836	4.47595	4.42701	5.42218	4.99937	5.66924	5.57897
AFF3	6.35729	6.129	4.13902	5.23801	6.29287	6.77089	6.69455	6.49223	5.73484	6.10668	6.88089	5.98266	5.61084	6.38353	5.88865	6.14648	6.52556	6.38554	6.23496	6.4449	5.7393	5.94695	6.38974	6.36912	6.18523	6.61455	6.87624	5.93706	5.61477	6.52086	5.90189	5.90499	6.49924	5.93	4.21517	6.61619	6.55752	6.13111	5.79445	6.23517	6.38569	6.62847	6.03118	5.96299	6.05255	6.37021	6.0502	5.85275	5.37474
AFF4	8.02593	7.69657	7.04014	7.69041	7.6334	7.40936	7.2883	7.38932	7.32225	7.45118	7.86904	7.80704	7.72507	7.37643	7.4416	7.96478	8.24384	7.12463	7.4963	6.52227	7.52179	7.75943	7.6771	7.8163	6.92136	8.10439	7.83492	8.06212	7.36981	7.23458	7.29038	5.84131	7.55703	7.47167	7.46974	7.67203	8.13001	7.84712	7.89711	7.46483	7.06454	7.75866	8.28653	7.51351	7.6533	7.13359	5.8456	7.62203	7.58535
AFG3L2	7.99277	8.18741	7.84711	8.28988	7.5789	8.12565	8.55517	7.79762	8.05971	7.70006	7.36198	7.48751	7.60195	9.195	8.10421	8.16098	8.19491	8.14229	8.19552	7.60471	7.15492	7.8101	8.00368	8.1095	7.89507	7.3022	7.5796	8.19534	7.04083	7.52055	7.43366	7.82189	7.51824	7.67552	8.02437	6.99336	7.08512	7.64672	6.28519	7.16561	7.06328	7.7644	7.72139	8.31343	8.08493	7.45231	7.80829	8.00583	7.92564
AFM	4.89471	5.37502	4.73883	4.46292	4.06733	3.52353	5.04345	3.76406	4.69025	2.86128	4.83834	5.10035	3.35703	4.04051	4.59676	4.69759	4.67635	4.71195	4.86209	4.01348	4.17377	2.37114	4.96706	4.45797	4.38443	4.54312	3.51834	4.10255	4.90843	4.1744	4.53686	4.51513	4.09781	4.66532	5.04912	1.97184	4.29449	4.33037	4.3694	4.75779	4.88836	4.01926	4.36529	2.22096	5.16662	4.05877	4.25498	4.03482	4.77026
AFMID	5.46629	5.66563	6.46209	6.38763	7.1721	5.65282	5.64988	6.70558	5.85817	5.6394	5.36685	6.13964	5.63482	6.08679	6.5593	5.2498	5.73579	4.85909	5.64787	6.08358	6.41642	6.00948	6.55931	6.14868	6.69451	5.5112	6.29195	6.07168	6.64691	5.58112	5.78184	6.34337	6.07504	6.14249	7.30955	5.63172	5.84595	6.29137	5.90373	5.96356	4.31791	5.83496	6.02791	5.96462	5.82216	5.57783	5.52591	6.06145	5.23408
AFP	5.02381	4.97187	3.52233	3.7166	3.93269	3.36173	4.48683	4.99481	3.39675	4.27759	4.95597	3.46331	3.72475	4.51712	3.82151	5.10647	4.06085	3.99863	4.46731	3.98537	4.94595	4.94932	5.22394	4.4315	4.61244	5.05956	3.76436	4.79032	5.06588	4.6952	5.40969	5.34991	4.84017	5.11178	4.71844	4.57783	5.62452	4.3371	4.99598	2.8215	4.94797	4.49795	5.09309	4.55578	5.73818	2.41951	3.31409	0.400797	4.87461
AFTPH	8.17895	7.80574	9.54752	7.44787	8.70311	8.07665	8.09192	7.88851	8.85005	8.08423	8.26391	8.49025	8.99738	8.75811	8.29432	8.89813	8.93658	7.51435	8.50751	9.48336	8.07735	8.00851	8.64209	8.20787	8.66473	8.78115	8.29127	8.58638	9.54569	8.80591	8.96582	9.3847	8.68434	7.8848	8.76463	9.09512	8.89778	8.43457	9.90989	9.27952	9.12481	9.03649	8.73954	9.00786	8.84052	7.70514	9.46572	7.77706	8.00469
AGA	7.71808	7.23594	6.65038	8.26754	8.14117	7.69712	7.68314	7.76803	7.99013	7.85622	7.58655	7.75	8.05329	8.23125	8.52472	7.82647	7.83394	8.05552	8.17483	7.84823	7.92376	7.66526	7.70021	7.76165	7.15064	8.45664	8.53748	8.38816	6.68044	7.08049	7.48498	7.61896	8.18207	7.34579	6.41052	7.85859	7.40024	8.55188	7.52024	7.19851	7.87132	8.21983	8.15061	7.68965	8.21638	8.65148	7.85339	7.50033	7.12268
AGBL1	4.14994	3.87524	4.88165	4.66531	5.28303	4.22728	4.28165	3.38293	4.16571	3.79219	4.05781	5.16501	4.82294	4.57859	4.96682	4.39637	4.44599	5.20388	3.48239	4.35676	3.64149	4.83467	5.45735	5.2539	3.89137	5.09504	4.92656	4.96218	4.36061	5.07119	5.2558	5.27819	3.53006	4.16558	3.27867	4.37038	5.13103	2.81487	4.59428	5.15049	2.00215	1.78244	3.95642	4.49825	3.90173	4.3366	4.22152	4.48933	4.70194
AGBL2	6.09817	4.65218	5.16078	4.70889	5.13572	4.46074	4.82646	5.5066	5.20308	4.17685	4.21727	3.45555	5.2935	3.6896	5.95545	3.05731	3.37459	4.07768	4.49084	5.61717	4.69425	4.03201	4.01314	4.93475	5.11904	2.90763	5.25197	4.3339	4.42796	5.40627	4.82783	3.68122	1.87524	4.70211	5.45087	4.47094	3.49086	2.27788	3.16099	4.9506	4.74055	4.03202	4.90745	5.04849	4.96215	5.49743	4.89612	4.30395	4.49054
AGBL3	3.94767	4.825	3.00987	4.5378	5.05402	3.22797	3.75355	4.79342	4.48316	3.49855	5.19788	4.74266	5.30995	2.67093	4.58274	2.70248	4.84332	4.09373	4.36373	3.83787	3.73523	4.47288	3.99187	5.15187	3.5035	5.034	4.7139	4.18317	3.46216	3.75946	3.8049	2.22748	3.02341	4.61226	4.41424	3.41924	4.67824	4.86067	4.92233	4.99532	3.22587	4.54997	4.95531	3.41263	4.38891	4.05571	4.91512	4.97119	3.02139
AGBL4	4.13939	4.43119	4.16123	5.16032	3.08069	5.79711	5.15423	4.98618	3.6276	4.96446	1.98154	5.60714	5.09535	4.98048	3.84409	4.92531	3.95833	4.5604	5.0112	4.32196	5.49447	4.29098	4.94632	5.49072	3.93715	5.02208	5.10421	5.00824	4.7957	4.52998	5.14663	5.04942	4.80558	4.71721	3.55103	4.00714	5.27829	3.67507	4.34711	4.85279	5.22286	2.96819	4.18182	4.14176	4.44524	2.85058	5.11695	4.24597	3.23101
AGBL5	6.12622	5.64195	5.20912	5.91989	5.68111	5.74826	5.26117	6.08142	5.69755	5.36001	5.77937	5.78085	5.80779	6.05024	5.83456	5.60954	5.57945	6.01245	5.94553	6.14871	5.59425	6.23589	5.86742	5.62235	6.2241	5.71837	5.35328	6.3153	6.46273	6.16242	6.51811	5.99535	5.91539	6.01461	5.80058	5.74849	5.66762	5.70847	5.86432	6.15977	5.84803	5.16904	5.6819	5.83723	5.88765	5.64139	6.30042	5.89926	6.22145
AGER	4.97847	5.58477	5.41187	5.52036	4.81453	5.65149	6.12592	5.85087	5.65899	5.57156	5.66166	2.42036	5.97548	5.43757	4.08042	5.89229	5.87752	5.75788	5.62743	5.63294	4.16106	5.75706	4.90313	5.87236	5.59053	5.73802	5.01139	4.68328	6.39178	5.6975	5.89	5.70178	5.89181	5.73789	5.53801	5.51	6.08388	5.0668	6.47332	5.48332	5.93728	5.79299	5.43175	4.00193	5.6155	5.69943	5.30852	5.86922	5.74707
AGGF1	7.10771	7.30513	6.41398	7.67543	7.59143	7.07225	7.18943	6.82032	7.05609	7.13026	7.49349	7.46515	7.25364	7.12911	7.11515	7.21762	7.48742	7.24519	7.58077	7.51431	7.03582	7.26626	7.35807	7.37125	6.90245	7.23766	7.60329	7.68768	6.59741	6.96108	6.56334	6.8052	7.24712	6.8141	6.68812	7.44349	7.00786	7.32813	7.07722	6.97535	6.58279	7.27439	7.20235	7.23424	7.64521	7.29112	7.16939	7.60061	6.97131
AGK	7.79432	7.52493	7.05613	8.0052	7.71955	7.85123	7.00596	7.80456	7.97552	7.23054	7.82818	7.69773	7.51152	7.54834	8.00483	7.48134	7.52587	7.73545	7.94491	7.02827	7.53376	7.84628	7.55145	7.63499	7.51763	7.4867	7.47147	7.61581	6.69132	7.26016	6.98351	7.01984	8.15558	7.24258	7.15353	7.18943	6.80001	7.89922	6.65274	6.87003	6.794	7.45414	7.29868	7.63701	7.34826	7.97783	7.21905	7.77109	7.25947
AGL	6.76799	5.48589	6.27997	6.71337	6.95369	6.95887	6.73195	6.68448	6.76637	6.08087	7.09087	6.98844	7.38365	6.65903	6.6966	7.25454	6.9197	6.83444	7.18325	7.40738	6.46807	6.77815	6.29131	6.80913	5.93487	7.30973	7.41558	7.37563	6.31102	6.83461	6.45748	6.98564	7.44624	6.54908	3.45011	7.38251	6.83468	7.18553	7.18655	6.7724	7.08216	6.91749	6.7616	6.0964	7.54412	6.86893	6.00147	7.07876	5.90633
AGMAT	6.47431	7.4869	7.03326	7.08582	5.4365	7.0429	6.81002	6.67978	5.31769	6.92175	6.89828	6.75248	6.5428	6.53747	6.97152	6.37642	6.73785	6.8373	6.46621	5.68869	6.69189	6.10287	6.29887	6.51819	6.17707	6.77235	6.5335	6.40238	5.60941	6.71609	5.97388	5.90547	6.31902	7.27438	4.95441	6.43869	6.70738	6.20017	6.26782	6.90581	7.51973	6.28242	6.19826	6.7915	4.37769	6.5643	6.39305	7.24006	6.93405
AGPAT2	6.68217	7.58892	8.06285	7.08952	7.22063	6.64624	7.61971	7.34287	7.37712	7.23346	7.30148	7.27476	7.19689	6.5503	7.40239	6.26363	6.70829	7.16454	6.26344	6.89672	6.5962	7.46194	7.45307	7.27491	7.35346	6.42019	6.65609	6.63044	7.58198	6.67448	7.61894	6.9927	6.83156	7.33417	7.93915	7.3489	7.22759	6.68592	7.36365	6.95465	6.71287	7.23587	7.01694	6.71442	7.03651	7.10456	6.80212	7.47672	7.42193
AGPAT3	6.80269	6.40155	8.03964	7.51738	7.79219	7.33457	7.42452	6.8037	7.36113	7.30391	7.18867	7.22583	7.09898	3.74078	4.20777	5.99748	7.05635	5.1212	6.8426	7.06337	7.89405	7.43584	7.43754	6.54996	7.70068	6.41111	6.08617	7.17882	6.91898	6.5652	7.65606	7.12224	7.85692	6.83436	7.27477	6.98571	6.83205	6.88856	6.66624	6.45695	7.13792	7.30758	7.04114	7.45708	7.48378	7.29981	7.2622	7.13849	6.75613
AGPAT4	6.72319	6.96844	6.46181	6.74798	7.0482	7.28195	6.35603	6.95678	7.74902	7.14616	7.15721	6.67385	7.26949	7.06856	7.00938	7.63561	7.16146	7.2113	6.06104	6.82731	6.70151	7.28344	7.39042	7.00373	6.90501	7.23409	6.80785	7.03557	6.2615	7.13828	7.17081	7.22488	7.48379	6.96948	6.23794	6.64382	7.19196	6.90605	6.89779	6.69395	6.81972	6.28194	7.48736	6.28366	6.55196	7.00378	6.41755	6.82554	7.19631
AGPAT5	7.94876	8.10927	7.14917	7.8085	8.17377	7.42812	7.6635	6.30692	7.79316	7.66402	8.37021	7.8839	6.97379	6.85644	5.35869	7.18199	7.98671	8.01006	8.37586	7.55746	7.13177	7.17308	7.82762	7.69528	7.68733	7.44245	6.86163	7.20811	6.80846	7.06726	6.81825	7.27548	8.02692	6.99906	6.92766	7.55311	7.59662	7.36006	6.41819	6.06842	6.40759	8.05474	7.55482	8.11528	7.77156	8.00868	8.5325	8.20782	7.09583
AGPS	7.0468	7.56548	7.33419	7.40896	7.52664	7.30271	7.23	7.40745	7.41159	7.48421	7.37393	7.60177	7.12576	7.28073	7.27455	7.43432	7.69668	7.02052	7.1147	7.4485	7.39104	7.28257	7.40936	7.51582	7.65162	7.47511	7.60213	7.50171	6.35465	6.73728	7.02936	7.20484	7.39598	6.54832	7.14275	7.31218	6.94481	7.25858	6.86057	6.44799	6.71937	7.21168	7.69559	7.29722	7.52675	7.03932	7.75268	8.23735	7.35686
AGR2	4.15522	4.2926	3.92643	3.8585	5.2917	5.70751	5.42963	4.73321	5.17441	5.25665	5.51254	2.90632	4.50247	4.8023	4.7082	4.28295	2.9046	4.02786	3.82875	4.38694	5.51325	3.82555	4.14459	4.80214	4.51094	3.02165	3.98376	4.23494	0.933556	3.65622	4.67132	5.00022	4.34205	2.74087	4.9655	5.51947	4.65733	4.68434	4.69131	3.66715	4.33718	3.06071	5.60593	3.8094	5.50602	5.13255	5.29967	3.68693	4.48154
AGR3	3.61631	4.63478	2.76263	4.79953	3.97515	4.54488	5.39929	4.55102	3.82964	4.12373	4.76262	4.28046	4.26494	2.96983	4.36722	4.60483	3.38012	3.16818	3.94006	4.57143	2.70084	2.52824	3.61344	3.71744	4.27834	3.63699	4.63675	4.11206	4.70347	4.23257	4.64641	4.54555	4.53287	4.65371	3.64334	3.03096	4.35713	4.47346	3.15715	2.68987	4.16031	4.3794	5.43417	5.19366	2.0831	3.82426	2.51361	3.79693	4.6583
AGRP	5.15242	5.26592	5.15279	5.01324	5.39875	5.41814	5.37552	5.9913	5.67745	4.51361	5.23032	5.58677	4.51926	3.27029	3.24047	5.22443	4.32465	4.47135	5.05908	4.39834	4.67474	5.28549	5.43773	5.45648	4.68287	4.12109	5.68475	5.6074	5.08987	4.67224	5.06304	5.39206	4.65372	6.63885	6.68787	4.73819	2.95965	3.97159	4.00726	4.19411	5.19687	5.55095	3.10518	4.24899	5.0273	2.03637	4.55301	3.72542	3.75378
AGT	3.03166	5.67091	5.64932	5.47006	5.64666	4.29978	3.6295	4.53129	5.08288	5.64352	5.24059	5.27866	4.88188	4.9267	2.67278	5.26332	5.51032	3.9941	5.48472	5.63831	4.01071	5.03765	4.85215	5.43033	4.45639	5.72554	5.59071	5.08342	5.78262	5.20512	4.90637	4.85216	4.89541	5.41785	5.72241	5.37009	4.06137	5.44039	5.14831	4.60229	5.43212	5.1679	4.61887	5.00255	5.24083	5.23118	4.37489	5.36402	5.66659
AGTPBP1	9.0102	8.96644	8.6535	9.3724	9.61328	9.56707	8.82745	8.60922	9.30018	9.21803	9.52804	9.84893	9.90204	8.88566	8.99509	9.58632	9.49504	8.98831	8.32079	9.84169	9.35193	9.38981	9.25151	9.38083	8.89859	9.7602	9.48681	9.51265	9.35908	9.16076	9.47719	9.19847	9.85133	9.37097	9.38635	9.88692	9.265	9.46011	9.98204	9.28225	8.92607	8.83803	9.42627	9.46772	9.33849	9.74484	8.89507	9.43755	9.10263
AGTR1	4.49652	4.49184	4.7069	5.29491	5.19173	4.71778	5.61052	4.52592	4.34601	4.47391	4.03583	5.33507	4.86907	5.05277	5.03464	4.43217	4.97497	4.60866	4.38814	1.00813	5.1861	5.51493	4.00517	4.79022	5.35256	3.82864	4.64171	4.25506	3.88702	4.33945	5.31044	3.89267	5.39031	4.60773	3.74638	5.09461	4.7151	5.15892	5.63346	3.75255	4.72829	5.27342	4.94534	3.20744	5.42842	3.20668	4.68018	3.76318	5.11408
AGTR2	3.57654	5.53422	4.80058	5.41152	4.94868	4.95266	5.15777	5.05027	3.12797	5.13343	4.86468	2.56749	5.1787	5.4649	5.59525	5.58239	2.55457	5.21346	5.61144	5.09218	4.70576	3.81066	5.06111	4.40444	5.40263	2.9819	4.31373	3.58216	4.61047	3.62886	4.40304	4.11172	4.31902	4.74537	5.03156	5.15638	4.0321	4.85149	4.69819	5.2941	5.22519	5.2513	4.91167	4.37767	4.95785	3.51293	4.24	5.67082	1.35555
AGTRAP	7.74784	8.15104	9.46901	8.52867	8.15237	8.66315	8.172	8.60287	8.75571	8.29549	7.9259	8.31872	9.11559	9.10935	8.57614	8.59532	7.91447	8.02655	8.21002	8.86121	8.11019	8.43551	8.56082	8.51199	8.56268	7.36632	8.00047	8.28339	9.00309	8.48619	8.56832	8.76813	8.61273	8.84852	9.50467	8.43576	9.28131	8.17862	9.0876	8.8551	8.88584	8.26412	8.83783	8.18637	8.37435	8.11532	7.86654	8.19962	8.97307
AGXT	5.55116	5.65203	4.39112	4.41527	5.5191	5.61418	3.50049	5.2536	5.18245	4.89204	3.75866	5.53465	4.39316	4.26833	2.91318	4.28658	3.43683	5.00142	4.85843	5.5092	5.38946	4.83261	5.40971	3.62954	3.77415	5.16988	4.84013	5.01729	4.79419	4.32122	4.25578	4.67197	4.19332	4.33551	4.84206	4.82174	4.34648	5.65714	4.28304	4.92451	5.10833	2.62355	3.49787	4.52699	6.27005	5.09896	4.37136	4.94967	5.89324
AGXT2	3.54185	4.99787	5.22685	3.77593	5.32364	5.0854	5.02286	4.88456	3.89004	4.0762	4.99318	4.28002	4.22889	4.91037	4.97168	3.70483	5.42206	4.2271	5.119	4.90401	4.72471	5.24915	5.42236	4.56932	3.95983	5.06731	4.8223	4.16413	5.28821	5.44012	5.15677	4.36328	4.23759	4.53792	2.80662	4.5684	4.98986	3.81956	3.47143	5.17288	4.50503	5.21199	5.44104	4.91746	5.22934	4.91966	4.09014	5.11465	4.48545
AHCY	8.57335	8.41802	9.03713	8.8732	7.77535	8.65266	8.6136	8.02232	8.46044	8.52418	8.65607	8.28287	8.03649	8.23033	8.10387	7.65208	8.40704	7.98653	7.87718	7.64735	8.07634	8.40721	7.96688	8.36075	8.03806	8.29886	8.15482	7.81126	7.45521	7.89371	7.74137	8.20934	7.95047	8.11189	8.67202	8.21823	7.73424	7.82153	7.29597	7.73076	7.82337	8.46487	8.49703	7.69731	7.88654	8.55997	9.29179	8.42476	8.66512
AHCYL1	9.95996	9.7136	9.14217	9.09494	8.20438	9.75875	9.33565	9.00861	9.46041	9.42468	9.60248	9.61854	9.15037	9.34246	9.19774	9.08754	9.61441	9.95915	8.69391	7.66435	8.99009	9.33363	9.17214	9.29237	9.74308	9.48234	9.22619	8.98426	9.74594	9.91492	9.83644	9.33922	9.67528	9.07107	9.36256	9.62428	9.34946	9.64281	9.63294	10.0569	9.6079	9.15997	9.56932	9.40344	8.87642	8.95273	9.34867	9.08151	9.39876
AHCYL2	6.99032	7.65366	6.9489	7.05066	6.7669	7.79968	6.71002	6.80823	7.03888	6.87785	6.67901	7.17148	7.1519	7.37026	7.54061	7.29026	7.13006	6.44269	6.56258	6.56622	6.95959	7.12532	7.01672	6.69124	7.29088	7.23285	7.20021	7.03223	7.23872	7.34181	7.05214	6.44614	6.57845	7.12264	7.07921	7.14797	6.70024	7.10814	7.20399	6.97553	6.93315	7.29293	7.14984	6.88408	6.66912	6.76475	6.30351	7.27728	7.20586
AHDC1	5.6588	6.02794	6.28383	5.8235	6.05724	5.96289	5.81034	6.35605	6.02408	6.2304	6.23055	6.66949	5.24998	6.25189	6.03357	5.60937	5.85426	6.04338	6.31547	5.07454	6.13744	6.06037	5.55937	6.2591	5.6756	6.00021	6.28058	6.23677	6.12306	6.91095	6.31376	5.91497	6.18703	5.24997	4.32081	5.12054	6.26242	5.57408	6.24111	6.48304	6.46474	6.31929	5.94444	5.98732	5.21065	5.73112	6.28485	6.3053	6.15373
AHI1	6.12902	4.56723	4.77033	6.11048	5.93962	6.50055	6.02091	5.04337	6.28715	4.48227	6.20996	4.95528	6.32804	6.17713	5.43138	5.75372	6.47208	6.33473	6.19973	5.67166	4.83197	5.84038	6.0571	6.02773	4.16526	6.33988	5.57169	5.8203	2.99184	6.0525	5.52571	6.11667	5.65509	5.21014	5.18281	4.26189	6.08078	5.46652	5.62323	5.45723	5.70353	5.99399	6.09518	4.786	5.92952	4.23111	5.19585	4.48747	6.0209
AHNAK	9.43324	8.53961	8.13792	8.62887	9.25482	9.7873	8.54721	9.06584	9.78413	8.913	9.37464	8.31928	8.23163	8.7119	9.3842	9.68284	9.19872	8.8081	8.2838	9.06162	8.80455	10.0609	9.13589	9.18557	9.54974	9.19743	9.45867	9.5202	7.8949	8.75962	9.43797	8.9366	9.78419	8.5982	8.1752	8.34634	9.20816	9.06868	7.91112	8.56721	8.48262	9.48058	9.37538	7.86449	9.06183	9.02031	8.25151	8.92697	8.84977
AHR	11.3411	11.3589	10.7975	11.0251	10.431	10.7081	10.7802	11.0169	10.861	10.7673	10.7469	10.4895	11.0068	11.3048	11.6336	11.9553	11.0733	11.9828	10.8789	10.5731	11.1072	11.2826	11.0203	11.005	11.2668	11.5886	11.4782	10.9507	11.8817	12.4294	12.1087	10.8587	10.5183	12.0186	11.3345	11.4473	11.2317	11.7639	12.4571	12.5264	12.3583	11.4324	10.9672	10.8685	10.3413	11.395	11.0897	10.948	10.7822
AHRR	4.48854	6.21083	3.93505	4.21414	5.47828	3.80248	3.54779	4.85882	3.73446	3.159	5.95895	5.86447	2.79122	2.81478	5.49708	4.8572	5.66164	4.89903	4.94497	3.29888	5.28194	2.76688	5.51848	5.21421	5.06292	4.61516	5.28863	5.36327	5.38564	5.68719	5.42141	5.75947	5.34023	5.21424	4.73282	3.87989	4.78931	5.46603	5.00996	5.09439	5.08091	5.46639	3.10646	2.46815	4.83078	4.56578	5.19363	4.60477	5.88443
AHSA1	10.165	9.6102	8.89316	9.5413	8.46128	8.2953	10.1324	9.58798	9.00219	8.76035	9.03334	8.04088	8.55383	9.15237	8.08062	9.20126	9.34562	9.4479	9.45627	8.19819	9.21509	9.42252	9.39884	9.39495	9.64828	10.0069	8.67738	9.45059	8.74985	8.78578	9.24349	8.90394	8.82797	9.43592	9.36353	8.57178	9.55683	9.79446	8.76811	9.01041	8.98649	9.10759	9.69811	9.76448	8.11664	7.97395	8.94033	8.32029	8.90403
AHSA2	8.13622	8.14583	7.66999	8.29665	8.70149	8.91404	8.58096	8.53184	8.23033	8.23367	8.26272	8.87877	9.38892	8.92625	9.26496	9.26303	8.97142	9.18224	8.61992	9.09701	8.25349	8.64914	8.74767	9.08987	9.23477	8.96476	8.46845	9.07194	8.99886	9.17415	9.11672	8.95772	9.05331	8.05464	7.30754	8.49123	8.30848	9.1814	8.9035	8.85575	9.22067	9.31334	9.02001	8.98783	8.72277	8.1532	7.90769	8.67511	7.90873
AHSG	5.00313	5.14583	5.34629	2.06017	4.34893	5.27663	4.44554	4.50686	5.898	4.64228	5.44354	3.91352	5.31137	2.87159	3.87553	4.70374	4.99447	0.818122	3.62345	3.23433	4.8808	3.2945	2.64959	5.0541	4.7784	4.12923	0.905756	5.20131	5.20714	4.63041	5.38403	4.22654	3.88475	3.93243	5.25185	4.67233	3.87628	5.26297	3.74987	5.47106	4.70819	4.0403	5.96654	3.82233	4.39781	3.85338	3.31075	5.15334	5.53852
AICDA	4.09902	5.30254	4.79847	3.88383	5.00223	4.57818	4.89803	3.35383	4.72477	4.46923	3.0663	4.9537	3.82145	3.35903	5.56348	3.62935	5.52968	5.1036	5.19162	4.94809	3.48859	1.20263	5.3122	3.33698	4.41314	4.9399	4.09415	3.86917	4.53708	4.89357	5.30289	2.56186	4.6505	5.29326	4.41772	3.96327	4.12805	4.76557	3.91073	3.54596	4.97233	5.43064	5.225	4.43687	4.78012	4.27282	2.63144	4.78013	5.41994
AIF1	8.45622	10.0404	11.9546	10.5478	11.1865	10.4826	10.3493	10.6244	9.91011	9.92202	8.84815	10.2729	11.5976	10.9584	10.8924	10.5768	9.58678	9.28793	8.49852	13.7615	11.1799	10.5176	10.9271	11.0358	10.8486	9.36757	9.53937	10.4644	11.6947	10.7604	10.8472	11.8107	9.73852	10.227	11.4053	9.8872	8.61959	9.95934	10.8891	10.068	10.6259	11.3663	10.343	10.9976	10.8319	10.2256	11.7677	9.9985	9.23817
AIFM1	7.46418	7.26837	7.28334	7.52705	7.17024	7.51238	7.21839	7.65486	7.39887	7.17692	7.0608	7.11873	6.73326	7.71	7.1102	6.90255	7.52509	7.3616	7.35089	6.24092	7.2996	7.37124	7.2849	6.79611	7.35323	7.15245	7.26107	6.81184	6.38274	6.79444	6.56427	6.40548	6.36161	6.35991	6.96124	6.88329	6.68992	7.35496	5.96377	6.32262	5.99358	7.20058	7.23148	7.50277	7.46163	7.31046	6.99839	7.5354	6.82299
AIFM2	5.08374	5.28223	5.45114	3.51613	3.93325	3.56748	5.55753	3.98966	5.54046	5.01925	5.4673	5.99314	5.39464	5.38486	6.06683	5.54134	4.53441	5.58626	5.09746	3.42048	5.7773	5.05149	5.75367	5.72578	6.09615	5.61435	5.40625	4.55575	5.38151	5.71977	4.97087	5.07594	4.84009	5.7229	4.55311	5.86445	5.80194	5.78264	4.05992	5.28001	2.01349	5.86277	5.29942	6.09655	4.44126	5.54918	5.42822	5.31499	5.24368
AIFM3	5.22402	6.27902	5.52307	4.94634	6.20904	5.87347	5.73849	5.1702	5.75542	6.13038	4.13498	6.30413	5.62975	5.15557	6.35111	6.07508	5.6205	5.56677	5.08526	4.20652	6.57105	5.81941	4.71729	3.69353	5.27747	4.69203	4.98113	5.06446	4.21052	4.18706	3.9071	6.37735	5.85811	5.52001	4.53323	5.32707	6.9106	4.69326	5.58773	2.92824	4.95105	6.08444	6.0157	5.90737	6.18706	5.16287	4.94768	4.48075	5.66562
AIG1	5.72605	5.84017	6.01953	5.95568	6.23685	5.74634	6.28311	6.08086	6.16392	6.15708	5.93827	6.35779	6.58063	6.03504	6.25343	6.20859	6.15716	5.95562	5.39348	5.81314	6.19198	5.81774	6.44187	6.33755	5.9272	5.91272	6.13571	5.9386	6.11471	6.19202	5.75385	6.22923	6.54268	6.23049	5.53835	6.47632	6.11693	5.58127	6.26187	5.65765	6.1804	5.94884	6.26277	5.97426	6.29473	4.7356	5.03207	6.36986	6.12878
AIM1	7.81222	5.75622	8.89837	7.30915	9.21688	8.05145	9.46251	7.34094	7.27929	8.4787	8.14074	8.53068	9.31559	7.62711	9.19521	9.29148	8.21273	8.02295	7.92832	10.012	9.0432	8.8005	9.25916	7.16829	8.88604	9.24611	7.52916	8.43795	8.4916	6.40324	8.0359	9.50892	8.29959	8.39088	7.8393	8.48057	9.29709	9.60425	9.46214	9.01271	10.002	9.55452	9.58449	9.16814	9.09856	7.21081	8.50498	9.40414	6.17202
AIM2	7.10986	6.95855	9.73321	7.24555	7.20398	5.80321	7.7235	8.04987	7.28785	8.29494	6.82965	7.31115	8.00386	7.73654	7.06961	6.66649	7.07172	7.40486	8.02027	9.10603	7.98588	6.82508	7.44909	7.55827	8.11761	7.65485	6.84972	7.35857	6.80703	7.24322	8.30685	7.44262	7.00523	7.7966	8.43166	8.18518	6.61759	8.44808	8.03599	7.52988	8.74922	7.81773	7.11273	7.03558	7.77379	7.80974	8.12963	6.84852	5.75086
AIP	9.70732	9.48439	9.03639	9.75676	8.59067	10.4572	9.72267	10.1697	9.39209	9.73579	8.65526	9.57711	8.96472	10.1178	10.2251	9.22589	8.67592	9.09885	9.5446	8.91034	9.34887	9.56857	9.01685	9.20216	9.4298	8.64471	9.36414	9.12787	9.69727	9.62806	9.84002	9.64474	9.83666	10.1739	10.1062	8.45315	9.11866	9.13617	8.93975	10.1149	10.014	8.37899	8.32954	8.77826	7.84028	8.66397	9.52621	8.71222	9.59755
AIPL1	4.81528	1.74768	4.25734	5.36523	5.0342	5.01886	3.70559	5.31813	3.94026	4.31428	4.75434	4.65986	5.33567	3.0392	6.25594	2.91536	4.9686	3.97904	5.67705	3.7921	4.8257	4.80526	5.10973	4.26135	5.32423	4.85631	3.31968	4.24748	4.75622	5.51797	4.15354	6.04519	5.37325	3.93952	5.4248	4.68571	3.996	4.59988	5.32462	5.21051	5.03818	4.53575	3.26261	4.61811	4.76715	5.13029	4.88743	4.92019	2.95492
AIRE	7.45575	7.21457	6.90165	7.1518	6.72636	7.07461	6.90745	7.30801	7.13461	7.044	6.86091	6.95494	7.10642	7.52721	7.53238	7.65497	7.10511	7.59692	7.21139	6.86421	7.30143	7.4643	7.23782	7.04809	7.264	7.64783	7.51548	7.46778	7.69485	7.8567	7.60929	7.16519	6.98681	7.48425	7.50656	7.68415	7.56346	7.81937	8.02856	7.875	7.84598	7.41059	7.29683	7.17335	6.9276	7.15486	7.22457	7.15438	7.13052
AJAP1	5.6656	3.10076	3.02523	4.32483	5.3572	5.31683	4.93283	3.4951	4.83048	4.40276	5.04789	4.82871	2.01097	4.79854	5.27462	5.34759	4.19224	3.94499	4.83314	4.71612	4.31382	4.28793	3.72306	1.77698	3.75288	5.0168	4.3474	3.56128	4.76954	4.46388	5.19493	4.16487	4.36439	4.1982	4.22187	4.91583	3.81157	2.25451	4.60792	4.18769	5.02707	2.7694	5.18012	4.71412	3.05345	2.36748	3.96112	4.89766	4.14332
AK1	7.71046	7.52829	6.2278	7.07948	7.62434	7.47101	7.6088	7.96123	7.53006	6.95838	6.84788	7.34883	7.49177	7.36774	7.37294	7.90314	6.21504	8.06474	7.91353	7.46545	7.55194	7.43178	7.82478	7.07669	7.2269	7.17982	7.36134	7.7459	7.15329	6.68157	6.86582	7.90993	7.54512	7.46995	6.99438	7.38822	6.59697	7.24108	6.59464	7.03115	7.29264	7.47509	7.04474	7.00708	7.39581	7.48162	7.0176	7.34775	6.96238
AK2	6.63446	7.30395	8.27033	7.87238	8.00986	8.32545	8.16667	7.39804	7.31185	7.95707	7.35009	7.69446	8.23979	8.06309	8.03515	8.059	7.89333	7.50467	7.50894	8.42018	8.12367	7.61224	8.2575	7.95237	8.27451	7.37793	6.74045	7.47674	6.95357	7.4253	7.57003	8.26899	7.43937	7.79466	7.76897	7.51247	7.4212	7.5776	7.62997	7.35143	7.84417	8.48041	7.80951	8.1766	7.89071	7.71739	8.30849	7.84825	8.03712
AK3	9.1147	8.1518	7.53893	9.38074	8.61175	8.86302	9.17987	8.5285	9.20282	8.62955	8.47341	8.89356	9.21167	9.36227	9.0426	8.95062	8.71245	8.62465	9.10202	9.21287	9.03762	8.23533	8.89469	8.86575	8.23352	8.69751	8.9024	8.59877	8.5881	8.68258	8.65169	9.12589	8.86768	8.30532	7.9814	8.35673	8.48943	8.53162	8.78036	8.87697	8.97743	8.84832	8.70151	8.97218	9.04609	8.87452	8.88634	9.30795	8.54624
AK5	4.45245	5.12337	5.54351	5.88818	5.49014	5.88528	5.05361	5.14458	4.26016	6.34202	6.40212	5.79866	5.3077	6.5823	5.10189	6.05544	6.29817	6.25945	5.34475	3.16484	5.80087	4.95295	4.30678	3.25574	2.15117	5.91425	4.20662	5.23497	4.50452	5.5428	5.39222	4.62165	5.40288	5.21387	4.33715	4.22544	6.10687	4.57424	5.0372	5.1246	5.278	5.5295	5.90303	5.78759	6.13468	5.65316	6.24254	5.07928	5.99069
AK7	5.02382	1.91316	3.98421	4.91696	3.31937	4.89564	4.28303	4.972	4.84142	1.70979	4.841	3.74639	5.29369	4.88201	4.78911	4.52821	4.16535	5.39907	5.57902	5.47757	3.21511	3.83423	4.81906	4.38321	4.95291	5.20309	5.21455	5.16801	4.7329	4.68343	4.88309	4.52037	4.95375	5.25971	4.01403	4.25377	4.86295	1.7759	5.6033	5.21075	4.95913	4.19757	3.9067	4.75534	2.26107	5.40354	4.78543	4.2721	3.98502
AKAP1	5.8796	6.26395	5.9492	6.20692	5.72909	6.11348	6.24427	5.99318	6.42094	5.56442	5.67091	6.40808	5.7502	6.51166	5.86648	6.21086	6.07687	5.90897	6.33238	5.72532	6.52415	6.25966	6.37438	6.76262	6.24241	6.66841	6.90419	6.20449	6.19805	6.73717	6.65872	6.02991	6.75754	6.54331	5.36444	6.53984	6.74853	6.60512	6.86197	6.23681	7.14392	5.82698	6.20075	5.49161	5.38092	6.20133	5.81178	6.29321	5.3585
AKAP10	7.02981	8.3619	7.80226	7.52067	7.31555	6.94821	7.42516	7.52868	7.25454	7.6162	7.26417	7.9046	6.31219	6.31063	6.54062	6.68808	7.13632	7.13882	7.90021	8.09139	7.95986	7.90471	7.71984	7.04481	7.52288	7.01939	7.17095	6.88748	8.00789	7.31056	7.99882	7.60691	6.8444	7.48944	7.73719	7.90063	6.81925	6.49028	7.03691	7.05389	7.29235	7.70331	7.28483	8.18636	7.74615	7.27587	7.09685	7.29892	7.75157
AKAP11	8.65557	7.44881	7.49613	8.35351	7.95801	8.34035	7.42392	7.78895	8.17193	7.63632	8.89381	8.49042	8.4938	7.18055	7.443	8.05753	8.60754	8.22736	8.59483	8.04943	8.02969	7.64137	7.42726	7.89619	7.57575	8.79109	8.81602	8.84812	6.54258	7.71809	7.7429	8.46131	8.72234	7.90814	7.06852	8.54032	8.19795	8.47267	7.78602	7.67164	7.77588	8.12544	8.02909	7.5317	8.45549	8.21661	7.85508	8.37	7.09206
AKAP12	5.52036	3.5596	4.21377	5.32194	5.09547	4.83089	5.47421	2.96451	3.96726	4.00276	5.27102	4.30939	5.19903	5.3657	5.18286	1.2978	5.29391	2.91154	3.84369	4.88325	4.98399	5.2073	5.23773	4.84627	4.93286	5.0383	5.39717	4.59055	3.78785	4.66632	3.7478	4.83047	4.29941	5.05466	3.74229	4.99691	4.85505	5.42791	4.5511	3.79038	3.90351	2.77198	4.33198	5.13259	5.32974	5.35568	4.91555	4.56611	4.01105
AKAP13	9.42624	9.32556	9.44615	8.21845	8.48638	8.50737	8.44675	8.85335	9.27239	8.86732	9.32833	8.57276	8.73353	8.69778	8.61828	8.81704	9.10295	8.94401	8.85949	8.01017	8.69763	9.42833	9.03281	9.00279	9.12624	9.76064	8.87126	8.827	8.76316	8.79567	8.82427	8.36532	8.85887	8.5014	8.66411	8.99018	8.96487	9.62908	8.84857	8.61087	8.42143	9.31139	9.39774	8.82847	8.29957	8.92107	9.12966	8.94152	9.62418
AKAP14	5.01684	4.25878	4.14897	4.61122	5.19669	4.42786	4.15607	4.85343	4.33607	4.68444	4.80911	4.22757	4.29685	4.47025	4.32626	4.13405	2.65055	3.66643	3.16194	3.45051	4.65313	4.03601	3.49687	3.55582	4.25104	4.25188	3.93741	3.16534	3.7936	4.1191	4.67982	4.54279	3.51796	4.53672	4.15844	3.87978	4.00045	4.16879	4.37334	4.8405	3.53973	4.16988	4.00341	4.15283	4.46352	4.79574	4.64503	4.49287	2.44099
AKAP3	5.24218	4.69221	5.76571	5.56296	5.76376	5.60038	5.55821	6.37399	5.19885	5.08326	5.11751	5.148	5.74955	6.18094	6.13887	6.01991	5.25924	5.2318	6.04025	5.71674	5.28286	5.69084	5.56591	5.43206	5.23133	3.92124	5.40687	5.70834	5.84746	5.30906	5.11298	5.96586	5.01952	5.75752	5.69669	5.63246	5.54428	5.05026	5.5807	5.6352	5.92229	4.98609	4.31404	5.50277	5.34812	5.31498	4.3253	4.95344	5.52029
AKAP4	4.23704	4.88094	3.31725	3.49316	5.06438	4.41604	4.80938	5.39083	4.9024	4.75016	5.47051	4.52213	5.29573	3.08842	4.01439	4.77323	5.50283	5.00122	2.7628	5.04616	5.10079	2.11646	4.00183	4.70669	4.02874	4.20252	5.0937	5.28525	4.50946	4.92691	5.05265	5.18255	4.18418	5.23616	2.5642	4.5544	4.89758	4.89844	4.76609	3.51455	4.83112	5.11293	4.32719	4.04823	3.35797	3.05671	5.05807	5.71306	2.50216
AKAP5	5.63697	5.39705	3.87156	5.04617	4.53256	4.34135	4.61228	5.40561	4.08413	-0.0758132	4.91939	4.80324	3.80817	4.49259	5.03544	5.96915	5.3224	4.84016	4.1163	3.63774	3.65383	3.02562	4.56298	5.0484	4.07096	3.97959	4.19457	1.96262	4.99409	4.54698	6.08883	3.51792	5.26831	4.08743	5.28142	5.69012	5.191	5.88153	4.59467	5.10003	4.60389	5.13598	4.84373	5.52059	4.30187	4.63768	5.77329	4.95435	5.11463
AKAP6	5.55736	5.23964	3.76513	2.10643	4.97218	5.07661	5.06853	5.75191	4.99393	5.39794	5.25652	4.80149	4.83417	4.30965	5.19756	4.27936	4.89134	4.60098	4.97047	5.38584	4.98796	5.11477	4.29518	3.98165	5.35208	5.10709	4.6988	5.09497	5.22549	3.77696	5.20572	5.27401	5.08572	4.68204	4.82042	4.44996	5.47397	2.30615	5.38191	4.21333	2.78481	4.46785	5.01936	4.78693	3.27062	4.56811	2.9497	4.8681	3.23635
AKAP7	6.5947	6.62242	6.45503	7.08156	6.91354	6.84654	6.38141	6.42998	6.56977	6.55941	6.8556	6.78994	7.15251	6.74127	6.66082	6.66925	6.52687	6.65921	6.69604	8.24746	6.74597	6.58598	6.62232	6.74264	6.52115	6.5743	6.98077	7.34479	6.25986	6.54947	6.52391	7.27372	6.65638	6.63937	5.85619	6.85536	6.35256	6.70981	6.7256	6.0126	6.4382	7.04732	6.29732	6.28401	7.0266	6.59853	6.88599	6.55769	5.84683
AKAP8	8.5647	9.19423	8.30364	8.42867	8.44354	8.52556	8.6202	8.53956	8.85661	8.3878	8.69697	8.82628	8.4423	8.71434	8.1964	8.14388	8.10916	8.92947	8.41135	8.61931	8.33767	9.01836	8.12688	8.27692	8.06961	8.71875	8.65893	8.22922	8.18124	8.52623	8.17233	8.23484	8.60242	7.95368	7.92264	8.28734	8.6344	8.41201	7.91887	8.21101	8.35988	8.82977	8.07574	7.89429	8.29651	8.76119	7.86706	8.93619	8.81654
AKAP8L	6.99516	7.70514	7.20547	6.82744	6.70167	7.73229	7.4925	7.74932	8.26551	8.20867	7.75024	7.5697	7.179	7.04049	8.02272	7.48964	7.51375	8.80505	7.17889	7.06366	7.41452	7.91545	7.86299	8.12885	7.54649	7.97367	7.70736	7.43484	7.58464	7.78907	8.32136	7.22115	7.48552	7.55348	7.46177	7.4835	7.73787	7.1735	8.02551	7.8943	7.90749	7.81399	7.62873	7.43294	7.03384	7.89877	7.84322	7.73212	7.87764
AKNA	10.5755	10.6142	9.84687	9.79049	9.04467	10.267	10.0136	10.2604	10.4945	10.549	10.5899	9.88061	9.70047	10.6985	9.90677	10.6417	10.4271	11.0278	9.67801	8.48615	9.78951	10.3122	9.99281	10.3894	10.0442	10.1682	9.90193	9.31644	11.3454	11.5629	10.8781	9.09774	10.9475	10.1624	10.1207	9.71986	10.3111	10.0339	10.9827	11.0191	10.5603	9.62108	10.2292	10.1009	9.11702	9.95354	9.05728	9.7974	10.439
AKR1A1	8.40184	8.32718	9.79196	9.05119	9.25638	10.1132	9.29922	9.11223	8.94288	9.30026	8.61173	8.56956	8.91951	8.76226	9.05496	8.37641	9.11749	8.19239	8.57028	9.06537	9.12982	8.67968	9.49131	7.91397	9.54632	8.28935	8.0514	9.15199	7.492	8.27477	8.68938	8.71235	8.70329	8.96264	8.73789	7.451	7.84334	8.83236	7.70583	8.07635	8.6943	9.69745	8.90375	9.05054	9.71844	9.14978	8.21977	8.42853	8.1936
AKR1B1	10.1872	10.5293	9.33596	10.5403	9.15363	9.83186	10.0898	9.86214	10.3834	10.0045	9.91795	9.93308	9.04202	10.1177	9.44932	8.55847	9.61126	9.39328	9.60773	8.03494	9.50455	9.97655	10.0742	9.6288	9.87365	9.88701	9.74598	8.64445	8.9231	9.53257	9.82469	9.4693	9.97334	10.5408	9.94973	8.13363	8.8572	9.99828	8.28534	9.83375	9.88762	9.77657	9.03368	10.1418	9.26738	9.56475	10.4671	9.6911	9.00365
AKR1B10	3.1708	2.46329	4.99114	4.72005	4.62044	5.23245	4.89906	4.65078	3.40534	4.96946	4.63158	2.68181	4.937	3.23503	4.08609	3.4716	4.24195	2.93308	4.33125	4.59818	4.77287	5.15968	4.54398	3.32018	3.69553	4.85548	5.05177	4.3527	4.65311	4.41972	4.42656	3.85601	4.12674	4.78376	5.03774	4.71763	4.05349	4.28399	5.15097	4.27693	4.92575	5.33271	4.66861	4.22259	2.67281	2.3662	5.25257	5.09726	4.73952
AKR1C1	4.86108	5.11073	5.82033	4.17206	4.74393	5.73687	5.321	5.19138	3.00747	4.51949	5.48155	5.31032	5.09993	5.65529	3.74092	5.66996	4.28614	5.37942	5.66028	4.16586	5.85692	5.52041	4.8594	5.1914	5.09255	4.91201	5.74251	5.38604	4.78944	5.38811	5.52872	4.70265	5.33145	5.61085	5.33842	4.15371	5.41688	4.02342	5.3745	5.01607	5.42116	5.92718	5.34711	5.36903	5.01954	5.11675	5.76183	5.48201	5.20047
AKR1C3	7.00923	7.33711	8.37569	7.55548	8.52337	7.82415	7.0759	7.09314	7.49501	7.9793	7.56269	6.56306	9.59675	7.24773	8.39131	7.82127	7.70044	7.70552	7.46346	9.43554	8.05269	7.41957	6.05061	7.8578	8.49438	5.47162	7.44614	8.51838	6.84341	6.7254	7.58902	8.12361	6.84888	8.2515	7.55077	7.94079	7.24321	6.89177	6.5647	7.10148	6.84081	8.36938	6.40841	7.16531	8.56395	7.49512	7.83207	7.1936	6.77555
AKR1C4	3.59991	5.55815	5.21535	4.86054	4.18703	4.06281	4.09086	2.97194	4.72816	5.17944	5.0226	3.11825	5.18082	2.32528	4.92084	4.14122	4.50995	4.61245	4.91548	5.38427	4.48715	4.26814	4.90354	5.19304	4.43925	4.31479	3.77674	5.3794	4.4387	4.03552	4.01757	4.50473	4.83871	5.18725	3.91372	4.57742	4.60235	2.68136	4.1599	4.21358	3.79194	4.80381	3.70602	5.22459	5.04243	4.18287	4.85534	3.30088	3.51389
AKR1D1	6.88559	6.89953	6.67559	6.52967	6.65869	6.19316	6.26156	6.50916	6.51239	6.43493	6.45318	6.38381	6.26608	6.87142	6.93543	7.16762	6.71024	6.96321	6.79169	6.31725	6.55993	6.98953	6.69018	6.45206	6.71531	6.77832	6.63772	6.49355	6.92814	7.18645	6.77514	6.39833	6.3948	6.87473	6.90483	6.51586	6.73129	6.99558	6.91723	7.06827	6.94025	6.80031	6.76703	6.60896	6.16484	6.48266	6.66224	6.42309	6.88801
AKR7A2	9.46434	9.34913	9.56559	9.3762	9.17093	9.11332	9.63584	9.36288	9.21479	9.58761	9.09207	9.28803	8.52884	10.1073	9.57161	9.29146	9.49616	8.709	10.1196	8.78208	9.26955	9.81583	9.50056	8.90442	9.68861	9.38294	9.28873	9.09036	8.63508	9.04702	8.87269	8.97935	9.08461	9.2911	9.5691	8.80593	9.08654	9.67103	8.35012	8.87418	8.99265	9.27771	9.47896	9.53097	9.30992	9.48676	9.66331	8.97192	9.23611
AKR7A3	6.77284	6.63527	6.84312	6.6922	6.48094	6.72525	6.87691	6.74083	6.53144	6.74014	6.56514	6.7019	6.32564	6.9787	6.90739	6.78536	6.16994	5.88743	6.42664	6.09055	6.66078	6.8851	6.98083	6.69888	6.68448	6.61079	6.58519	6.36029	6.06395	6.2295	6.14077	6.80263	6.80258	7.0443	7.30415	6.25494	6.93164	7.09468	5.93671	6.41118	6.46759	6.19641	6.40544	6.58245	6.19024	7.10143	6.52491	6.81879	6.36612
AKT1	8.81866	9.03597	8.08288	9.00415	8.20115	9.1963	8.65403	9.02991	8.83906	9.39	8.68211	8.75994	9.32452	9.28076	9.59537	8.63816	8.35822	8.82774	8.29586	7.80607	7.77902	8.87966	8.49214	9.05501	8.31433	8.45038	8.60332	7.9593	8.96606	9.13728	8.71638	8.69147	9.17211	8.57889	8.63426	8.56183	9.06496	8.94132	8.75615	8.83884	8.4685	8.44646	8.79068	8.21015	8.33903	8.84043	8.45084	8.90307	8.74053
AKT1S1	5.30525	4.74783	4.46252	6.3134	5.48321	3.8069	5.77398	6.27734	5.75198	5.02799	5.20124	3.69599	6.19532	6.62855	6.02301	6.11466	4.4645	5.97245	5.20957	5.40463	5.75146	5.37361	2.82207	5.31129	4.2703	6.39527	6.09263	5.45653	6.80103	5.19769	5.55884	3.78962	6.09749	5.2913	5.00222	5.97685	5.55812	6.07696	6.56519	5.94817	6.18226	3.7555	6.32874	5.72457	5.82278	5.1296	5.84798	5.6579	4.67178
AKT2	6.37588	5.4687	6.88996	6.00667	6.26128	6.11674	6.49325	6.26784	6.56994	6.87735	6.38354	6.91879	6.07393	4.98646	5.26002	5.85563	6.43585	5.62443	5.9376	4.45126	6.79399	6.17138	6.94445	5.8149	6.98629	6.45146	6.44716	5.16046	5.91459	4.62586	6.02682	6.38266	6.83157	5.21951	4.47913	6.43298	6.38634	5.34539	6.20486	5.4483	4.46492	6.55994	6.55102	6.46267	6.68179	6.44206	7.17772	6.82349	6.20185
AKT3	5.56615	6.59052	3.9264	5.21095	5.76291	6.34725	6.42715	6.35104	5.72976	5.37347	6.2058	6.22034	5.94838	4.80626	5.52916	5.25881	5.43754	6.19116	6.3837	5.40892	6.3386	6.28391	6.10705	4.80169	6.09384	6.02497	5.22386	5.97054	5.31589	5.33612	5.52344	4.42989	5.78932	4.82485	4.59142	5.73753	5.18366	5.74543	6.06611	5.82201	5.71637	5.63077	6.3645	6.02146	5.50492	5.67748	4.199	5.79979	5.194
AKTIP	8.27538	8.20683	7.60566	8.87964	7.91	8.19318	8.16898	7.8888	8.27515	8.01885	8.4466	8.58776	8.23101	8.75431	7.61391	8.53766	8.24995	8.47922	8.45721	8.36285	7.75072	8.15154	7.55396	8.97232	7.89824	8.76525	8.99602	8.51258	8.47932	8.26281	8.19614	7.24722	8.26405	8.70346	7.11772	8.17824	9.33219	8.58579	8.53235	8.23706	8.49977	7.93309	8.75348	8.55968	8.27466	8.22225	8.13494	8.83842	9.15931
ALAD	7.207	6.88921	7.27527	6.90874	7.31823	6.93485	6.95623	7.21935	7.33718	6.7849	7.01597	7.12011	6.63522	6.85994	6.77147	6.73251	6.95438	6.22636	7.00806	6.50998	7.39297	7.08387	7.27796	6.74594	7.00733	6.54188	6.84798	6.89368	6.77985	6.32506	6.395	6.32287	6.91683	6.70492	7.05401	6.61771	6.5719	6.91903	6.48854	6.7027	5.84452	7.0549	6.74742	6.89449	7.0282	7.1326	7.02066	6.85067	6.91363
ALAS1	5.72044	6.82557	7.6318	6.15964	-1.15703	6.14688	6.94254	7.68791	6.11872	6.86983	7.22077	4.76918	6.61519	8.00723	7.73426	7.63405	6.62708	6.61589	7.60563	6.73217	7.13941	6.60062	6.08888	6.24773	4.29887	6.24488	7.23264	4.23144	6.48333	6.1255	5.3208	6.84379	6.94487	4.50696	8.67381	6.534	7.19272	7.12662	6.71651	7.40467	4.93832	6.87411	6.73165	7.0609	6.99982	7.09049	6.28367	7.72629	4.92001
ALAS2	8.42208	7.94676	8.80827	7.7875	8.86028	7.5205	8.38082	8.29085	7.91992	7.88911	6.88044	8.1577	6.8711	7.93185	7.97034	8.28324	6.33333	7.86883	8.89983	8.09389	8.52058	6.12231	7.64127	7.05114	8.06711	6.07506	8.44321	8.22021	9.19824	8.34369	7.5034	8.72952	8.06406	7.70291	7.78537	7.04762	7.3471	7.78155	6.51455	7.82332	8.84646	7.43657	6.72628	8.24944	8.20098	7.44862	7.52597	7.59804	7.10605
ALB	4.71253	4.14204	3.06176	2.54008	4.20071	1.63334	2.19292	3.95692	4.48072	4.23201	3.92343	4.86108	4.03163	4.78785	4.34717	3.78487	2.46831	3.58282	4.58038	2.60594	5.04237	4.32687	4.57838	4.74165	4.35973	3.9122	3.29058	3.89721	4.72632	3.80495	5.19413	4.54835	4.28431	3.78147	3.44102	4.91333	4.04315	3.77719	4.3824	4.34055	4.29643	5.2015	2.96866	1.97779	4.38806	4.12791	4.34076	4.83743	2.85711
ALCAM	6.0302	5.75547	6.61832	6.68133	7.46406	6.78068	7.37893	6.93861	6.75623	6.45217	6.68486	6.85196	7.82298	6.84048	6.83237	7.67933	7.93526	7.44576	7.01314	8.79345	7.18096	6.77819	7.00507	7.84648	7.38108	7.60045	7.57223	8.00718	7.64721	7.467	7.23598	8.22779	7.81543	6.74736	7.0656	7.81017	7.74427	7.2792	8.06223	6.72993	7.45438	7.69751	7.56793	7.32382	8.03386	6.51223	6.86429	6.67861	6.21847
ALDH16A1	8.40274	8.11214	8.86525	7.95688	7.64621	8.2185	8.08973	8.45166	8.15906	8.34856	8.44172	8.15715	7.06295	8.14527	7.76039	6.69849	7.92464	8.22954	7.80397	7.26753	7.88193	8.00709	7.65815	7.57113	8.56341	8.30541	7.88868	8.02131	8.0819	8.50044	8.30583	8.23664	8.73626	7.18646	7.99638	7.51763	7.42867	7.94976	7.88235	8.17097	7.96997	8.00507	7.58464	8.01318	7.49521	8.21616	8.017	8.56424	8.2878
ALDH1A1	7.66012	6.95453	8.74314	8.17456	8.45036	8.11792	7.23649	8.49086	6.66505	8.5203	7.79296	8.94683	6.94605	7.58418	7.50322	8.49319	8.07147	6.31645	6.00421	6.55843	8.44305	8.16205	8.69618	8.09492	8.23395	7.43724	7.8257	9.27672	6.87732	7.12051	8.63035	8.3398	7.89231	7.12048	9.00211	8.07455	7.93142	8.24426	8.60049	7.82788	7.39299	7.36723	8.23561	7.90759	8.2364	7.47344	7.37707	7.69539	7.84335
ALDH1A2	5.20997	4.81514	5.5776	5.33934	5.29367	4.1857	4.37516	3.64149	5.34175	3.3329	4.50218	4.60669	5.48382	5.41085	4.94152	5.15177	5.30788	5.2387	5.73006	5.48898	5.15845	1.52865	5.23251	4.51861	5.42866	4.61302	4.71444	5.3008	3.59758	5.12181	5.1902	3.01363	5.23452	5.69453	4.88202	5.37486	5.07567	5.51398	5.34379	5.26719	4.74562	5.104	5.14753	5.57587	5.82929	4.11929	5.34861	4.97878	5.44055
ALDH1A3	4.61815	3.11802	2.51263	4.76934	2.96383	4.61543	4.26165	5.11063	4.63242	4.39948	5.29988	5.09435	5.13183	5.05977	4.30055	5.25202	3.99587	3.51321	5.09011	2.83259	4.92772	4.35852	4.14684	4.92527	3.68123	4.88135	4.67323	5.25924	3.09215	3.86414	2.08777	5.02377	5.25589	4.64414	5.22127	3.07728	5.24418	5.10088	4.47763	5.12376	4.96951	4.72998	4.39798	4.72154	4.328	5.10264	3.87507	4.91919	4.59337
ALDH1B1	5.68519	5.77479	4.63015	5.67446	4.75573	4.46514	4.30019	3.79163	5.93718	5.43457	5.55873	4.92015	5.52618	5.5924	5.04897	4.9668	3.31183	5.79168	4.63608	4.57909	5.08607	4.53131	6.00265	5.73638	3.37383	6.13552	5.40765	5.40154	5.97725	6.07935	4.79235	4.4922	5.71858	5.85766	4.33027	5.40853	5.27848	5.38453	4.10562	5.74342	5.57908	5.0128	5.47515	4.43851	5.20731	5.5014	1.9167	5.36737	4.79055
ALDH1L1	5.42702	5.15076	5.40451	5.68319	5.42936	5.71049	5.73153	5.44704	5.75517	5.40745	5.77842	5.36802	5.47019	5.11488	4.97963	5.32471	5.38851	4.14944	5.36269	5.15622	5.51274	1.84971	5.64573	3.94894	5.6961	4.8965	4.02255	4.889	4.96164	3.6742	3.17748	4.94406	5.18955	2.47468	4.18046	5.28959	5.77059	5.50327	5.01954	5.06487	5.54367	5.50929	4.7475	5.74025	4.11936	5.66778	5.60081	4.98971	5.02086
ALDH2	9.25822	9.83106	11.6437	10.5815	10.7675	10.9843	7.76859	9.74395	9.46973	9.89973	10.8231	10.7358	9.86116	8.91904	9.78133	9.59537	9.7354	8.03914	8.55142	8.52975	11.0703	9.99134	11.8492	9.11982	10.5747	10.5311	10.5464	10.686	10.1908	9.38721	11.1349	8.53293	9.85141	8.79914	11.6319	9.84063	9.69829	9.82571	10.6071	9.46668	8.54827	11.0337	10.8574	7.77614	11.019	9.32236	10.8605	10.564	10.4062
ALDH3A1	3.40763	5.02943	4.84049	3.71951	3.91711	4.98739	4.21036	3.45568	3.83869	4.83948	4.45521	4.83884	5.24384	5.10496	5.05185	4.51319	5.24737	5.29434	5.18248	3.00965	5.99664	5.06385	5.70359	5.80415	4.53162	5.54444	5.28119	5.36161	4.89089	3.33534	3.71977	4.73419	2.92816	3.8325	5.31205	4.56499	5.02405	5.62172	4.71221	3.26386	5.19239	5.61244	4.29922	5.15597	5.66729	4.37971	5.48208	5.03047	5.74958
ALDH3A2	7.26713	8.11319	7.55845	8.11216	7.99518	7.61898	7.69215	7.70159	7.74	7.97619	8.11504	7.74762	7.47045	7.73796	7.50852	7.83374	7.74961	7.70861	7.52106	7.41486	7.95928	7.86135	8.03782	8.02233	7.9084	7.53993	7.73845	7.51496	7.23289	7.15497	7.31677	6.89943	7.145	7.54194	7.63697	7.13406	7.00233	7.61833	6.95492	7.14321	6.77173	7.6028	7.22732	7.79706	7.8095	7.96772	7.54823	7.96542	7.67089
ALDH3B1	7.44423	7.35807	8.06951	7.322	7.25381	8.07103	7.62034	7.82537	7.57536	7.60089	7.47242	7.6553	7.43697	7.63111	8.02833	7.47551	7.17364	7.02351	7.79657	6.96573	7.67058	7.72292	8.17451	7.50546	7.59968	6.44628	7.34869	7.51579	7.90117	7.95552	7.71419	7.72446	7.56534	7.27105	7.82852	7.32212	7.60585	7.30783	7.87553	7.83497	7.56421	7.47353	7.55456	6.93715	7.02417	7.28351	7.51122	7.32054	7.77967
ALDH3B2	5.02277	3.71649	4.85158	2.79557	4.70377	-1.53594	4.34195	4.7034	4.27037	4.42239	4.46234	3.9498	4.94768	4.41618	4.73165	4.34155	5.05238	4.07312	3.94794	4.68729	5.30548	3.78086	1.54892	4.55069	3.96507	4.86519	5.08352	5.27103	2.57686	3.19144	4.6733	4.1094	4.73458	3.43331	4.41532	1.88466	4.48161	4.7559	3.9358	3.12113	4.93548	4.08461	4.93933	4.7893	1.676	4.58892	2.56497	5.02436	0.111458
ALDH4A1	4.22956	4.28989	5.6503	5.11484	5.49476	5.15059	4.68567	5.26372	5.28793	5.09635	5.31151	4.97044	3.43693	5.34943	5.40194	5.64625	5.21089	5.30872	4.73895	2.0046	4.72758	5.13379	5.35586	4.92146	6.32878	5.40952	5.11885	5.28229	5.35559	5.21788	4.88628	3.37059	4.87996	5.48328	5.33916	5.19256	5.23517	5.22721	4.41533	5.09246	4.67646	5.5678	5.61599	5.12381	5.57409	5.4332	5.50378	5.56086	4.83577
ALDH5A1	6.64935	6.61066	6.08584	7.25075	7.90803	7.13742	7.54711	6.93573	6.60027	6.4574	6.83367	7.27542	6.31039	6.83746	6.86623	7.30701	6.48647	6.92533	7.0228	7.11717	6.67003	5.7926	7.45612	6.72688	6.54245	7.37639	7.36051	7.67835	7.52154	6.99628	6.99796	7.9008	7.55339	6.84236	5.6467	6.90179	6.93028	7.06906	6.14434	6.80506	7.4135	6.51113	6.90343	7.52344	7.31608	6.69496	6.15815	7.19715	6.46368
ALDH6A1	6.89857	6.64014	5.86113	6.5769	5.99884	6.95165	6.8229	6.82783	7.17153	6.70159	6.96205	6.73968	6.48014	6.59568	6.38804	6.3579	6.44529	6.90786	7.28897	3.94321	5.72854	6.96598	6.82286	6.82116	6.96064	6.93177	6.94086	6.50124	5.31194	7.25756	6.5244	6.88999	7.10576	6.85751	6.18743	5.99921	6.82414	6.56309	6.22991	6.63637	6.59336	6.69136	6.14583	6.79452	6.24087	6.55725	6.90051	7.10572	6.68387
ALDH7A1	5.37286	5.43869	5.25213	5.44369	5.4647	5.02319	4.87545	4.52815	5.40656	1.49671	4.31938	5.56835	5.22165	4.55928	4.25621	4.9868	4.99083	5.26973	4.87082	4.98339	4.94523	4.39091	4.1571	5.11021	5.19443	5.24133	5.06165	3.33917	4.64826	4.6353	2.91668	3.5994	4.96353	5.35002	3.33337	2.44415	4.23833	5.04396	4.66586	3.9411	5.05277	5.32987	4.96873	5.31828	4.59997	5.10011	4.5637	5.21426	5.61724
ALDH8A1	4.79165	5.46524	3.11016	5.35105	4.69151	4.55694	4.65807	5.11975	4.10918	2.2133	5.01766	3.10299	5.07651	5.25046	5.15931	5.59832	5.04426	5.11012	4.6616	4.4219	4.79378	4.94048	3.62447	4.83428	4.83576	5.24049	3.96271	4.32827	6.0541	6.15073	6.02771	5.26754	4.47883	4.31688	2.34166	4.76423	5.10951	4.87458	6.2924	6.36769	6.402	4.88461	1.78801	4.91898	4.77503	5.33743	5.21343	4.78992	4.27651
ALDH9A1	11.3628	11.0743	9.56036	11.4971	9.97283	10.9983	10.1765	10.3816	10.8068	10.8455	11.43	10.7877	10.4426	11.1528	10.8582	11.2947	11.537	10.7511	10.9052	9.65945	10.5613	11.1129	10.5519	10.8283	10.4876	11.0462	11.3752	10.6829	9.80095	10.7668	9.86879	9.94517	10.3811	10.5927	10.7295	10.7746	10.3366	11.2121	10.1452	10.3236	10.2762	10.4469	11.2192	10.8016	10.0063	11.0423	10.9854	10.1075	10.9508
ALDOA	11.4239	12.258	11.6228	10.863	9.67053	10.2782	10.7504	9.30149	11.7972	12.5589	11.6559	12.043	8.33503	8.72594	8.15942	8.82295	10.2854	9.10724	8.69203	8.57311	11.4602	11.9096	11.8382	10.6925	10.4065	9.29773	8.90404	9.48072	10.6907	9.97029	10.2486	9.81602	11.1102	11.328	12.5793	10.1125	11.4394	8.82178	10.2094	10.0616	9.68714	9.91991	11.2957	11.1287	10.0618	10.4758	9.49826	11.086	11.587
ALDOB	6.17261	6.1407	5.48405	5.48391	5.77543	5.61649	5.84615	5.31275	5.90252	5.17838	5.92869	5.69812	5.4052	4.91426	5.09941	5.21742	5.5761	5.57823	5.48999	5.18147	6.024	6.05866	6.10405	5.7194	5.96369	5.37723	5.36073	5.41115	4.99529	5.62758	5.64405	6.02417	6.46281	6.30781	5.92422	5.48111	5.70153	5.43701	5.65565	5.25395	5.92428	5.92321	5.95773	6.14047	5.05476	6.01349	4.82575	5.68804	5.72147
ALDOC	8.51019	8.98713	7.72909	8.70922	8.02202	8.32077	9.46153	8.70757	8.05925	8.55681	8.62674	8.51466	8.1322	8.77107	8.60002	8.3327	8.24772	8.61547	8.9671	7.93428	8.71019	8.27045	8.40277	8.07688	8.83094	8.75098	8.22581	7.89213	8.22243	7.88666	7.69384	7.97729	7.33227	8.93455	8.1856	7.77036	8.4436	8.29143	7.32919	8.2612	8.68571	8.21835	8.45105	8.832	7.89033	8.50441	8.03939	8.2254	9.08232
ALG1	6.28828	6.24565	5.71013	6.40685	5.3944	5.57035	6.2623	5.2173	6.68213	6.64207	6.3243	6.36102	4.14702	3.92694	4.95731	5.71536	6.21572	5.97892	5.95559	4.77821	6.31776	6.13306	6.1097	5.56055	6.07627	5.87299	6.02423	5.9171	5.766	6.02323	6.08106	6.02506	6.60099	6.45356	6.42892	5.98373	5.7881	6.18346	5.23375	5.51527	5.15705	5.85078	5.99424	6.25916	5.84623	6.26424	4.42158	6.05271	6.34764
ALG12	6.23613	4.90277	6.21187	6.48429	6.06768	6.41948	6.01765	6.5939	6.45828	6.07291	5.31863	5.35334	6.56395	6.54154	6.64425	6.67158	5.87689	6.05495	5.77902	7.16419	5.84486	5.58133	6.30182	5.34563	5.18498	6.09756	6.23282	5.32441	6.45573	6.45401	6.36036	6.26228	6.53447	6.64887	6.99751	6.02964	6.54923	6.53439	6.32393	6.30976	6.21493	6.26484	6.26318	5.6913	6.19091	6.41104	6.45049	5.98719	5.94218
ALG13	7.14478	6.31768	7.5688	7.0736	7.76532	6.81951	6.86223	6.56214	6.67401	6.93674	6.59046	7.27824	7.96072	6.80327	7.50903	7.51114	6.94303	6.42157	7.4953	8.2518	7.11458	6.78162	7.07075	6.88403	7.20138	6.65361	7.10142	7.72733	6.16469	6.66921	6.56128	8.02433	7.60152	6.97823	7.09205	7.79242	7.21614	6.53311	6.757	6.71131	6.44832	7.52845	6.68664	7.14391	7.88365	7.1492	7.82119	7.04271	6.66845
ALG14	4.92021	5.44289	6.10683	5.93347	5.65608	5.80584	5.44203	5.17354	5.622	5.40162	5.27892	5.80921	5.33704	5.79238	4.74456	4.46937	5.46673	4.64084	5.38475	5.52806	5.66385	5.81949	5.53366	5.8311	5.74959	5.48185	3.35286	5.49515	4.14434	5.09936	5.09627	5.05602	4.97045	4.06808	5.68245	5.50973	4.91573	5.43178	5.17043	4.69294	4.89713	5.74465	5.41243	5.21967	5.91256	5.77044	5.62992	4.17777	5.73587
ALG2	6.67407	6.46923	5.39702	5.49784	5.99786	3.42028	5.81881	6.51921	6.36265	6.64354	6.64303	5.90205	5.82515	6.12478	5.83475	5.92376	4.82562	5.89236	6.4643	3.553	6.51874	6.2267	6.7645	6.29022	5.95283	5.62809	6.58751	6.58487	5.88229	5.15666	5.32046	5.60799	6.36387	6.28976	6.55622	4.75254	6.79165	5.44297	6.19064	5.93195	5.72776	6.34162	6.88479	6.07237	5.27601	6.27661	6.49784	5.82791	5.83468
ALG3	7.85983	8.47567	8.46196	8.06941	8.16748	7.9366	8.26583	8.73775	8.24058	8.26944	7.65888	8.0981	7.63339	8.48836	8.38999	8.31397	7.72747	7.70633	8.29091	7.70833	8.47373	7.99895	8.58107	8.05493	8.38768	7.84577	8.28012	7.60246	7.30223	7.43248	7.47281	7.62325	7.42727	7.96931	7.91885	7.60457	7.66261	7.79389	7.1059	7.79376	8.01657	7.90369	7.65858	7.97105	7.79028	8.17166	8.34052	7.82542	8.252
ALG5	6.61744	6.98879	7.41129	7.80316	7.63758	7.95039	7.74483	7.7066	7.37199	7.07737	7.28324	6.83391	8.03854	7.94281	8.05257	8.29931	7.58873	7.4257	6.99353	8.23238	7.65091	6.99535	7.76538	7.61282	7.71267	8.02411	7.46773	7.91293	6.95756	7.59861	7.76448	8.30241	7.73567	7.51406	6.42266	7.13808	7.49959	7.51079	7.58229	7.08084	8.43418	7.98475	7.28767	7.44647	7.2421	6.95084	7.49536	6.62682	6.62158
ALG6	8.43594	6.69836	7.31445	8.7326	8.00908	9.21885	7.81821	7.26954	8.16103	8.08866	8.60582	8.3395	8.79942	8.01721	8.25263	8.88135	8.23906	8.13896	8.95209	7.72616	7.9843	7.80404	7.68551	8.20492	7.4178	8.57503	8.50319	8.95464	7.46282	8.37561	8.17677	8.35979	8.82578	8.31665	7.57867	8.03683	8.45231	8.40852	8.5188	8.34226	7.81298	7.7794	7.9044	8.35372	8.73479	8.49762	7.7584	8.64775	7.79427
ALG8	7.50297	7.95108	8.1876	8.47977	7.84931	8.74187	9.04567	8.20161	8.17578	8.09987	8.30179	7.96538	7.89635	8.12091	8.24898	8.07018	7.97465	7.75134	8.2425	7.51422	8.4713	8.23397	8.44312	8.10884	8.24187	8.80527	8.34985	7.38249	7.03318	7.9883	7.58564	7.72412	8.0374	8.27098	7.13387	7.40623	7.22739	8.25168	7.02182	7.60597	7.92136	8.01626	7.91296	8.54911	8.58922	8.57586	8.53117	8.03141	8.18598
ALG9	7.54161	7.44958	6.50206	7.02995	6.85644	7.04485	7.54121	7.52888	7.28693	7.34674	7.19159	6.98836	6.95791	7.52473	7.38797	6.63691	7.40933	6.976	7.22915	6.29784	6.94708	7.32385	7.30788	7.01267	7.3892	7.24285	6.65546	6.43171	6.84231	6.95867	6.93159	6.87103	7.23909	7.33643	6.42594	6.633	6.39789	7.45234	6.40481	7.09344	7.21932	7.4583	7.05949	7.24171	6.7221	7.09865	7.02696	6.90642	7.38882
ALK	5.53383	3.86779	4.92826	4.97249	3.53796	4.19563	3.6455	6.28827	1.84766	2.77456	4.43285	3.88882	4.99742	5.41636	5.64507	5.05517	5.98253	3.07987	5.70132	6.20097	4.1844	3.51898	5.62685	5.15136	5.29131	4.70154	4.37575	5.51367	5.0552	5.02039	2.16234	4.66532	5.71455	5.90357	4.22178	5.35165	5.18766	5.56281	5.45399	5.12612	4.5703	5.91151	3.25517	4.29368	4.59599	3.75971	5.07058	2.63832	2.65688
ALKBH2	6.47511	6.27292	6.0704	6.72805	6.17562	6.57502	6.69437	6.60973	6.58103	6.32079	6.34444	6.58024	6.61998	7.2908	6.82999	6.62744	6.34402	6.11437	6.58946	6.77848	6.88557	6.54636	6.38558	6.33562	6.21733	6.18021	6.84169	6.43944	5.96851	6.43509	6.53057	6.41596	5.97178	6.55908	6.83037	5.86697	5.95828	6.19552	5.75794	6.27463	6.85721	6.09846	6.35085	6.64487	6.20285	6.71906	5.93212	6.36746	6.87946
ALKBH3	8.07792	8.27609	8.2345	8.39647	7.607	8.28532	8.38602	7.55118	8.16524	8.06296	7.63251	8.05721	7.72814	8.13141	8.02245	7.1009	7.46658	7.8289	7.82209	8.30893	8.06719	7.68985	7.51198	7.80206	7.56113	7.82799	7.95558	7.70589	7.13285	7.78474	7.60948	8.22906	7.38003	7.87568	8.3028	7.08388	7.05364	8.24884	6.79406	7.15074	7.3512	7.76881	7.69835	7.90523	7.54116	8.5609	7.68584	8.35232	7.97747
ALKBH4	6.8257	6.64402	6.45551	6.39031	6.32955	6.5827	6.46306	6.29608	6.80866	6.72532	6.26034	6.5321	6.30398	6.82723	6.82796	5.87274	6.48464	6.70966	6.81902	5.42911	6.56143	6.50569	6.68595	6.54871	5.82464	6.43136	6.26658	6.33036	5.74493	6.11197	5.8334	6.16226	6.4053	6.41589	6.55969	6.42888	6.29534	6.26437	6.15169	6.1504	6.32151	6.33199	6.25989	6.56493	6.34214	6.0593	6.37493	6.18586	6.02955
ALKBH5	10.9944	10.952	9.48332	10.7982	10.4408	9.69992	10.2959	10.3695	10.6955	10.8895	10.546	10.3458	9.11162	10.4041	10.1727	9.69451	10.4712	10.1034	10.5521	8.67506	10.2899	10.5074	10.471	10.2669	10.3427	10.6483	10.3721	9.96949	9.71147	10.3719	9.08324	9.94337	9.5901	9.81613	9.66914	9.78768	9.95242	10.5315	8.98564	10.0475	9.44214	10.095	10.255	10.6101	10.1116	10.6989	10.5432	10.3535	10.5295
ALKBH6	7.7045	8.32436	8.41961	7.94977	7.75496	7.86863	8.18482	8.21929	8.28051	7.50944	7.8206	7.96614	8.24823	8.1633	8.77525	7.91059	7.81223	7.92271	8.39418	7.39045	7.93846	8.5559	6.9188	7.71225	7.73031	6.97344	7.6012	7.45696	6.72064	7.14546	7.09426	6.99307	7.54279	7.76459	7.55591	7.59601	7.54447	8.09683	7.19313	6.92835	7.77437	7.8135	7.75408	8.16459	7.84159	8.25445	6.76448	7.62287	8.02752
ALKBH7	7.89025	7.90705	7.80058	7.73638	8.10771	7.16457	7.43006	7.75266	7.69142	7.84483	7.75728	8.17548	8.09101	7.85375	7.51209	7.33214	7.45944	7.31594	7.39349	7.81723	8.14601	7.799	7.75765	7.05219	8.04196	7.51815	7.51091	6.85903	7.83303	7.53757	7.93485	8.61041	7.94941	8.14329	8.2969	7.42443	7.69156	7.79824	7.47485	7.53038	8.24713	7.76171	7.4594	8.19923	8.19954	7.66096	8.73639	7.80749	8.581
ALKBH8	6.90196	7.13493	6.50529	6.74505	6.08088	6.32302	6.38515	6.00788	6.76466	6.76679	6.78265	6.77601	5.88229	6.34866	6.42787	6.54775	6.91689	6.87564	6.98321	6.3982	6.6067	6.66499	6.67945	6.3523	6.43693	6.66065	6.54379	5.83423	7.25133	7.2656	7.28052	6.06952	6.48793	6.41582	6.23064	5.98773	5.50079	6.52794	6.78628	7.04054	7.4619	6.74158	6.69387	6.60435	6.25112	6.86184	7.3444	6.5128	6.21713
ALLC	5.22286	3.56161	4.58237	5.1648	4.27349	5.0717	3.28063	4.91213	4.70958	3.22906	3.82392	4.70002	4.36215	3.17929	4.17181	3.54455	3.32586	4.77851	3.86756	4.26937	4.84259	4.19355	4.97254	5.31462	2.87364	1.55385	4.14351	2.4912	4.03635	4.78401	4.11601	5.32499	4.52643	4.28642	4.71296	3.36789	3.83498	4.42417	5.1031	4.52092	5.04194	3.09364	4.72013	1.60642	4.74928	3.97697	4.21547	3.84666	4.81721
ALMS1	7.83773	7.19875	7.44903	7.14328	5.8932	6.30832	7.02232	6.62689	7.66884	7.25562	7.40285	7.06161	6.38218	6.00243	5.46445	6.86691	7.24592	6.97541	7.38105	6.82627	6.60969	7.2143	7.06805	7.60636	6.49179	7.35952	7.13282	7.11649	6.84776	7.71988	7.41872	6.76219	7.06622	7.15031	7.09778	7.08348	6.70657	7.43009	6.57283	7.2389	6.75526	6.97564	6.93289	7.01196	6.28602	7.44082	7.15048	7.3813	7.44094
ALOX12	8.02908	6.07024	7.58129	6.15212	7.48426	6.86299	6.71157	8.82503	7.29264	7.20156	7.43398	7.76021	7.33593	6.63449	8.15448	8.49351	5.92382	7.78846	7.81693	7.35382	7.72504	6.75467	7.60148	6.3727	7.92836	7.16325	7.14985	7.05251	8.87642	8.64501	7.94634	7.97055	8.17947	6.21506	7.51946	8.01781	7.98155	6.97272	9.00535	8.24539	8.10843	7.17308	7.89383	7.84548	7.3863	7.2745	7.52203	6.67757	8.75466
ALOX12B	4.85437	4.21974	4.58034	5.15582	5.83193	2.00913	5.40104	4.93644	3.60169	5.39182	3.4862	5.1055	3.53969	5.64423	5.6783	5.36723	4.80612	5.43195	4.9575	5.23687	5.62483	4.56267	4.92689	4.13412	4.22992	4.59964	4.14177	4.88355	2.81472	6.09912	4.506	4.92845	4.86622	4.85461	4.89534	4.91995	4.67176	5.25258	5.333	3.81304	4.56258	2.20398	4.36491	4.29733	4.47072	4.81528	4.49643	4.96227	5.08124
ALOX15	5.32331	6.20336	5.2553	4.19129	4.89617	5.83504	4.31718	5.82134	4.49993	5.62614	4.58553	2.56503	5.06985	5.22763	5.75471	2.46801	5.37473	5.24826	6.14585	5.1095	6.42947	6.18855	4.97956	5.64107	4.83433	4.61704	3.51766	5.6249	6.11521	6.12883	5.21976	5.90893	5.44974	4.23012	5.73143	5.64628	4.82427	5.77692	3.48206	5.34162	5.04763	5.57038	4.98961	5.33018	5.57674	4.99158	5.4056	6.19836	5.54509
ALOX15B	4.75177	5.02992	4.59902	4.77637	5.58578	5.41543	6.0478	5.346	4.44869	4.41411	4.85321	5.25819	4.41429	4.94702	4.52524	5.79286	4.97052	4.73444	4.98103	4.97113	4.73167	4.59165	3.86147	4.42933	4.70472	2.60693	4.35721	2.28892	4.01786	4.36573	1.18481	4.13362	4.89423	4.34591	5.68477	4.83058	4.79231	4.43864	5.64613	3.58556	3.78351	4.30313	5.03604	3.50107	5.17891	5.16569	3.26305	5.29939	4.16978
ALOX5	9.69871	10.1331	9.85156	9.46189	9.58898	9.63064	9.49207	9.69813	9.4102	9.94893	9.82776	10.0889	9.79505	9.60684	9.58993	9.91546	9.77764	9.64408	9.32039	9.07249	9.49999	9.67868	9.94711	9.55877	9.81203	9.84116	9.60426	9.59016	9.54485	8.7554	9.11708	9.08151	9.03845	9.37442	9.67005	10.098	10.036	9.91824	9.43679	9.26404	8.57992	9.68792	9.81511	9.61148	9.67497	9.99651	9.38194	9.92704	10.3958
ALOX5AP	12.3943	12.7275	12.8096	12.095	12.3296	11.9085	11.9573	11.7669	12.0504	13.2058	14.8356	13.25	15.824	13.0607	11.8971	13.7747	13.9016	12.6629	12.7201	10.6663	11.8526	11.7624	12.7493	11.761	10.737	12.5727	12.0075	12.4828	12.2095	12.1804	10.7446	12.3569	11.506	13.8066	13.8863	13.3123	14.9851	13.0674	13.5304	12.5719	9.77647	10.5773	13.6244	13.1734	12.1238	12.8274	11.3824	12.8545	13.9816
ALOXE3	5.67361	4.34722	5.31325	3.27853	3.0783	3.34356	3.00093	5.70279	3.34346	5.22045	4.81382	5.55256	5.00468	3.4307	5.14954	4.83357	3.83723	1.7179	4.52045	2.83257	5.08069	4.27396	3.72468	3.39441	5.77782	5.70376	5.34378	4.87076	4.72844	3.95881	4.59759	3.56485	3.56757	4.59492	4.99363	4.70274	5.30321	3.20168	4.32371	5.6966	5.4149	5.58179	5.72045	5.84151	4.87101	3.51431	4.26199	5.90343	3.65841
ALPI	5.05509	5.99943	4.78051	5.00509	5.01066	5.9407	5.31451	5.28559	5.87458	4.14908	5.72651	4.72167	4.67309	5.3435	5.84047	5.00012	4.6032	4.07956	3.75308	4.84256	5.86713	2.65829	4.93085	5.38751	3.86195	4.89581	5.90146	4.62612	6.35578	5.32351	5.7443	4.52809	5.56219	4.35802	3.13335	4.49426	3.40374	4.3865	5.90622	5.98111	6.12101	5.86064	5.67384	5.36231	5.99597	5.82044	4.82224	5.79482	5.18127
ALPK2	5.43144	3.71671	4.77478	5.30478	4.53711	5.55918	5.37031	5.36381	4.25132	3.45095	5.09946	4.63263	5.02242	3.98016	4.19317	5.04122	4.60267	4.88932	5.47091	3.87385	5.21108	5.08053	5.32084	2.81415	5.47075	5.20675	4.12017	4.66839	5.06835	4.7711	1.92221	4.78332	4.60242	1.31653	5.08284	4.87936	5.20087	4.2531	5.11229	5.25147	5.67279	2.76081	5.56814	4.90129	5.26901	5.57528	1.61323	4.99845	4.57473
ALPK3	5.46016	5.53533	5.31462	5.14418	5.47704	5.35262	5.01505	3.41257	4.98226	4.25894	4.99337	5.13775	4.74385	3.21412	4.73822	6.21047	4.83077	5.69701	0.191319	4.00963	4.99796	5.08137	4.15894	2.86266	3.86367	5.10725	5.2145	1.97639	4.423	2.89657	4.45289	5.10807	3.18754	5.27444	4.84897	4.79208	2.66827	4.96725	4.54057	4.07759	3.92553	3.56758	3.9599	5.27561	4.59145	5.12814	5.07154	4.60331	5.01175
ALPL	7.45474	8.38579	7.91098	7.13085	7.92329	7.64524	7.54039	7.71267	8.09095	8.07978	8.27988	8.22727	8.22951	7.82457	8.18153	7.92332	7.48647	7.44041	7.50381	7.56513	7.26944	7.50199	8.13073	7.94996	7.89475	8.55915	8.31113	7.89473	8.53784	7.43522	7.22374	7.35174	7.41743	8.29839	8.31562	8.44059	7.85728	7.41611	7.71729	7.85379	7.70187	7.79223	7.47717	7.88623	7.67752	7.66552	7.68845	7.76945	8.14007
ALPP	9.24439	9.2434	8.67156	8.92332	8.79736	9.05707	8.92371	9.36402	8.76284	8.97712	8.97663	8.80464	9.1602	9.35091	9.38806	9.73298	8.95471	10.1173	8.62085	8.76704	9.00151	9.1896	9.00203	9.25055	9.25818	9.65337	9.56105	8.97107	9.61832	9.90861	9.85525	9.11	9.12146	9.87791	9.43514	9.43316	9.54263	9.51679	10.0027	10.0113	10.1385	9.37522	9.38534	9.28919	8.60742	9.45051	9.27872	8.87696	9.01956
ALPPL2	6.14886	5.85055	6.79864	6.20769	5.31687	6.23499	6.16208	6.54771	5.80986	6.25426	5.84807	5.60342	6.34126	6.15564	6.67725	5.49944	5.52694	5.6362	5.85614	6.09044	5.99829	5.36971	5.73264	5.76865	4.91129	5.63728	5.56091	6.02323	6.56925	5.63732	6.29269	5.30698	6.24854	5.53966	5.75774	5.84143	6.14051	5.24112	5.98951	5.73349	6.786	6.50282	5.78385	6.2941	6.0028	6.20094	4.85065	5.73825	5.55045
ALS2	6.93829	6.69631	6.74222	6.75359	7.09184	7.16086	6.93917	6.63784	7.03841	6.86986	6.887	6.73192	7.2339	7.03378	6.8405	7.13494	7.04373	7.04445	7.10382	6.32859	6.84759	7.35776	6.714	6.09787	6.85682	6.87336	6.68365	6.85065	6.58345	6.63514	6.25869	6.60131	6.72413	6.61519	5.75968	6.69154	6.72903	7.07705	6.5293	6.40721	6.3297	7.10618	7.29262	6.91922	6.97046	6.89914	6.2932	6.86636	7.20038
ALS2CL	4.89089	2.55609	5.2395	5.49203	4.82681	5.1017	3.76727	4.32586	4.64269	1.929	6.27644	5.80398	4.14308	4.73566	3.84325	5.9548	4.38071	6.06833	6.04589	4.76486	5.2177	5.42603	5.94771	5.99136	5.76501	4.66801	5.38144	3.92527	5.01145	5.58463	5.21534	6.14309	5.09728	5.25411	4.07888	5.30634	5.528	3.67802	4.88624	4.78212	5.935	5.60536	5.84554	5.81243	4.86176	4.326	5.42968	5.28855	5.82077
ALS2CR11	1.46492	3.53935	1.99194	3.5608	4.51905	5.05608	4.87821	4.23961	4.94075	4.46361	3.19969	3.76113	4.30961	4.26625	4.77615	3.02327	4.69041	3.42763	5.01838	2.68102	4.837	4.94056	4.89246	4.96709	2.54264	4.9768	3.19233	1.87268	3.83216	4.26965	4.05079	4.66494	4.68673	4.09502	3.81117	4.27115	5.02175	4.87977	3.26807	5.215	3.25042	3.15908	4.6092	4.79711	4.96464	4.30471	4.88715	2.47722	4.66168
ALS2CR12	5.35546	5.53863	4.00692	5.31811	5.50402	5.64355	5.84508	4.17711	5.273	5.37687	4.59594	4.83423	5.71688	4.43482	4.74061	5.275	5.072	4.85762	5.14022	5.09007	5.4461	4.2067	5.58444	5.55505	4.39783	4.2392	4.76572	5.50635	5.49613	3.93883	4.66316	5.11252	5.44719	5.03837	5.61579	5.70258	5.66458	4.6468	5.65747	2.59668	2.96203	4.66713	3.68236	3.35843	5.42036	5.05999	4.5686	4.53705	5.66804
ALX3	6.13642	4.77182	4.83333	4.1715	5.63029	2.94981	4.51489	4.84981	5.39521	3.88344	4.23572	4.287	5.04658	4.23039	3.87968	5.44587	3.87883	5.70752	5.74905	5.74821	4.77301	5.33983	5.17801	5.85984	5.66612	5.4799	5.12341	5.12217	5.23239	2.71101	4.96924	5.17177	4.81393	4.76756	5.3251	5.80296	5.2447	4.75866	4.91971	5.15548	4.32032	5.84521	1.96721	5.28017	5.16626	4.58446	5.56298	5.85094	3.68401
ALX4	5.3423	5.02383	5.76256	5.39036	3.68583	4.9908	4.51141	2.81874	4.90542	5.63908	5.57416	4.54172	3.75653	4.88118	5.47632	5.39716	2.74663	5.34949	5.03083	5.19714	4.74349	4.85657	3.57019	5.65954	4.01012	5.41578	5.55562	4.79717	5.1424	5.35257	5.57276	4.92935	5.69607	5.10311	3.71102	5.38684	4.18955	3.93573	4.68245	4.99015	2.9565	5.14267	3.83143	5.7801	5.47837	5.5661	5.45851	5.39327	2.37614
AMBN	4.07538	2.89895	1.8857	4.06645	4.79899	4.11173	1.5135	2.10267	3.40366	4.43986	2.71142	1.98318	5.2918	5.08027	5.247	4.34009	4.30497	4.65376	4.69287	3.32387	4.4673	4.04221	5.16835	3.19575	4.23723	1.514	4.97089	4.96712	4.94103	3.77832	3.9874	4.23362	4.13604	5.23663	2.66415	4.79197	2.85473	3.90087	4.79303	4.47535	4.95893	3.22179	3.41618	4.30288	3.75364	4.30836	5.08361	3.64022	5.15501
AMBP	5.42493	5.07448	4.97813	5.93911	4.11119	5.21296	4.80386	4.96271	4.12253	3.18462	4.61502	4.80693	5.38209	5.15512	5.33755	5.66494	5.01439	3.48579	4.21239	5.75404	4.81627	5.17156	4.96996	5.26079	5.3514	3.87533	4.93743	5.55502	5.00712	5.34168	4.72709	4.71145	4.87808	5.08175	5.45465	5.44734	5.32034	5.19729	5.16767	5.44038	5.7733	5.34231	5.35438	4.8567	4.3605	4.64684	4.35238	5.55807	0.189935
AMBRA1	4.63922	5.89502	6.80867	6.62217	5.82065	6.57602	6.57263	5.6509	5.4957	4.47117	6.44501	5.23436	2.47498	5.9332	5.99334	5.72843	5.56449	3.45636	4.7538	1.04558	5.05196	5.18384	6.05569	5.92341	5.16063	6.24818	5.19263	6.10866	5.06496	5.87158	5.02708	3.39653	6.23197	5.2781	4.86901	5.75503	5.05822	6.29572	5.52427	6.43684	5.62695	5.55283	5.95894	5.05775	5.67162	5.97375	6.68162	6.18579	5.51237
AMD1	9.20618	9.38039	8.72532	9.5783	9.15005	8.06151	8.33289	8.52827	9.23714	9.72604	9.49601	9.69316	9.01971	8.04145	7.41451	8.66779	9.62244	8.9452	9.25526	9.94337	8.18276	9.13964	8.87116	9.65343	9.03998	9.39572	9.20424	10.1335	8.1595	8.15121	7.86091	9.33316	8.8011	8.83164	9.6218	9.87568	9.81883	9.11422	8.9175	8.86723	7.41741	8.82911	9.60666	8.58717	9.88477	9.51363	9.91063	9.98829	9.05031
AMDHD1	6.18565	4.45341	4.38606	4.38114	5.77677	6.37138	5.20271	6.06016	5.23697	5.51859	6.17962	5.49208	5.98656	5.7552	5.626	4.90502	5.26523	6.03215	5.79889	5.72578	5.30576	5.01031	5.89532	4.97967	5.82973	5.95921	5.82143	5.85747	4.71825	5.81539	5.75157	6.00262	5.41912	4.92896	3.20372	5.81157	5.59603	5.84705	5.70811	4.34096	4.70923	4.88412	5.65769	5.38439	5.31551	4.7265	4.7256	5.60318	4.18416
AMELX	4.11305	5.1228	5.09881	3.91696	3.64502	4.01748	4.99841	5.21282	4.84474	4.21704	5.04213	5.14432	4.88137	4.04933	3.44345	4.86829	4.61755	4.81936	3.82186	4.8036	3.64036	4.7475	1.79577	4.19108	4.45905	4.59832	4.42719	4.3326	5.22557	4.63106	3.56107	4.62994	3.93757	3.99169	3.36466	4.01657	4.23252	4.89908	3.78146	4.04984	4.42931	4.8025	4.49423	4.25209	4.42929	4.33903	4.71757	4.51387	4.95629
AMELY	5.32994	5.20614	5.13085	4.49052	2.50348	4.00881	4.8218	4.27286	4.21825	4.75632	4.97531	3.99528	4.38922	4.35254	5.73876	4.87683	4.46963	3.88095	4.75142	4.22719	3.71439	3.01684	5.01865	5.18616	4.18162	3.95683	3.68958	4.25588	4.60526	4.89728	5.07223	4.39179	3.98767	2.98723	3.7976	-0.413615	4.58015	4.76511	5.05095	4.96858	4.12215	4.68504	5.62328	4.37952	4.6875	4.7771	5.1637	3.26546	4.26964
AMFR	8.09582	7.74917	7.26844	8.07591	8.80013	8.01632	7.625	8.5683	6.86234	7.33931	7.20325	7.65309	7.11446	7.82618	7.88706	7.9082	7.63486	6.44262	8.27787	7.45403	8.18333	7.39487	8.12479	6.70197	7.74004	7.58251	7.22503	7.80175	6.97997	6.61711	7.23889	7.90532	7.6464	7.49854	7.52458	7.19497	7.67103	7.54434	7.50761	7.75977	7.53117	8.0146	7.62038	7.94927	8.09964	7.58131	8.30937	7.77089	8.23747
AMHR2	4.56006	5.40291	4.13713	5.36659	5.21553	5.80994	5.48661	4.29922	5.56901	5.22353	4.62214	5.70557	5.19416	5.84636	5.1977	4.61137	3.78569	5.89101	6.03691	5.88428	4.53186	4.87674	5.08933	4.37787	5.20359	4.82818	4.95011	4.14668	5.92833	5.51216	4.8074	5.6646	4.38428	5.27047	5.38611	5.22927	5.23677	5.45073	4.82939	4.91033	5.46337	5.11984	5.46953	5.05064	4.39859	4.53167	5.58569	5.11672	5.45095
AMIGO1	6.46318	5.67319	5.40406	6.31282	5.94127	6.29771	6.78909	5.12011	5.88121	6.24946	6.4799	5.51217	6.44258	6.94625	5.67094	6.6964	6.26449	6.66568	5.96751	6.05912	4.13496	2.57061	6.0408	5.98293	6.25985	6.14288	7.01632	5.63876	5.34848	6.45632	5.6694	6.04305	6.26074	5.09602	2.92437	6.05694	5.95726	6.16022	5.69477	5.03193	6.37547	5.84854	6.60806	6.85831	7.36766	6.17483	5.86896	5.23665	6.24486
AMIGO2	6.62178	6.23627	6.89341	7.32	7.21192	6.48265	7.12132	6.216	6.84447	6.21649	6.39343	6.47527	6.52176	6.85199	7.3668	7.24076	6.659	6.60889	5.59426	7.82922	6.79239	6.75547	7.03473	5.80007	6.49975	4.38924	6.54188	6.89039	7.17616	6.72393	6.88145	7.46983	6.87426	7.5437	7.2122	6.60436	5.76169	5.48668	6.37745	7.12487	6.5012	7.08799	5.83868	7.5701	6.0959	6.4315	6.84217	6.27984	6.76259
AMMECR1	6.3884	6.52486	6.1443	6.82704	6.53983	6.52792	6.28657	7.14174	7.27787	6.97662	6.8116	6.52621	6.80488	7.02175	7.0368	6.57787	6.88444	7.15337	7.49441	6.94134	6.93916	6.91588	6.24888	6.86196	6.82134	7.10898	7.32431	6.84314	6.65754	6.96115	6.98539	6.92211	6.77154	6.72552	5.71188	6.73439	6.66256	6.99897	6.61986	6.78151	7.34728	6.96131	7.14862	7.12552	7.1482	6.75248	6.19181	6.37687	6.16527
AMMECR1L	7.30854	6.69781	7.06176	7.37945	7.64192	7.79293	7.6513	7.19392	7.67869	7.34536	7.26273	6.77054	7.76045	7.7326	7.99392	7.83569	7.44144	7.7955	7.99231	7.47442	7.08375	8.14419	7.89978	7.27374	6.83432	8.14445	8.01812	7.75918	7.01525	7.55958	7.47066	7.61503	7.6947	7.39429	7.72117	7.51902	7.63293	8.52696	7.70837	7.71095	7.55268	8.00425	7.6714	8.26731	8.15694	6.39869	6.60599	7.74664	7.29388
AMN	4.65281	3.91758	6.1948	4.73197	3.87357	4.98351	5.2761	4.58887	5.24619	4.79372	5.21208	5.97336	4.13118	5.72223	4.96093	6.0462	5.09854	5.96487	5.12454	5.31872	5.17755	4.93796	4.6637	5.25801	5.54378	6.06761	6.07992	3.5079	4.88057	5.80756	4.51273	5.00338	6.30338	4.00809	6.70814	5.99027	5.60648	5.8039	3.41222	3.89459	5.58445	4.9299	5.48938	4.97173	4.76144	4.21435	3.53647	5.90518	4.91244
AMOT	5.49175	5.12086	2.99472	5.4261	4.30604	5.71726	5.58112	5.29178	5.96159	4.9379	5.6806	4.70332	5.66034	5.46802	5.32607	6.04798	5.61445	5.68566	5.39749	5.65444	5.46105	5.94608	5.09354	5.65317	5.65619	5.86282	5.97548	5.7194	5.32183	5.3722	5.01551	5.51943	5.63634	4.40278	3.2494	4.83447	5.48733	5.57758	5.18321	5.45903	5.33308	3.90468	5.5419	5.71262	5.73799	4.94238	4.68483	5.72339	5.65753
AMOTL1	5.08114	3.32526	5.11274	5.11732	5.24541	4.22528	2.02752	5.4965	5.51688	5.5967	3.99287	5.04809	5.06972	5.33666	2.70867	5.9457	5.25256	5.70822	5.38156	5.13577	5.31502	5.25638	5.36875	5.5016	5.54739	4.96433	5.02851	5.30405	4.13647	3.20673	5.20869	5.37845	4.34907	3.09775	3.54588	5.12071	5.40342	4.57846	4.87785	5.20947	4.75631	5.48254	5.10614	5.51308	4.02191	5.37679	5.14899	5.52711	4.68202
AMOTL2	5.07785	3.97984	-2.9186	3.76577	5.4472	5.25143	5.89172	5.33352	5.23475	5.38955	5.49856	3.50755	5.01046	4.95392	5.07556	3.89812	4.06135	3.588	5.25969	5.73591	5.32597	5.08074	4.2904	4.35834	4.74205	4.16866	2.84894	3.8176	4.32652	4.28703	5.11257	4.30256	5.39887	4.90057	4.85189	4.81077	3.99922	4.33459	4.11564	5.03691	4.61168	5.29418	5.24655	5.57422	5.4447	4.56541	4.85463	5.10031	4.86921
AMPD1	4.83138	4.57039	4.43495	2.61129	5.35977	3.89304	5.36001	2.06997	4.60924	4.11231	4.4832	5.24918	4.8316	5.06304	4.25365	4.97417	4.73377	3.35608	2.60631	4.60079	3.21955	4.77126	2.94144	3.96288	4.74555	2.87262	3.11216	1.04778	4.71924	4.76799	4.14607	4.29455	4.80658	3.12868	5.36646	4.6633	4.98281	5.1398	3.13755	3.13534	4.68581	4.70185	4.94087	5.43417	4.51609	2.36383	4.99164	5.01458	4.68129
AMPD2	7.18526	5.69747	6.58693	7.35103	6.36636	6.96042	6.98974	7.56537	6.19096	6.36525	5.39181	5.33886	6.30641	6.93527	6.71987	5.9236	6.89815	6.43413	6.7901	5.38559	6.77514	5.95142	6.55845	6.64395	5.93793	4.60857	7.04935	7.2537	6.93854	6.80864	5.67741	6.2321	6.07221	7.01773	7.29732	7.11184	6.6336	6.99806	6.39807	5.92574	4.36258	7.15587	6.5161	5.06397	7.0879	6.35455	6.19128	5.84016	7.99083
AMPD3	6.09599	6.08016	5.16208	6.65774	6.09021	6.87754	5.02186	5.60349	6.24773	6.3874	7.21124	6.84881	6.33645	6.72738	6.34293	6.58621	6.26583	5.93621	6.75928	6.42886	6.6326	6.64382	6.20897	6.31353	5.25745	6.5524	7.09351	6.19164	6.13831	6.83082	6.50936	5.6802	6.83874	6.63692	6.20864	6.7009	6.52806	6.52279	6.73481	7.17208	6.32777	6.6232	6.55702	6.6934	6.3315	6.30486	6.63809	7.0908	6.94045
AMPH	4.00316	3.15239	3.23375	0.20792	5.9585	4.96648	5.59905	4.6968	4.83636	4.18182	4.86497	4.88632	5.75599	4.91154	4.43551	6.0238	5.23288	4.69189	4.08132	5.32834	4.72345	3.93277	5.28209	4.31788	4.80629	3.59399	4.00833	5.28101	4.68119	5.08413	4.78885	4.78283	5.29894	4.20308	4.31051	3.96658	5.71286	3.83856	5.0128	4.82494	4.96516	4.2464	5.47808	4.6224	2.77045	3.11252	4.75994	5.46082	6.11805
AMT	7.98976	8.09408	7.77685	7.23292	7.90376	7.44608	7.26336	7.12554	7.86985	7.69944	8.14916	7.7286	7.59118	7.76844	7.34575	7.76173	7.33118	8.51669	7.97677	7.19426	7.55469	7.95167	7.54953	7.36938	7.33305	7.63145	7.31861	5.69684	6.80086	7.56683	6.78376	6.98036	7.33774	7.10083	6.10598	7.66178	7.2538	7.73586	7.00853	7.02349	7.38737	8.30648	7.43614	7.74784	7.91228	7.47474	6.82932	7.88342	7.22375
AMZ1	6.08193	6.21313	2.83297	6.13677	5.49909	5.43164	5.08955	6.44764	5.84062	4.1967	6.09684	2.85204	5.86679	6.16158	3.06386	3.94681	4.18441	5.13165	3.45152	5.69173	4.7935	5.99687	4.92338	6.11669	5.85822	6.19738	3.15872	5.81586	5.64598	3.06639	6.04892	5.05475	4.48124	5.39129	5.47214	6.08542	5.74278	5.1827	5.92051	5.54426	6.13407	6.24066	4.26046	5.46423	5.76093	5.40216	5.10182	4.48697	5.78935
AMZ2	9.90071	10.9259	9.81985	10.2986	8.4179	8.8455	9.05632	9.81939	10.8012	10.1646	10.1443	9.95802	9.20665	9.63558	8.67456	9.01229	10.2856	9.89945	9.78442	9.75841	10.0774	10.0225	9.15318	9.20492	10.2917	10.0627	9.30604	9.2042	9.72773	9.42853	9.64367	9.13023	9.10837	9.06051	9.59577	9.23982	9.04456	10.3517	9.17773	9.36897	9.33769	9.6862	9.67338	9.74069	9.86208	9.96613	9.67815	10.089	10.0452
ANAPC10	5.49674	5.08369	6.40314	6.44398	7.01067	6.18914	6.26241	4.77411	5.57597	5.52542	6.41258	7.08593	7.08639	6.45609	6.91402	6.25252	6.34932	4.67538	5.74184	7.3374	6.62865	5.91406	6.30389	6.5083	6.42268	6.04207	6.38158	6.91877	4.92613	6.15111	6.61359	7.20245	6.25537	6.44292	5.54399	6.22011	6.3749	5.84208	6.22502	5.13918	5.36355	6.58722	6.08034	6.62925	7.37926	6.13764	6.78196	6.72233	3.09082
ANAPC11	6.7637	6.69272	7.79095	7.20737	7.59251	7.06276	7.67347	8.13557	7.05765	6.79431	6.63253	6.44768	7.41199	8.19296	7.84201	7.11072	7.09006	6.65126	7.68178	7.75065	7.22156	7.31024	6.90576	6.83492	7.56384	6.09343	6.9713	7.02048	6.43546	6.49394	6.76631	7.37169	6.54223	7.06941	7.62165	6.52646	7.18134	7.00352	6.06454	7.13179	6.43624	7.37981	6.9504	7.24322	7.37583	6.86822	7.47946	6.7387	7.14648
ANAPC13	8.03796	7.82403	9.58276	9.15807	9.29481	8.97115	9.23519	8.72056	8.64033	8.05532	8.38154	8.81999	9.28363	9.10175	9.64131	9.49562	8.83323	8.96018	7.89109	10.3069	9.30332	9.24328	9.09996	9.47133	8.76113	8.70338	8.55614	8.92252	8.38817	8.32229	9.34363	9.96917	8.72986	9.09486	9.22932	9.01472	8.83765	8.87637	9.25517	8.62574	8.89878	9.20148	8.7499	10.1994	9.43626	8.96718	9.32838	8.26374	9.00295
ANAPC2	6.26085	6.48056	5.91452	5.95828	5.20176	6.78214	6.30136	5.82886	6.07192	6.55008	6.5546	5.73184	6.19801	5.17135	6.39053	5.70864	6.44469	6.53689	6.16335	5.52864	3.76355	6.38061	6.47193	6.33561	6.24826	3.88944	6.71892	4.96476	6.77359	6.83591	6.31921	5.00421	7.02474	4.94086	6.79743	5.5694	6.61929	5.94182	6.26142	6.15945	6.33529	6.00315	5.02766	5.60955	5.79734	6.72851	5.8182	6.38541	5.62714
ANAPC4	9.18082	8.80943	8.8812	9.04184	9.40684	9.53084	9.6362	9.31012	9.1343	9.25286	9.09086	9.15594	9.45694	9.4176	9.34806	9.54062	9.12147	9.60216	9.26921	9.96627	9.68585	9.50223	9.44685	8.90729	9.16	9.30292	9.24385	8.88534	8.24731	8.68106	8.85119	8.64349	8.22278	8.39677	8.34395	9.135	8.4167	9.27431	8.15448	8.7974	8.66675	9.66416	8.97035	9.23137	9.44727	8.93093	8.69222	9.475	9.43561
ANAPC5	10.4236	9.97185	10.0969	10.1888	9.62358	10.6741	10.1915	10.7031	10.6098	10.1847	10.2652	9.50333	9.64363	10.1437	10.4476	10.2816	9.66172	10.0666	10.3551	9.45974	10.078	10.2592	9.84154	9.81014	10.2413	10.0346	10.0454	9.7453	9.38163	10.4711	10.0991	9.71459	10.1007	9.54578	9.06181	9.53162	9.2733	10.1445	9.14014	9.6815	9.82407	10.2772	9.70348	10.0802	9.62705	9.89357	9.70824	9.61452	9.66363
ANAPC7	7.41592	7.20805	6.80761	7.22644	6.8674	6.52673	7.35542	5.85303	7.39584	7.64048	7.3606	7.33142	5.8066	5.47172	5.81385	6.41376	7.24103	5.52397	7.04765	5.58916	7.5117	7.50783	7.39424	7.41907	7.1876	7.1209	6.60679	6.63376	6.20211	6.97792	6.47404	7.09701	7.43213	6.65111	7.28892	7.01461	6.79436	6.74916	6.87826	6.8154	3.93108	7.18589	7.48526	7.16932	6.52661	7.5835	5.5095	7.34184	7.43937
ANGEL1	7.49216	7.16193	6.72565	7.35536	6.24739	6.91537	7.22792	7.21148	7.33795	6.97667	7.40481	7.09543	6.86117	7.25275	7.0804	6.71105	7.23219	7.37011	6.30182	7.04403	7.0265	6.50642	6.92628	6.84832	6.90273	6.84395	6.95315	6.71293	6.09121	6.67353	6.8505	7.14518	6.97954	7.01063	7.13442	6.68137	6.19452	7.37042	6.3251	6.86277	6.89611	7.63095	7.00419	6.75601	6.66679	7.27208	7.17872	7.32565	6.82335
ANGEL2	8.54535	8.02472	7.56115	8.60636	8.19749	7.95958	8.2233	8.20629	8.29396	8.47622	8.32179	8.38942	8.23619	8.28875	8.32356	8.54697	8.28725	8.50646	8.46783	8.7162	8.09081	8.12331	7.87851	8.36586	7.60544	8.62896	8.666	8.56152	7.27473	7.81277	7.38381	8.42961	8.06884	7.91218	7.02477	8.10338	7.72543	8.46076	7.59543	7.73463	7.81411	8.01296	8.15628	7.99677	8.388	8.59128	7.96731	8.60217	7.82009
ANGPT1	5.47926	5.49802	4.99612	5.37109	5.61397	5.47979	5.52147	5.65624	5.3745	6.13436	5.22062	5.74948	5.72525	5.84343	5.94019	6.1011	6.15049	5.88947	5.14198	6.29729	5.23887	5.50475	5.58824	5.99248	5.59447	5.81787	5.28374	5.97781	5.37051	5.15538	5.11595	5.96415	5.76837	5.12193	5.38916	5.96595	6.30517	5.41651	5.63308	5.56006	5.14649	5.57922	6.43313	5.85449	6.34598	5.31436	5.74377	5.98476	4.61323
ANGPT2	3.0127	4.03831	3.96445	4.59221	4.4584	3.88244	3.99938	3.14565	3.42398	4.94299	4.06441	4.62314	4.39577	4.31682	4.819	0.328425	5.32543	4.24192	4.29433	5.25796	4.54802	3.14432	4.65307	5.41538	4.84307	5.21327	4.80575	5.06694	5.37753	2.95601	5.07227	4.5197	4.49093	3.68419	5.14162	2.12301	5.25305	4.943	3.12706	4.7239	2.73997	3.98112	5.35326	4.86671	4.54149	3.37668	4.23617	3.76974	4.05265
ANGPT4	5.92324	4.70502	5.38331	2.81188	5.47929	5.2684	5.49106	5.61592	5.60178	5.91453	5.45533	5.76697	5.3	5.50836	4.6899	4.90076	5.56368	5.087	5.61486	5.61601	5.95683	5.30673	4.76243	5.61124	4.43099	2.89288	4.32535	5.49281	5.50944	5.10126	5.45955	4.8248	5.93148	4.67583	5.83638	3.2672	4.82474	5.56008	4.87042	4.87284	4.46948	5.53327	5.03822	4.76426	5.56876	5.75428	4.21772	5.1165	3.78114
ANGPTL1	4.29875	2.96404	4.679	4.54188	4.49568	4.73365	4.72932	4.33276	4.5602	4.26123	4.66257	1.80727	2.36818	4.04115	3.28349	4.56884	3.79137	3.89564	4.11469	4.44793	3.52735	4.07603	4.39111	4.74349	4.68616	4.00102	4.48619	4.22955	3.42443	5.04274	4.06692	3.89084	2.70337	4.19572	4.77633	4.56498	2.22123	4.29295	1.99912	4.76504	3.67409	4.69925	2.08543	4.96827	5.02643	4.71243	3.98195	4.77497	4.76249
ANGPTL2	4.69725	4.77364	4.85269	4.50336	4.04395	3.0198	4.93275	4.83982	3.55945	4.00221	4.33827	4.09046	5.64518	3.6594	4.625	4.27512	5.6218	5.27194	5.50132	4.77601	5.4418	4.80193	4.26802	5.01246	3.53265	5.06384	4.35398	4.27542	5.29554	3.01107	4.47701	3.99377	4.9993	5.23168	4.70927	4.13797	5.08991	2.85814	4.33624	5.0276	1.56973	3.48654	5.01626	4.78169	5.08255	2.62105	3.73924	4.78499	4.83147
ANGPTL3	4.48319	4.64649	3.26645	3.79117	5.07585	4.75149	1.59134	4.30699	4.7956	4.46224	4.74396	3.65944	3.32032	3.10448	1.7243	5.493	5.46581	4.46794	4.71679	3.90679	5.5142	3.46303	4.24182	3.7238	3.9934	2.59802	2.68112	3.31447	3.88249	4.79661	4.4803	5.03789	2.53783	4.65514	3.94142	2.73917	4.82195	3.92956	2.21213	4.56113	4.82883	4.82394	4.9981	2.91588	4.16968	3.78547	3.54995	4.15713	4.66218
ANGPTL4	4.91672	5.37472	4.95567	5.44649	5.28273	5.77508	5.58831	5.65605	4.42566	5.03439	3.49521	4.28819	5.44072	5.01546	5.67209	5.36183	4.93756	4.16724	5.46537	3.51568	4.22196	4.23107	4.69884	4.53678	4.93421	5.35205	3.59477	4.62253	6.05972	2.49315	4.94094	4.04334	5.16555	5.66227	3.75789	5.07267	4.51844	5.15358	5.34582	3.97788	5.10784	5.45675	5.34295	5.40513	5.27765	3.57708	4.43806	5.5289	5.21072
ANGPTL6	5.95815	6.30568	4.47448	5.15658	5.02855	6.24241	5.53809	5.26816	5.8581	3.71737	5.92016	5.1687	5.83515	5.70895	5.85185	5.42405	4.97984	4.62862	5.9517	4.64911	5.82789	4.85921	5.81195	4.81071	5.51651	6.25511	4.15868	4.85801	5.195	5.42583	5.11198	5.18356	4.34207	5.19787	4.19962	5.00721	4.90602	5.80403	6.29708	4.49154	4.85364	5.17706	5.17496	4.52926	5.89879	4.40993	5.44962	5.64532	5.16852
ANGPTL7	3.98689	5.3136	4.48305	4.6626	5.61837	5.14784	3.55133	3.99462	4.12171	5.12207	4.53696	4.82935	4.7364	5.61494	5.09924	1.51221	5.19256	4.97466	4.57165	4.92342	4.79694	4.8947	4.15286	4.59372	3.89545	4.3434	4.8863	4.51998	4.35767	5.9201	5.43256	3.65694	4.99128	4.4412	5.65183	4.6347	5.40137	3.49911	4.73935	5.42762	3.78177	3.62335	5.38084	5.5908	4.51396	4.66033	4.61639	3.80566	4.51137
ANK2	1.91054	5.00398	3.75251	5.02847	4.86788	5.17729	4.06992	4.95448	5.05391	4.64003	4.7528	5.1379	4.21578	4.66297	4.92464	3.5829	5.15652	5.14322	5.08441	4.75851	3.86914	4.05126	5.1368	4.23802	0.497926	3.35327	4.1548	3.29827	4.72584	3.94094	4.25896	2.11433	4.92405	4.463	4.91222	3.85694	3.51584	4.77157	2.18779	4.95205	4.92883	4.52261	3.66065	4.65832	3.38771	2.68844	4.70997	4.26488	4.53639
ANK3	5.75596	6.23755	6.2711	5.64432	6.05494	6.07488	4.87467	6.11532	6.30297	6.12764	6.3387	5.12207	5.94033	6.02665	4.98749	6.2506	6.08253	5.99987	6.2381	5.93995	5.81667	5.27914	6.19834	6.25295	6.1874	6.50119	5.74505	5.93875	6.32548	6.16782	5.95858	5.17927	6.24496	5.90439	5.81948	6.15031	5.76265	5.58266	6.29225	6.06112	5.97272	6.1781	6.30903	6.05498	5.83452	6.38159	4.61648	5.75323	5.31035
ANKDD1A	6.38574	6.42542	8.17511	7.61991	7.63251	7.25716	8.28155	7.54975	7.36305	4.94929	7.54132	7.10022	7.53826	6.40197	7.96495	6.95714	6.4873	7.96142	6.17691	7.34543	7.0927	6.85126	7.54384	6.40602	7.23631	6.44867	7.70165	7.72558	6.65308	7.61674	7.47518	6.74023	6.73033	6.41177	6.43962	7.44574	6.57781	7.87779	6.58231	5.80394	6.65785	6.96492	7.27869	6.37274	6.30276	6.54209	7.54285	7.27642	7.46389
ANKFN1	4.04249	3.75426	4.31518	4.9343	4.69182	3.21957	1.3515	5.05376	4.95936	5.57323	4.74879	4.92838	5.44183	4.66324	5.02341	5.08062	5.19535	5.35364	5.20096	3.82707	4.82886	4.90822	4.7427	3.73927	5.19897	5.12168	5.60527	5.25917	5.55656	5.34577	4.91567	5.36024	4.62443	5.22926	5.3534	3.64804	4.23829	5.46947	4.8815	2.30554	5.47041	4.74832	5.6912	4.21233	5.20285	3.57085	2.71538	3.26107	4.43729
ANKFY1	8.57038	7.91772	8.95514	7.68945	8.02427	7.83554	8.07629	8.13909	8.04623	8.01465	8.08787	7.89831	8.07084	8.0223	8.3017	8.00504	7.91613	8.12877	8.43289	7.40628	8.11355	8.06102	8.16123	7.90216	8.39457	8.11974	7.74917	7.82489	7.70275	7.72432	7.81228	7.56437	7.92756	7.26972	7.50773	7.46115	7.7964	8.35979	7.76216	7.83637	7.88481	8.47025	8.19743	7.71151	7.63171	8.27432	7.94859	8.17732	8.29828
ANKH	6.22433	5.99056	4.1475	6.32317	6.5327	5.80917	5.70428	6.57728	6.15062	5.7391	5.88355	5.71934	5.06395	5.37211	6.19384	3.53207	5.36243	6.65421	6.59477	5.71986	6.67646	6.08792	5.47362	5.60012	5.44754	6.00889	6.12826	4.47348	6.0937	5.31279	5.94738	5.10132	5.8922	4.44919	5.78592	3.68614	5.17226	4.78072	5.52978	6.31492	6.54431	3.86189	5.61751	6.53958	6.05192	5.80157	6.51502	6.07367	5.18892
ANKMY1	6.40257	6.12037	6.41988	6.14971	6.10828	6.14583	6.04285	6.61566	6.44878	6.14454	5.94841	6.12085	6.26022	6.3423	6.62779	5.88178	5.60765	6.39774	6.7839	5.75049	6.17859	6.20737	5.77477	6.04384	6.73739	5.99125	5.83197	6.07194	6.1879	5.46326	6.28821	5.40223	5.57578	5.68554	5.76274	6.15612	6.33872	6.38205	5.23358	5.58705	5.4376	6.05782	5.62542	6.42421	6.12773	6.60286	6.00112	5.78708	5.96788
ANKMY2	7.07176	7.01047	6.67663	7.80598	7.79659	7.93736	8.04902	7.34938	8.02491	7.74352	7.83008	7.5119	8.07289	8.0936	7.82756	8.32522	7.9597	7.84182	7.61164	7.93346	7.59006	7.9888	8.03207	8.11667	7.98432	8.05243	7.93881	7.89724	6.48611	7.36916	7.26149	7.79079	7.95578	7.50435	6.28231	7.65195	7.47311	7.81513	7.49734	7.36971	7.7603	8.18105	7.52298	8.07383	8.21443	8.05041	7.72757	7.6775	6.70976
ANKRA2	8.52559	8.1801	7.77693	8.15243	7.75799	7.86738	8.36371	7.89823	8.40521	8.29767	8.4533	8.02304	8.04061	7.63124	8.1041	8.50315	8.32698	8.06344	8.31265	7.59227	8.02516	8.19472	7.88376	8.18147	7.35883	8.68858	8.4489	8.37807	7.16578	7.47386	7.65504	7.89119	7.82036	8.41829	7.73325	8.14046	8.1536	7.9918	8.015	7.83947	7.78684	7.89665	7.9892	7.61834	7.71611	8.34428	8.22956	8.91535	8.08691
ANKRD1	3.9815	3.01226	3.09229	4.38063	3.28096	4.75833	3.77333	4.4127	4.28716	5.51502	3.95626	4.71203	4.58027	5.34929	4.67712	4.05397	2.1678	5.19109	3.56338	5.24127	4.92218	4.11334	2.5267	4.92931	3.55411	4.85634	4.47567	4.31275	4.01023	5.0413	3.80271	4.73536	5.01492	5.02058	2.57187	4.37541	2.61074	4.1511	3.9951	4.61354	4.13756	3.30049	4.48389	4.62286	3.81777	5.02921	2.49413	5.35886	4.23878
ANKRD10	8.24708	7.78838	7.15883	8.33655	8.28918	8.25156	8.14251	7.65433	8.07918	8.11577	8.45295	8.28592	8.26909	7.8868	8.01509	8.22074	7.96102	7.82745	8.13152	7.45892	7.89743	7.98018	8.17266	8.37614	7.86109	8.48453	8.67922	8.58275	7.84357	8.04258	7.73486	7.75975	8.1055	7.90701	7.45097	8.43949	8.39176	8.33675	7.72715	7.72998	7.57351	8.16309	8.31143	8.07782	8.01689	8.21121	7.53867	7.95868	7.57117
ANKRD11	7.60663	7.67627	6.69864	7.24416	7.31611	7.20439	7.22968	6.96824	7.40702	7.43742	7.59563	7.57212	7.07341	7.39336	7.21078	7.5851	7.60521	7.0707	7.28871	6.35342	7.39653	7.5718	7.4084	7.12828	7.44432	7.66708	7.56978	7.09507	6.97394	6.98938	6.88921	6.74056	7.19497	6.85976	6.83748	7.22015	7.44462	7.55115	7.14603	7.21691	6.82171	7.12628	7.46031	7.30894	6.9124	7.62347	6.91819	7.37599	7.38253
ANKRD12	8.85212	8.4899	8.33859	9.10967	9.60927	9.16642	8.58099	8.77353	8.84452	8.37282	9.16782	9.46907	9.75025	8.71732	8.84653	9.1407	9.45458	9.07501	9.32899	10.2105	9.2634	8.76798	8.84764	9.35275	8.60836	9.39273	9.27556	9.51396	7.90387	8.75632	8.47864	9.40519	9.21881	8.63158	8.12975	9.62248	9.27128	9.08319	9.55295	8.69973	8.55833	9.20738	9.15297	9.06306	9.94146	8.71483	8.98123	9.32049	8.70776
ANKRD13A	10.5945	9.31605	10.8254	9.59414	10.2746	10.5789	10.7806	10.6161	10.168	10.3238	9.97116	10.4872	10.9231	10.1497	10.4397	10.7415	10.9481	10.9556	10.3303	10.3777	10.7662	9.92992	10.5446	10.897	9.92977	10.5008	10.7403	10.8758	10.6668	10.1441	9.83566	10.8755	11.1533	10.0187	8.97878	11.8079	10.7662	10.5319	11.5506	9.9703	10.112	10.0302	10.6857	10.7248	10.7222	10.2302	9.22876	10.2624	9.35104
ANKRD13B	6.04829	5.2196	5.96466	4.7931	5.50035	5.42021	5.3064	5.64484	5.75647	4.91576	4.84795	5.41805	5.60218	5.29305	5.00294	5.7446	6.03111	5.14651	5.08892	4.90229	5.89453	5.79806	4.81169	5.05441	5.05282	5.71687	5.54879	4.98123	5.03083	4.69124	5.07248	4.67743	5.71152	5.85743	4.97518	5.68346	4.8625	6.1805	5.3957	5.44414	5.47429	5.62105	4.69295	5.92697	4.76372	6.228	5.26348	4.56098	4.8111
ANKRD13C	6.26632	6.14701	6.43772	6.9288	6.95065	6.88138	6.55664	6.7597	6.35604	6.60911	6.78783	6.57951	6.36564	6.27671	6.1751	6.15306	6.56883	6.55207	6.61094	5.96391	6.44723	6.71226	6.76982	6.51576	6.10775	6.76603	6.60925	6.59965	5.83371	6.51263	6.3971	6.14001	6.49376	6.75885	5.97531	6.64825	5.62238	6.60318	6.28679	5.6951	6.2059	6.47754	6.39887	6.50018	6.74586	6.51957	6.51574	6.93468	6.13821
ANKRD13D	7.02347	7.06241	7.28732	6.23576	6.22672	6.65849	6.69992	7.12987	7.04433	7.19873	7.10035	6.70917	7.13807	6.65298	6.83155	6.84279	6.48813	7.06969	6.35677	6.5162	6.55135	7.07256	6.63735	6.71688	6.89074	6.74197	6.57512	6.18878	7.0303	6.69671	6.5859	6.44225	6.73575	6.83362	7.11195	6.85883	6.9054	6.55615	6.99656	7.21953	6.77375	6.75138	7.02542	6.24862	6.27624	7.14593	7.22268	7.00538	7.42517
ANKRD16	5.56297	5.71479	4.98538	5.7969	5.23645	6.32799	6.45884	5.64671	5.73458	5.22251	5.89751	4.99436	5.82314	6.08078	6.17332	5.88618	5.84612	5.73024	5.82901	5.46026	5.68115	6.04636	5.75661	5.90892	5.55196	5.90153	5.78089	5.06634	4.04471	5.59575	4.98957	5.45722	5.68199	6.03006	5.26064	5.79652	5.5944	5.776	5.40263	5.42895	5.88571	6.20133	5.61365	5.95022	5.61705	5.65548	5.22001	5.54431	4.97229
ANKRD17	8.05002	7.83062	7.38016	7.86928	7.92562	8.40338	7.22732	7.5847	7.95028	8.47515	8.67633	8.23887	8.11846	7.44711	7.79321	8.54825	8.43685	7.81014	7.81169	7.24586	7.5434	7.70767	7.80948	8.39679	8.05074	8.92607	8.59344	8.46792	7.71479	7.97216	7.9477	7.44084	8.31211	7.7081	6.226	8.55693	7.96566	8.0883	8.41391	7.94534	7.70017	8.09105	8.07164	8.07001	8.36361	7.90996	7.50866	8.06219	8.19819
ANKRD2	4.59319	5.35791	3.88775	4.47937	4.87183	4.06002	5.47519	4.11523	5.17188	4.38702	5.71597	3.6101	5.32277	4.52981	4.71999	5.18498	2.99877	2.63772	5.08536	4.6017	5.39539	5.95827	5.05849	5.3218	4.10506	5.49744	2.76495	5.02543	5.71185	2.38907	5.50079	4.992	4.65763	5.62848	5.4339	5.50566	5.33366	5.20061	5.25315	5.49413	5.21942	4.54873	5.37601	5.3609	5.79369	5.04595	3.85537	4.18447	5.65103
ANKRD22	3.0411	0.407846	14.7864	6.72006	7.21184	5.16509	5.4178	7.6114	5.92565	6.78195	5.81768	5.66169	11.0732	8.13303	5.72106	6.25337	6.28656	5.88005	6.718	7.21904	7.87802	3.14234	6.22645	5.48319	7.03263	3.25764	1.33811	7.96997	5.08387	5.74768	4.63638	7.45336	3.99091	4.46258	8.39413	7.90392	8.92825	11.2249	9.17705	4.83483	7.26716	4.04654	4.63866	4.69777	6.43285	5.46282	5.53801	6.43323	8.35447
ANKRD23	5.45234	5.13961	4.19203	4.08891	5.29147	4.76825	5.54401	3.74588	3.86557	5.54437	4.59379	4.09841	3.46628	5.07576	5.28291	5.43208	4.11777	5.59687	5.193	4.75831	2.32291	5.98488	2.6496	3.35487	5.14318	4.77852	5.30456	4.60508	4.53683	4.46956	4.86713	4.3473	4.54103	5.45158	4.79937	3.99542	4.66988	5.46748	3.8767	5.86823	5.27508	5.94221	5.05899	4.01781	5.40814	3.53766	6.11962	5.36495	5.33115
ANKRD26	5.44788	4.39516	4.26737	4.87638	5.43561	4.15327	5.74075	1.12163	5.65787	3.15804	5.04724	4.65155	5.60064	5.64482	5.12399	3.49198	5.41121	4.53436	5.7406	6.00896	5.50951	2.87051	5.27092	5.52432	4.78396	5.38898	5.31667	4.41795	4.96947	4.4097	3.28691	5.90075	5.01024	4.88157	5.39712	5.81066	3.66033	5.81021	5.02888	5.44472	5.15577	5.10984	6.02902	6.06039	4.53372	5.8547	4.11893	5.7345	5.90486
ANKRD27	7.43955	2.96498	7.22842	7.03651	6.58062	7.27664	7.18987	7.58024	7.1232	7.00089	7.50947	7.00113	7.18449	6.9649	7.29081	7.0284	7.58167	6.84361	7.57396	6.67265	7.72319	7.56412	7.13768	7.61103	7.60947	8.13105	7.59219	7.94897	6.42719	7.7042	7.58248	7.01209	7.57408	7.32033	6.72825	7.42908	8.08472	7.95306	7.28339	7.73028	7.49538	7.3722	7.67707	6.94828	7.54869	6.90054	7.07568	7.33115	6.89233
ANKRD28	6.65415	6.64243	6.38734	6.76393	6.41439	7.02314	6.77122	7.24847	6.90266	7.57389	7.63388	7.19296	7.09468	6.94751	7.28851	7.35099	6.87765	6.64274	6.97197	7.03887	6.82064	7.14803	6.5116	6.76414	6.8848	7.55712	6.09995	7.09435	6.62667	6.64256	7.04808	7.03761	6.63741	7.30565	6.38169	7.05171	6.90553	7.13849	6.6712	6.27732	7.057	6.73433	6.66191	6.96077	6.56821	7.10451	6.83509	6.91845	6.67889
ANKRD29	4.72021	3.15064	3.85615	4.67619	4.90699	4.90651	4.19986	5.27653	5.02621	2.21324	4.77798	4.28805	4.86973	4.57973	4.57729	5.31981	4.95129	4.10921	3.51063	5.03891	4.6023	4.467	4.42416	3.77453	4.96516	4.27645	4.62394	4.06027	4.96864	4.79232	5.45623	4.73974	3.27725	5.08579	3.3724	4.04112	4.23734	4.82404	4.84475	3.71411	4.97575	4.33445	4.51937	4.42147	2.57532	4.09581	4.37375	4.87179	4.45733
ANKRD30A	4.44034	5.00673	2.51027	4.24963	4.41837	4.4191	4.57027	4.81544	4.91931	4.4592	3.73481	4.87574	4.76243	4.48453	4.58171	2.89352	4.73201	4.60607	4.60128	3.94435	4.85582	4.92605	4.6636	4.33313	4.17526	3.36878	4.37139	4.96065	4.05487	4.12111	4.45226	3.10551	4.13261	4.52127	4.73751	4.59261	4.84279	4.17553	4.12125	5.20766	4.20239	4.73395	4.67011	4.68559	4.14343	4.36619	4.71863	3.88588	4.80375
ANKRD33	7.07951	7.15981	7.72043	7.12383	7.13462	6.53242	6.59846	7.3264	6.76287	6.94358	6.95113	7.15752	7.0643	7.29324	7.13887	7.801	6.93915	6.80186	6.96659	6.80974	6.97501	7.11885	7.07935	6.96218	7.30528	7.11957	7.39811	7.34643	6.8276	6.15699	6.75109	7.5256	6.84928	7.41023	7.99376	7.9873	7.6183	7.4821	7.29244	7.18778	6.79899	7.25673	6.92432	7.10108	7.00513	7.12709	6.84971	7.27191	7.72054
ANKRD35	5.37982	4.99231	5.5832	5.57967	5.98526	5.59105	5.23608	6.12671	5.29295	5.73671	3.1659	5.41862	5.38261	5.40907	5.69431	5.77704	2.96342	5.39788	4.68259	4.17728	5.79964	5.39783	5.70669	4.62657	5.17261	4.82853	5.14934	5.3099	5.60244	5.01818	5.49772	4.97275	4.60292	3.84466	5.36482	5.16124	5.04294	5.23664	4.64066	5.10799	5.3679	5.3748	5.30481	4.46619	5.39846	5.41028	5.47942	4.68044	6.23632
ANKRD37	5.10727	5.86459	6.05363	6.14193	5.70514	5.10285	5.97003	5.85101	6.10481	6.24125	5.84211	6.1854	6.42479	6.02367	5.83719	5.67628	6.21803	6.04083	6.10899	6.03105	5.76231	5.86179	6.44211	5.48557	6.09843	6.02079	5.89452	6.16224	4.34483	5.70945	6.03032	6.50403	6.49876	5.85271	5.31743	5.8102	6.05323	5.96511	5.12675	5.94456	5.81436	5.66488	5.92579	5.81694	6.40702	5.61731	5.51735	5.46117	6.03915
ANKRD39	7.21277	7.16651	6.81154	7.52062	6.3601	6.38215	6.08305	7.24674	6.77575	6.90733	6.93276	6.66936	6.5963	6.96749	7.11659	6.63223	6.65927	6.72221	7.25493	6.74245	6.90611	6.9405	6.78277	6.40676	7.02927	5.5673	6.23643	6.41192	6.9148	7.27769	7.1651	6.52748	6.27851	7.21969	7.02905	6.39345	6.66474	6.58332	6.16154	6.93415	7.34383	6.43454	6.00201	7.02268	6.06121	6.74625	6.99626	6.72683	5.97922
ANKRD40	5.63055	6.43812	5.07851	6.24357	6.81257	6.44042	6.79669	5.11463	5.09558	4.88973	6.24972	4.964	6.76834	5.62108	6.84132	6.75062	6.33563	6.63728	6.71983	6.08268	5.99721	4.00093	6.77929	6.72089	6.64989	6.56549	6.03478	5.81548	4.88068	6.47573	7.09979	4.89872	6.63041	4.59331	4.93989	6.01573	6.21352	7.10975	6.04334	6.03695	6.17524	6.20707	6.16207	1.33483	5.0099	6.58496	6.16386	5.15822	6.1661
ANKRD44	7.79666	7.48192	7.7154	6.96192	6.44483	7.23212	7.85543	7.87041	6.94034	7.72737	7.39296	6.94802	8.13464	7.78932	7.60743	8.17833	7.19774	8.91512	7.09645	7.53962	7.30716	7.84161	7.49216	8.22601	8.20574	8.28416	8.06588	7.4885	8.26395	8.31544	8.55176	8.29057	7.40882	8.33726	7.99166	7.72439	8.06634	8.32885	8.72535	8.88345	8.55984	8.19426	7.45124	7.75359	6.88752	7.57498	7.7327	7.19017	7.68558
ANKRD45	3.78027	5.09224	4.20813	4.42005	4.31739	3.25023	3.06349	5.0517	4.80424	3.25694	2.72902	4.97658	4.67654	4.20987	3.83697	5.27594	5.00483	5.08638	4.83067	4.83762	4.98435	4.86325	5.1626	4.64396	3.88245	5.26026	4.68032	5.42383	1.31744	2.88815	3.23758	3.67625	4.81945	4.76773	2.97637	4.69059	4.91726	5.10244	4.85318	5.01569	3.56187	4.74986	4.5353	4.91255	4.80933	4.9734	4.83003	4.81022	3.90707
ANKRD46	7.48332	6.47534	6.39376	8.07815	7.68471	7.6703	6.41719	7.28821	7.4962	7.22245	7.84425	7.55501	7.96488	7.63731	7.46318	7.62325	7.56398	7.39711	7.77381	7.41421	7.07254	6.96623	7.35716	7.19465	6.85728	7.07937	7.74555	7.89859	6.0864	6.91953	6.99882	7.85039	7.64517	7.31939	5.66238	7.64449	7.24245	7.38517	7.02812	7.30164	6.65177	7.30404	6.83984	6.83297	7.90276	7.25191	7.43906	7.51276	7.0461
ANKRD49	8.4288	8.31475	9.08271	8.89521	9.07254	8.79493	8.36023	8.53818	8.50108	8.2297	8.86665	8.9329	9.7229	8.9473	8.83666	9.11947	8.94516	9.26868	9.01772	10.1842	8.79609	8.38495	8.47456	8.8841	8.44538	9.12898	8.67347	9.58337	7.92962	8.64453	8.42593	9.0025	8.90399	7.97533	7.68444	9.22856	8.45371	9.00521	8.27794	8.23924	8.38942	8.99433	8.68321	8.73247	9.37015	8.98249	8.33583	8.83597	8.29961
ANKRD50	6.36328	5.78086	7.15696	6.22906	7.11282	6.57997	5.21217	6.75154	6.05303	5.93068	5.85759	6.32566	6.99312	5.85164	6.6609	6.47964	6.45045	5.66518	5.98022	7.28408	6.56803	6.16735	6.82608	6.27734	6.58347	5.70142	6.49003	6.57866	5.43613	5.64614	5.70724	6.95432	6.55545	5.99831	6.81886	6.52312	5.82791	6.05313	6.11769	6.2955	5.5479	6.72389	6.78913	6.45569	6.88722	5.85876	6.13064	6.34744	5.69696
ANKRD53	5.84984	5.77612	5.22019	5.21704	5.34042	5.93652	5.17025	6.11027	5.30338	5.22492	5.17723	5.01677	5.90499	4.17032	5.09471	4.4226	4.78367	4.53259	5.68911	5.49702	1.83716	6.55762	4.99254	6.12677	4.933	6.10241	5.91735	3.20181	4.60319	4.03547	4.58639	5.58334	3.71806	4.60249	5.44523	5.97721	5.69687	4.97201	6.091	3.69868	5.6715	6.16797	6.18306	6.40182	5.84154	6.43596	2.91659	4.91739	5.23005
ANKRD54	6.0922	7.12044	6.42148	4.78293	6.51645	6.03587	6.57258	6.83702	6.04131	6.44243	6.20783	5.85534	6.65125	6.6077	6.32911	6.40956	6.81437	6.95792	6.54393	7.10357	6.53068	6.4907	6.59132	6.53799	6.46123	6.18826	5.78997	5.93543	6.18155	6.30815	6.44433	6.30613	5.83542	6.62198	6.86799	6.33369	3.00049	5.94445	6.46332	5.97102	6.23976	6.59244	5.07472	6.88467	6.63881	6.64185	6.43396	6.85813	7.09238
ANKRD55	7.35587	5.95369	5.95827	6.92131	5.79728	6.854	6.88932	6.34038	6.95888	6.90893	7.45331	7.12685	7.08482	6.28027	6.30952	6.60998	7.52959	7.25648	7.83379	5.42412	7.12934	5.17743	7.67319	7.19104	6.68773	7.76732	7.06482	6.58227	6.46755	5.60924	6.32493	6.91902	5.51897	7.42056	7.05701	6.95458	7.15217	6.82252	6.68179	6.64469	7.95456	7.70702	7.01667	7.59937	6.44687	7.07887	7.8947	7.67267	8.14443
ANKRD6	6.23147	5.00396	5.26734	5.37928	5.25641	5.89981	5.58642	6.09309	5.42155	6.00307	5.20331	5.80244	6.11624	5.95384	6.25619	5.8845	5.88833	5.71343	5.44993	5.93539	5.82277	5.75478	5.8442	5.55924	5.49006	6.09112	6.12169	6.16	5.79309	5.95024	5.70233	6.13703	5.52141	5.49068	5.38174	5.90179	6.07314	5.85872	6.0255	5.33549	5.52605	5.49404	5.78895	5.84587	5.40331	5.44525	4.96752	5.94723	6.21505
ANKRD7	3.16288	4.2323	4.47493	4.67181	5.36604	4.09158	4.43292	2.98028	4.24132	4.80086	4.80052	5.01399	5.01246	4.15135	4.14632	4.57611	5.16384	4.23759	4.57054	4.00173	3.82045	3.76762	4.59201	4.07918	3.87608	4.29876	4.83791	4.97936	4.35761	3.14376	3.45157	4.14856	4.63846	2.49953	4.90683	4.64031	4.00338	4.43958	3.34827	4.25979	3.84885	4.99483	4.55627	3.91877	4.94495	1.31255	3.29255	2.84883	5.00484
ANKRD9	6.9774	5.74537	6.38708	6.2774	7.07754	6.44751	6.82857	6.91586	6.07447	6.5453	5.8251	6.65862	6.47322	6.78083	6.51123	6.8146	5.66109	6.1368	7.44273	6.33607	6.53064	6.41744	6.7846	5.86553	6.21865	6.029	6.38061	6.58351	7.13349	6.11169	6.01734	7.66322	6.40024	6.32869	6.54509	6.72927	6.26845	5.80608	6.29068	6.06662	6.82517	6.18479	6.16561	6.18753	6.37311	6.04238	6.52141	5.95539	6.95632
ANKS1A	8.38367	8.3364	8.28408	8.0879	8.27128	8.44514	8.24234	8.47051	8.16926	8.46925	8.1052	8.55464	8.27194	8.57298	8.44483	8.69898	8.16157	8.13339	8.20936	7.64311	8.17803	7.75806	8.71357	8.46872	8.4617	8.49134	8.32231	8.28775	8.67306	8.11658	8.0125	7.75025	8.35025	8.11257	8.31012	8.51728	8.28084	8.39346	8.44402	8.21508	7.97257	8.08225	8.55517	8.11462	7.87016	7.76365	7.67864	8.29484	8.72071
ANKS1B	2.36333	4.96575	4.51309	4.11784	4.30506	3.89458	2.55013	4.4262	4.33741	4.50238	4.92802	4.52942	2.15851	2.02755	4.8226	3.36978	4.25214	3.81766	2.76997	4.32005	5.05267	4.14866	4.66351	3.75112	3.56689	4.1071	4.81248	4.74519	2.24951	4.60171	5.05263	2.31173	4.36492	4.97228	4.68104	4.86169	4.2373	5.03821	4.60411	4.77717	3.2978	4.89185	4.29818	4.16879	3.99648	4.32609	3.11102	4.22407	5.09723
ANKS3	4.43991	4.41233	5.90017	4.3005	6.0821	5.63226	4.81071	5.90944	5.8844	6.37251	5.87517	6.55767	3.58503	5.45463	6.49718	5.6547	6.09559	5.85091	4.44783	4.91264	4.26624	4.55739	6.27782	4.6024	2.48949	5.47298	6.0838	6.04706	4.04182	5.34354	6.60557	5.71865	2.76434	3.00673	5.41452	5.62833	3.53775	5.44938	5.96578	5.04433	5.61401	4.75773	5.65701	5.21986	3.0033	4.48699	4.7711	6.28599	4.88667
ANKS4B	5.12016	4.66358	5.1546	5.5627	3.2263	4.87713	3.00057	5.78566	2.84684	5.0983	3.88682	5.00462	2.0592	4.83979	2.85918	4.36443	4.59137	5.07258	5.18533	5.00525	1.3346	4.97216	4.70165	4.53479	4.09227	4.30136	4.89353	4.77752	4.68466	2.41436	4.45281	5.43227	4.56515	5.30836	4.60582	4.67792	5.00169	4.67775	5.20289	4.81089	4.67461	5.75105	2.99073	4.65967	4.25413	5.43227	5.18981	5.2101	5.20545
ANKS6	3.54812	2.76194	4.01256	4.79734	3.31489	3.45394	4.64969	5.81856	4.85198	5.15318	4.67902	5.58107	0.221291	5.31887	4.12728	4.26036	5.56204	4.76846	2.87781	5.2175	3.64402	3.60383	4.94139	3.91483	3.89746	4.3189	4.35936	4.75858	5.18851	4.46536	5.69266	5.60734	5.27175	4.21629	4.60764	5.42223	5.59505	5.02475	4.00602	5.34531	3.98285	5.07973	3.18006	4.5941	3.87993	5.30226	2.48946	5.54834	5.24377
ANKZF1	7.75529	8.09596	7.5561	7.19558	7.03505	7.55371	7.47933	7.76983	7.86606	7.67499	7.68134	7.61763	8.1457	7.68775	7.90073	7.68085	7.78839	8.34035	7.43943	7.56564	7.68802	8.09982	7.52801	7.18308	7.57083	7.77108	7.52797	7.41379	7.90422	7.96492	7.92595	7.48454	7.64298	7.79519	7.8062	7.37432	7.5809	7.73268	7.87772	7.77762	8.29808	7.91454	7.17396	7.81038	7.29122	7.72061	6.03606	7.4808	8.01075
ANLN	4.26271	5.46173	5.64891	4.28336	5.69423	5.31857	4.34865	4.49077	5.32283	5.14889	3.29327	5.03913	3.82624	0.428254	3.35712	4.48695	5.21201	3.33923	5.41107	2.92884	4.92822	3.0161	4.09987	4.37574	2.77875	5.03887	4.86142	4.90026	4.82584	4.26665	2.21625	5.68711	4.4456	4.68555	4.56308	5.04876	5.3117	5.2716	3.41956	2.97059	4.06209	5.22931	4.85306	3.81574	5.39329	3.45284	1.05261	5.13514	4.29383
ANP32A	6.98933	7.53703	6.60338	7.20353	6.52686	7.44753	7.95056	7.64506	8.1003	7.00933	7.86567	7.58904	8.83913	8.18935	7.68411	8.03006	7.98964	7.45942	5.8662	8.2239	7.8704	8.05245	8.40178	8.64025	8.27075	9.33278	9.1355	8.38048	8.50166	8.10412	8.44264	7.80441	8.36797	8.89591	9.2811	9.13268	9.54974	9.28561	9.85995	8.96272	8.53771	8.71334	8.18984	8.48957	8.57652	6.76693	7.8666	6.93331	8.12396
ANP32B	12.8644	11.9043	10.9301	13.1702	13.9839	12.8313	13.6074	12.1595	12.0504	12.5413	12.254	12.437	10.9577	13.0388	12.6655	13.4536	13.5192	12.971	12.8566	11.7834	12.6431	12.0141	12.0768	12.2702	11.8774	12.4636	12.956	11.9962	12.9631	13.0138	11.6969	11.7846	12.0252	12.1283	11.1984	11.3344	11.7671	11.6783	11.7082	11.7195	13.104	12.2145	12.9984	13.3835	12.4186	11.6828	12.16	12.391	11.1533
ANP32C	5.00745	6.00591	4.72276	5.94539	5.04075	5.20218	5.12617	5.10086	5.57849	5.80661	5.53675	6.09738	4.02528	3.89218	4.92509	5.36737	5.3686	4.90039	4.04869	4.27303	5.79562	5.73056	5.8057	6.04673	5.71718	5.81306	5.77962	6.12245	5.65126	5.64339	5.87989	5.39816	6.07744	6.14012	6.42058	5.97216	6.1356	5.93828	5.85401	5.64644	5.35672	5.56588	5.68895	5.905	5.64737	5.20672	5.68586	5.80874	4.18121
ANP32D	4.89625	4.18177	4.78025	5.08713	3.75779	5.09953	4.7383	4.433	4.61574	5.00358	3.79175	4.86476	4.26341	4.27485	3.6386	4.96302	3.87287	4.67514	5.14678	4.11957	4.89462	4.75221	4.14643	5.339	4.56651	3.58872	4.39636	4.41385	4.51855	4.9809	4.77278	4.10369	3.61997	5.20142	4.97239	4.90176	4.58072	4.87881	4.28288	4.12059	4.91799	3.51323	5.02724	4.33531	4.6106	4.75439	4.8659	4.46663	3.21492
ANP32E	6.0922	4.26684	5.90054	7.276	8.28927	4.53624	9.10027	7.20983	7.41645	5.73824	7.51451	5.39005	4.51927	5.96204	6.86088	6.50561	7.71221	7.20753	5.14868	7.52995	7.76096	4.56288	0.464182	7.32647	8.33223	6.90571	7.68995	8.30451	7.02818	7.20021	4.11037	7.46777	7.17721	5.59104	3.76435	8.10365	7.45624	7.04929	7.08075	3.62015	8.68554	6.70327	8.20706	7.20148	6.69092	7.99237	6.18153	6.83633	8.73589
ANPEP	8.52346	8.68733	9.01665	7.36242	8.39292	8.11593	8.01872	8.17816	8.42618	8.87479	8.73326	8.46953	8.88947	9.00658	8.43556	8.75209	8.36111	9.57848	7.73539	8.44342	7.88095	8.63771	7.87782	8.99089	7.90126	8.77497	8.40743	9.28346	9.53998	9.37709	9.01093	8.77407	9.49841	8.97255	8.82938	8.6387	10.1157	8.17679	9.21396	9.06832	8.5836	7.50919	9.19413	8.45429	8.50668	8.26136	8.46983	8.79873	9.8813
ANTXR1	4.7336	5.25163	4.98882	4.83747	5.08385	4.97956	5.05496	5.26949	5.06667	4.76082	4.13852	4.1251	5.27125	5.55059	5.39843	5.32097	4.84812	4.63025	5.18833	5.32415	4.68813	5.02247	5.16024	5.0427	4.95562	4.42081	5.38657	4.43177	5.30552	4.75129	4.92325	4.50541	4.90384	4.66487	4.8888	5.02206	4.71708	5.31895	5.13918	5.43273	5.08588	4.62788	4.90264	5.17891	5.56658	4.61626	5.66284	5.22669	5.37836
ANTXR2	8.77121	9.10764	8.68478	8.81181	8.46002	9.10361	8.91315	9.05911	9.17444	9.13124	9.62828	8.89499	9.01776	9.39464	8.86379	9.76678	9.59016	9.50369	8.39462	9.42248	8.34618	9.07906	8.93407	9.26378	9.10196	10.3479	9.66348	8.98782	9.33334	9.63167	9.30417	8.46694	9.70812	8.67323	8.51121	9.64272	10.0242	9.20753	10.0282	9.60036	9.00857	8.72337	9.47073	8.95915	8.68054	9.01286	9.13457	8.99689	9.78928
ANXA1	10.287	9.5802	11.993	11.0599	11.0865	11.7885	10.4085	10.8957	11.2336	10.2363	10.2513	11.148	12.0358	10.1787	11.3356	11.405	11.1305	9.9813	10.1067	13.1723	10.8338	10.7031	11.009	11.4198	11.3576	10.2044	10.0515	11.4368	9.74752	10.2346	12.1767	13.0269	11.6672	10.0488	9.83744	10.2937	10.6751	9.93768	10.4416	10.005	10.9531	11.4301	10.3192	10.154	12.0044	10.8979	12.2632	10.5617	10.8743
ANXA10	5.17101	3.63	4.02124	4.41348	4.92295	4.83555	4.81547	4.8212	5.15676	5.40352	5.33392	4.02227	4.58698	4.10873	4.07229	4.72795	5.10318	4.62001	4.91218	4.50943	5.20152	4.56205	4.274	2.53647	4.76785	5.02629	3.9427	5.04967	4.69349	5.02048	2.83126	4.54544	5.10968	4.96161	3.79873	4.6275	4.99057	4.41311	4.4987	5.33455	2.43202	4.67406	4.25126	4.12786	3.52221	4.76603	4.27538	4.9947	4.56766
ANXA11	9.54858	10.3799	9.66649	8.61295	8.12534	8.61323	9.29914	8.59996	9.33783	9.43368	9.80029	8.89161	9.49751	8.63247	8.94903	8.66383	9.65925	10.5143	10.1818	8.36984	9.20965	9.66227	9.78374	9.62307	10.1753	9.11661	8.45129	8.37731	9.87278	10.0345	9.8429	9.29157	8.62097	9.58287	9.54079	9.68331	9.91503	8.96796	10.1452	10.1326	9.65607	9.18851	9.78349	9.96455	8.77575	9.88551	9.99339	9.33885	9.92161
ANXA13	5.11804	4.67625	4.38027	4.10086	4.59952	4.81195	4.87457	4.76991	4.70798	5.08589	5.0233	4.86913	4.34028	5.04244	4.89917	4.8216	4.66818	4.61607	4.0196	4.33972	4.4031	4.30489	4.70326	4.80385	4.29579	4.49022	5.17277	2.70435	4.72879	4.02124	5.00834	5.10212	5.11623	4.56871	5.03224	4.59228	3.99715	4.65214	5.0902	4.42263	1.68123	4.50458	3.62635	4.54075	5.12075	4.72225	4.68255	4.90925	4.04626
ANXA2	9.276	9.43001	12.2686	10.889	10.8568	10.9267	10.6619	10.9685	10.7752	10.5825	10.3712	9.88509	8.66579	9.68089	10.5076	10.457	10.0962	8.26997	9.36896	9.45379	11.0978	11.5326	11.457	9.92627	11.0752	10.1185	9.48507	10.8296	8.54709	9.02858	10.2979	9.22768	10.2152	9.72677	10.2377	7.3343	7.59335	10.8405	6.99738	7.8733	8.73667	11.4431	11.1105	10.2474	9.82265	10.1169	8.96158	8.33908	9.39042
ANXA3	5.54991	5.1036	5.4104	2.85723	7.00312	5.64987	5.36455	2.97977	5.67417	3.16199	5.99524	6.34996	7.67777	4.95043	6.17673	6.11047	6.33184	4.21807	6.00117	7.79858	4.85582	5.94765	6.72991	6.47355	6.44019	6.49764	5.6189	7.15127	6.74429	5.61033	6.59991	6.87623	6.62261	6.30802	4.05061	7.01893	6.16264	5.95214	7.38875	5.98849	6.47458	6.92436	5.46325	6.21781	7.13693	4.74619	4.61128	5.9284	5.6005
ANXA4	7.20019	5.76023	6.55791	7.61417	7.0182	6.89315	5.91773	7.86215	7.64702	6.58997	7.62225	6.35261	7.64975	7.74081	6.73169	7.38266	7.51567	6.74909	6.97695	7.00053	7.2139	6.47889	7.25456	7.18353	7.21125	8.02192	8.19015	7.93324	6.43794	7.45958	7.80507	7.13332	8.13695	7.09825	7.19316	7.33161	8.13872	8.1986	7.60583	5.94297	7.34211	7.63138	7.60627	5.90819	7.52494	4.02532	6.86791	7.17058	4.05115
ANXA5	12.5422	12.8838	14.1119	12.8213	12.7754	10.7825	11.4969	12.1092	12.1918	12.0135	10.6609	12.7819	9.44894	11.6771	12.6436	11.0467	11.6082	9.36735	11.643	9.83913	13.0301	12.6047	12.9369	11.669	13.4387	10.94	11.4545	12.9665	12.0238	11.728	11.3291	10.5844	12.2598	10.2785	13.0255	10.1186	10.5965	12.9821	10.5824	10.8825	10.1938	12.5794	11.7593	11.7832	10.5891	11.7202	12.1677	12.1635	10.4832
ANXA6	7.79891	8.3411	7.42697	8.68908	8.0517	8.24771	8.17481	7.73075	8.11016	8.18837	8.34029	6.3626	7.54863	8.34981	8.26482	7.32975	7.48653	7.79827	7.29765	6.9428	7.98667	7.4368	7.69654	8.18156	7.87582	7.89146	8.0974	7.52657	6.25979	7.23037	7.13188	7.66215	7.85107	8.23627	7.28897	6.67555	7.89737	7.39053	6.27589	7.01115	7.66943	7.23609	7.75888	7.66146	6.92402	7.82947	7.71551	7.10569	8.83958
ANXA7	9.80703	9.60389	7.4955	10.1262	9.85641	10.0479	9.62339	9.8536	9.09304	10.0856	10.7869	9.45423	8.4214	9.41497	9.63481	9.65234	10.2705	8.95608	9.27046	7.92527	9.13564	9.33081	9.58224	9.20635	8.71416	10.0279	9.88989	9.63147	8.64627	8.91985	9.00832	8.43493	9.84466	9.2555	8.21228	9.39679	8.9774	9.03577	8.73128	9.20991	9.05198	9.14891	10.3667	10.4497	9.70867	9.80756	8.74099	9.4849	8.77279
AOAH	9.07161	8.75401	10.4631	9.65921	9.51028	8.99897	9.19753	9.59162	9.46199	9.58785	9.01557	9.56967	9.78609	9.39511	9.75962	10.2963	9.67576	10.2907	9.2332	9.80423	9.87387	9.66097	9.67816	10.1993	9.95675	9.02663	9.10949	9.61106	9.49332	9.23387	10.0809	9.06036	9.09458	8.93894	10.2754	9.53458	9.42125	9.85249	10.1366	9.88428	9.39016	9.75656	10.1727	9.4211	9.12442	9.67161	9.18488	9.87212	10.4659
AOC2	5.37836	5.7911	4.10628	5.36166	4.95852	4.08842	1.51625	4.14445	4.9853	4.61972	5.34599	4.14759	5.4062	4.97033	2.42929	4.72433	5.32086	4.80288	4.61655	5.53921	5.54637	4.97249	5.01439	4.706	5.01628	5.32479	5.36059	3.47514	5.53671	5.29818	4.65764	4.28924	5.3799	5.25779	5.95624	5.96982	5.02213	5.07167	5.47374	5.32196	5.07247	5.35273	5.37167	5.28236	4.76369	5.20931	4.98231	4.5938	5.72058
AOC3	5.36552	5.41488	4.71581	4.54811	4.27649	6.06544	6.48188	5.7852	5.15	6.08978	3.85483	4.53628	6.19806	5.14525	4.67956	6.50772	5.2285	4.5383	5.12227	6.57568	3.02227	6.03304	5.76077	3.7173	5.54391	4.54244	4.78436	3.84921	4.65955	5.28804	5.36801	5.24837	4.01952	5.36082	5.01295	5.91504	4.48459	5.86307	5.99628	5.86331	4.39589	6.12485	5.78857	5.10894	5.81546	5.43342	5.48566	5.5859	4.62749
AOX1	5.51878	4.6973	3.56068	4.51886	4.86122	3.565	2.83965	2.56078	2.90328	2.03477	5.13387	4.10963	3.75905	4.62992	4.51861	3.82666	5.16072	4.86034	4.87138	2.95593	4.67729	2.89112	4.74001	4.06052	4.76263	4.09134	4.04044	3.17019	3.70576	4.04035	4.73925	5.18159	4.73268	5.20351	4.7486	4.80028	4.55238	5.05285	5.02689	2.52331	5.07032	4.79844	4.86586	5.41025	3.1954	4.31442	4.8679	2.94789	5.5447
AP1B1	8.61957	8.12227	8.18063	8.35764	8.50362	8.69915	8.57861	8.21688	8.03111	8.15302	8.23408	7.84321	7.85076	8.45653	8.33178	8.60427	8.4253	8.12461	8.04546	7.23028	8.07247	8.54974	8.50953	7.65286	8.29152	8.2386	8.44173	8.04487	7.54752	8.19985	7.7408	7.25801	7.43113	7.01967	7.77963	8.12321	7.86856	8.13682	7.19191	7.86015	7.39992	8.69379	8.77781	8.25808	8.53405	7.79769	7.87603	8.47121	8.69269
AP1G1	8.95325	9.00607	8.68428	8.77131	8.72018	8.29817	8.7387	8.32952	8.93212	8.7036	8.89783	8.72551	8.29875	7.55324	7.32983	8.17881	9.18735	8.83464	8.60921	8.20603	8.84526	8.93073	8.8991	8.83902	8.79301	8.70078	8.49758	8.62622	8.47388	8.31801	8.35823	8.24743	8.89211	8.64057	8.76414	8.75436	8.62322	8.72726	8.26312	8.18018	7.61224	8.8519	9.26253	9.19122	9.04491	8.92376	8.43411	9.11509	9.18358
AP1G2	8.39813	9.09789	8.67953	8.24458	7.82302	8.4293	8.36722	8.77259	8.6676	8.73198	8.64689	8.15582	8.32017	8.13035	7.9471	7.5655	7.57038	8.72173	8.13699	8.02392	7.77068	8.38901	8.29191	7.66504	8.53389	8.87213	8.22812	7.61268	8.28924	9.19825	8.60329	8.07708	8.76612	8.22519	7.79785	8.08822	8.32121	7.98746	8.2842	8.6996	8.51706	9.02502	8.04577	7.88271	7.99856	8.53206	7.75076	8.45741	8.45964
AP1M1	9.92208	9.81401	9.55581	9.77614	9.55251	9.68318	9.77159	10.1256	9.73913	9.67786	9.39827	9.40795	9.43407	10.0248	9.889	9.77663	9.47699	8.93514	10.0259	8.62471	9.50662	9.82712	10.2567	9.34198	9.51591	9.72591	9.65576	9.20421	8.84951	8.946	8.88906	9.13647	9.06531	9.48995	9.51202	9.72472	9.40637	10.0039	8.71939	9.25755	9.10164	9.65943	9.5827	9.65349	9.42962	9.40305	8.58152	9.80911	9.83087
AP1M2	5.53724	5.06995	5.34835	5.15206	2.2205	6.45817	4.61042	5.19314	3.21876	4.08728	5.06902	4.60447	5.35159	4.58475	4.72297	5.46046	3.18801	5.15125	4.24755	1.94911	5.22737	1.88289	5.56692	4.73396	5.31847	4.33958	4.7303	5.23268	4.11791	3.39606	6.15821	4.45165	4.93526	5.2812	4.47983	5.21276	5.6004	4.0954	5.30474	5.71896	2.62718	5.67721	6.05394	5.86762	5.90812	5.423	4.42596	5.89944	5.46243
AP1S1	5.30531	6.14876	6.25682	6.17494	5.91681	5.86018	6.23799	5.47994	6.07707	6.14893	5.77331	6.05139	6.03335	4.99819	5.45755	5.65657	5.98778	5.5667	5.82513	5.92257	6.3556	5.77987	6.28177	5.54033	5.79096	5.93746	5.75672	5.93683	5.12294	5.34547	4.32628	5.61684	6.19777	5.45809	6.25319	5.46421	5.81526	5.44121	4.68135	5.5323	5.13184	6.17871	6.04473	5.53173	6.50313	6.31833	6.80821	5.95037	6.00355
AP1S2	9.73207	9.13222	11.0856	11.1227	11.6886	11.0073	9.67038	10.4482	10.1995	10.7529	10.5832	11.4136	11.3941	10.1818	10.2583	10.7514	10.5704	9.56512	11.2353	12.4174	10.2881	10.1194	9.99772	9.98026	10.8635	9.68408	10.7929	11.7237	9.20685	9.25986	9.99357	11.2	10.9199	9.86429	10.6151	10.814	10.3083	10.4828	10.3167	9.81702	9.65866	11.4863	10.662	9.63672	11.6383	10.1024	10.7075	10.3815	9.44537
AP1S3	4.81437	4.63755	3.84422	4.87699	4.82964	5.12098	4.98076	4.93494	3.43786	5.18876	5.01336	5.14203	4.89351	4.95276	5.0124	5.0912	5.62534	4.9269	3.81269	3.48928	5.08433	4.77856	5.42384	4.05797	4.06165	4.23839	4.39126	5.34617	4.33657	3.31328	3.7576	3.84747	4.44152	2.71942	2.41904	5.17507	2.63306	4.6488	4.76584	4.79024	4.75548	4.83001	4.87275	4.92066	5.24511	4.72548	4.80041	2.50687	4.41187
AP2A1	6.70342	6.50607	6.74975	6.69198	7.08505	7.16119	6.47691	7.05677	6.61053	6.67705	6.22884	6.91855	6.6027	6.74504	6.91616	6.75155	6.1871	6.57535	6.72751	6.4824	6.79683	6.28261	6.78624	6.90743	6.54226	6.50934	6.59557	6.73846	8.23173	7.63241	7.71698	7.19251	7.35749	6.89099	7.05669	6.62726	6.82431	6.39359	7.7913	7.72294	7.97407	6.19101	6.48622	6.59614	6.21138	6.36792	6.61384	6.44474	6.60733
AP2A2	7.43926	7.14362	7.67194	6.98876	6.65266	7.26074	7.16211	6.6856	7.37306	6.7509	7.31779	6.85464	7.30118	7.65583	7.16858	6.66945	7.14048	7.62865	6.94858	7.10405	7.20872	6.69182	6.67297	6.72192	7.40998	7.39222	7.24061	6.78481	6.37723	7.45	7.38319	7.35001	6.97111	7.39525	6.55861	7.40095	6.93378	7.19392	6.99755	7.55935	7.62817	7.34424	6.77371	7.00068	6.50496	7.47686	7.67033	7.4909	6.73529
AP2B1	7.42415	8.11763	8.50719	7.22604	8.05477	7.4813	8.17946	7.14455	8.18147	7.91214	7.15986	7.57846	7.63511	7.41116	7.16408	6.6749	7.30343	7.99063	7.38123	8.40442	8.35008	7.38268	7.56711	7.40846	7.84713	7.75938	7.2161	6.73104	7.7071	6.65719	6.75235	8.22525	7.57849	7.59893	7.12704	7.64766	7.31375	7.30513	7.0891	7.28213	6.89806	8.14433	7.64345	7.3708	8.20428	7.93171	8.88241	8.24198	7.93365
AP2M1	10.3215	9.96729	10.3	9.49481	9.60742	9.86809	9.55518	10.8504	9.20931	9.77189	9.01705	9.88127	9.10069	9.92327	10.2841	10.1047	8.6488	9.73757	9.31268	9.31673	9.46051	9.01205	9.5076	9.46791	9.56135	8.68796	9.84365	9.66508	11.9264	10.6017	10.6338	10.8887	10.5136	9.51576	9.7981	8.92332	9.68481	8.16328	10.5205	10.5853	10.694	8.88089	9.30974	9.76182	9.66835	9.31266	10.1557	8.71672	9.97156
AP2S1	10.865	10.8217	11.8127	11.2602	11.6778	11.4265	11.0864	12.5543	10.5121	11.5696	10.2925	10.7582	10.2644	11.5513	12.1024	11.3458	10.1012	10.3159	11.7151	10.0207	11.5363	11.271	11.0789	10.491	10.9958	10.2813	11.1984	11.7799	11.479	10.9142	11.0068	11.5103	11.1506	11.0278	11.2372	10.5284	10.825	10.3652	11.0032	10.574	11.4512	11.2711	10.3091	10.0226	11.1159	10.3044	10.9812	10.677	10.3501
AP3B1	9.77886	9.2228	9.0265	9.56136	8.98232	9.43488	9.37667	9.0358	9.28806	9.49281	9.95993	9.42666	8.51543	8.71378	9.12934	9.31397	9.32127	8.90338	8.57831	8.52592	8.84008	9.37197	9.10362	8.96291	9.31141	9.29695	9.27527	8.98862	8.72133	8.84652	8.70019	8.83115	9.33989	8.90101	8.88207	9.45391	9.29712	9.42363	8.66803	9.05124	8.9763	8.73008	9.7572	9.05595	9.42738	9.60515	8.85691	9.24292	9.37227
AP3B2	4.68551	1.8354	4.31507	4.54764	5.35741	4.36775	4.06463	3.62416	3.10569	5.40631	4.8597	4.12422	4.17429	4.31644	4.73219	4.38817	4.48065	3.02763	3.36796	4.76108	5.51238	4.1126	4.72064	4.62978	4.83091	4.59767	5.48784	4.7596	4.28273	4.41773	4.74563	4.88092	3.05904	4.28052	5.06331	4.02364	4.3395	5.51237	4.71618	3.10629	4.8593	4.84372	5.66568	4.09134	3.74864	5.15128	5.63749	4.60694	5.53797
AP3D1	8.86684	8.78138	8.19903	8.21107	8.1227	8.68622	8.34052	8.35917	8.27561	8.58467	8.5507	8.03046	7.81344	8.5595	8.2772	8.41495	8.16975	8.24114	8.25843	6.97102	7.86294	8.30805	8.4957	8.65721	8.50467	8.64115	8.28853	8.19814	8.33942	8.46731	8.37688	7.47407	8.31014	8.18196	8.46106	8.24464	8.36937	8.3763	8.06716	8.50667	7.82794	7.97268	8.53079	8.20734	7.54243	8.20393	7.89895	8.3552	8.83162
AP3M1	7.96872	7.99883	8.0952	8.38331	7.64644	8.3715	7.69208	7.92761	8.00973	8.26118	8.48396	8.32676	8.01607	7.28665	7.26156	7.67581	8.34423	7.52123	7.72503	8.13163	7.66505	8.02379	7.73026	8.23166	7.99126	7.79749	7.43868	8.02334	7.24577	7.22911	7.45502	8.07241	8.36482	7.903	7.67648	7.74471	7.62577	7.91466	7.41367	7.15297	7.10743	8.06742	8.03904	7.97711	8.16948	8.07093	8.18207	8.18888	7.72917
AP3M2	7.82902	8.80794	7.08348	7.75517	7.99609	7.89902	7.90668	7.79207	7.79997	8.0718	8.19437	7.75554	8.3435	8.3522	8.11016	7.74972	8.18845	8.53231	8.6922	7.91374	8.10584	7.81853	7.85759	7.4251	8.36858	8.66832	8.25299	7.6164	7.29004	7.29041	7.98985	7.50588	7.46773	7.8814	6.94623	7.75882	7.78627	7.8208	7.31497	7.48515	8.43252	8.23322	7.97096	8.22379	7.6827	8.23589	8.24505	7.76778	8.06032
AP3S1	8.24539	9.0637	8.54971	9.86681	10.2751	8.48626	8.5536	8.05744	8.94068	8.86153	8.43737	8.37392	10.3892	7.85401	7.95919	9.23452	9.94158	7.75434	8.39052	10.7151	9.69865	9.60581	9.21056	8.77618	7.75873	8.14696	8.65546	9.22827	8.87175	7.54996	9.07378	8.89055	9.35482	7.382	10.2154	10.213	10.135	8.3444	8.46298	6.72742	6.86638	9.58682	9.63632	9.64284	10.3589	9.19365	9.53652	9.93906	8.57878
AP4B1	8.52344	8.60775	7.8487	8.82929	8.42325	8.37064	8.531	8.47264	8.56417	8.74577	8.21067	8.15771	7.86451	8.50548	8.63453	8.49802	8.78122	8.82529	8.60265	7.87802	8.40489	8.77238	8.32726	8.11946	8.62338	8.35999	8.57285	8.0239	7.6654	8.4295	7.77388	7.62794	8.19516	7.95529	7.70295	7.96673	7.74877	8.43849	7.53106	8.24019	8.25818	8.47314	8.10058	8.28328	8.22571	8.57584	8.01386	8.54551	8.40539
AP4E1	6.92115	6.56852	6.7771	6.59461	6.09187	6.83008	6.61023	6.73189	7.07911	6.64724	7.42838	6.82382	6.85187	7.03223	6.59372	6.96225	6.84871	6.67571	6.93829	6.69828	6.68773	6.64719	6.79087	6.56818	6.70386	6.94817	6.9283	6.84521	6.31563	6.81875	6.37759	6.02375	6.99503	6.33489	6.96118	6.45394	6.27522	7.08988	6.76009	6.70098	5.8474	7.09926	6.68815	6.7211	6.54572	6.96785	6.66712	6.78726	6.73823
AP4M1	5.05802	5.1832	4.78292	5.24579	1.99244	5.52151	4.57251	4.85486	3.66402	5.38436	5.05131	3.39436	5.52292	5.94612	5.8227	5.68689	5.30036	5.87397	5.26005	5.40511	5.37069	5.12028	5.86044	4.64564	4.4209	4.68773	5.79328	5.73449	4.86667	6.10971	5.4501	4.01303	5.61249	3.9253	5.67926	4.56241	4.26981	5.98745	5.40686	5.5169	5.31864	5.00335	5.92321	5.85417	5.32445	4.40482	5.5452	5.89193	6.00839
AP4S1	6.40987	6.47347	6.43088	5.60045	6.03591	5.51656	6.06665	6.22559	6.08393	6.10082	6.05762	5.10876	6.29234	6.42217	6.51492	6.58152	6.09889	5.54769	5.88478	6.08897	6.23153	5.74105	5.85185	6.04621	6.04138	5.91451	6.15982	6.12172	5.69274	6.04537	5.5273	6.32534	5.62279	5.88922	5.26597	6.48329	6.10293	5.90624	6.06933	5.77869	6.44337	6.11962	5.95768	5.73601	5.97446	5.41487	5.86595	6.0545	6.10431
APAF1	9.15805	8.55042	8.99001	8.38616	9.31399	9.2772	8.55531	8.81754	8.89006	8.96511	9.26573	9.16801	9.39886	8.95661	8.78028	9.80061	10.1149	9.28913	9.05527	8.54555	8.93603	9.0555	8.9587	9.26409	8.57434	9.60091	9.60571	9.4916	8.44905	9.10598	8.37329	8.40308	8.99099	8.81395	9.09523	9.66598	9.79469	9.54933	10.0328	9.35065	8.45546	8.67464	10.0307	8.93493	9.05765	8.72569	8.47194	9.56223	9.24622
APBA1	4.60579	4.50516	5.00686	5.17225	4.81939	5.30872	5.04357	2.83457	5.0923	5.6048	5.51051	4.92524	5.27209	5.00144	4.76989	2.82583	4.24036	5.20005	5.07618	4.42434	5.26451	5.50708	5.03795	4.42262	3.9131	5.50408	4.47496	5.61955	3.49899	3.74273	4.80881	4.57957	4.35716	5.1816	5.39268	3.61987	5.15378	4.40651	5.1925	2.62737	5.54338	4.52902	4.84577	4.83725	5.68228	3.68355	4.41175	4.48286	5.54981
APBA2	6.74281	6.39099	6.67284	6.52989	6.559	6.9227	7.52959	6.23419	7.49286	5.93881	7.12417	7.75044	6.90239	7.2347	7.3274	5.95574	7.16185	7.10018	5.82597	5.61874	6.3229	6.04262	6.95933	6.80966	6.53928	7.36607	6.69937	3.57868	6.94098	6.95047	7.30946	4.78186	6.07382	6.69518	5.61929	5.35141	7.44418	6.93902	6.54115	7.12972	6.87882	7.27168	6.96547	7.06805	3.17912	5.88878	6.87563	6.84149	5.9307
APBA3	8.34256	8.66722	8.04055	8.23837	7.89637	8.01179	8.39542	8.65096	8.41118	8.58521	8.0758	8.10846	8.15633	8.63679	8.18036	8.1819	7.79605	8.31668	8.70577	7.65638	8.14146	8.5703	8.34884	8.08535	8.38921	8.02454	8.07373	7.66816	8.05969	7.72949	7.82033	7.97622	8.02778	8.02576	8.19339	8.03551	8.08064	7.96494	7.50768	7.98552	7.71972	7.73996	7.86461	8.2735	7.29938	7.8563	7.68985	8.14356	8.26304
APBB1	5.08653	4.32601	5.13118	5.8284	5.62096	4.12685	5.85434	5.63338	4.95302	3.96161	4.8612	5.64023	3.94559	5.3411	4.99452	5.88743	4.45764	5.91185	6.05739	5.87608	4.63696	4.2117	5.31156	5.34729	5.33848	5.83546	6.13209	5.63244	4.86513	5.47016	4.25384	3.17209	5.42469	5.40848	4.746	3.17022	4.49444	4.96534	5.6601	4.78556	5.66395	5.53485	5.61429	5.08689	5.33032	5.54026	5.2324	5.03723	5.76086
APBB1IP	10.4095	10.5508	10.3471	9.81938	9.7646	10.5731	9.60207	10.3265	10.2193	10.2307	10.495	10.376	10.6472	11.0584	10.8007	10.6316	10.3414	10.5251	9.61889	9.58116	9.94578	9.88487	9.62386	10.1551	10.1886	10.9268	10.3801	10.0894	11.0604	11.1398	10.8308	9.55427	10.5934	10.0266	10.6208	10.4958	11.0393	10.0973	11.5459	11.1677	10.6768	9.93489	10.7323	9.65963	9.51566	10.1216	10.7589	10.3895	10.5074
APBB2	4.51442	3.69549	2.88006	5.08742	5.07395	2.68039	4.28122	4.32012	5.06892	5.33936	5.0999	3.48385	3.26888	3.71568	3.44161	5.41929	2.38166	5.11096	4.46401	5.52972	4.6108	4.69014	4.78672	4.84466	4.00814	4.01217	4.99	4.62957	4.55247	4.35664	3.36403	3.90084	5.04324	4.27914	4.05173	4.40866	3.89264	5.49164	4.76307	4.89194	3.95327	4.28281	4.12533	4.29485	4.82384	4.84419	4.94082	4.35607	4.86969
APC	6.50973	5.62983	5.06149	5.15674	4.07271	4.05928	5.40762	4.26821	4.4559	4.97338	5.30832	5.33878	5.61628	6.18858	5.9583	5.75733	4.13942	5.58426	4.12899	5.64872	4.27594	5.71451	4.55304	5.20353	5.68009	6.48752	5.40387	4.53478	4.80481	5.89469	4.62964	5.55495	5.60132	4.85386	5.47822	6.13167	5.84475	6.21483	5.99857	5.55877	4.879	5.40313	6.03782	5.77892	4.42131	6.22391	6.72064	5.72821	4.8619
APC2	4.07722	5.35202	6.13189	4.40843	4.57246	5.6846	2.30966	5.28744	5.17405	5.09804	4.58996	3.78047	5.59281	4.287	4.78012	5.43148	5.37238	3.61715	3.73178	5.50166	5.08919	4.32403	2.87847	3.35529	3.22613	2.92916	2.67676	4.94709	5.53167	5.00635	4.99092	5.1609	5.81226	4.25183	3.39135	3.90003	4.53054	4.35682	4.31253	4.46281	5.56557	5.572	4.54682	2.64509	4.77282	5.57487	4.82167	5.07278	2.39837
APCDD1	4.61261	5.27817	6.15104	4.80422	4.56212	5.12076	5.20232	4.52848	5.47387	5.37979	4.41566	5.28606	4.94782	5.3979	5.50223	5.19655	4.91652	4.82637	5.29074	6.04399	5.5034	5.55432	5.83802	5.22754	5.55579	5.64223	5.90395	5.29731	5.33743	5.61125	5.65769	5.13253	5.66819	6.0583	5.56566	5.61303	5.07344	4.52587	5.00601	5.34908	5.0914	5.54602	4.29152	5.82371	4.5186	4.96963	5.55319	2.89029	4.33617
APCDD1L	4.0666	5.74412	5.33964	4.27735	4.65087	4.67584	4.64875	5.1513	5.75951	3.84541	5.34614	4.91168	4.97302	5.15618	6.19898	6.03845	5.0718	4.61301	5.227	3.35549	4.60693	4.55043	5.32076	4.8935	5.43731	5.79328	5.56215	5.46927	1.56168	3.96514	4.90551	3.85093	4.32224	4.79444	2.7192	5.11595	3.53552	5.46956	4.59935	5.51704	4.44009	5.88039	4.78429	5.27436	5.48931	5.80899	4.26776	5.38748	4.93221
APCS	5.71707	5.60645	5.18438	5.33789	5.82613	5.25608	5.06469	5.57924	4.08632	4.12084	4.68707	5.36214	5.55313	5.08237	5.97594	5.36318	5.02064	4.996	5.66496	5.37268	5.15952	5.12257	4.91528	5.21574	5.56409	4.54302	4.976	4.84373	5.20371	4.95927	3.1469	5.94424	5.09356	4.77887	4.88235	5.10581	5.5469	5.27959	5.30088	5.36791	5.64073	5.37106	5.35165	5.3615	5.30839	5.8006	4.01423	5.41606	5.66527
APEH	8.63342	8.60972	8.17714	8.65633	8.13541	9.11621	8.76079	8.81764	8.62042	8.88772	8.54481	8.61101	8.60053	9.03062	8.99114	8.67646	8.51836	8.69082	8.48211	7.90316	8.67404	8.73647	8.63518	8.62901	8.7338	8.22529	8.1786	8.12507	8.73471	8.73849	8.95658	8.3009	8.94077	8.12242	8.21853	8.10025	8.4955	8.44651	8.3672	8.88732	9.01607	8.54703	8.8098	8.57782	8.67742	8.3643	8.77538	8.35543	8.34369
APEX1	10.8965	10.9803	9.89406	11.2952	10.2558	11.3882	10.854	10.4619	9.80256	10.8155	10.7601	10.6615	10.2682	9.65437	10.1652	9.65314	10.2637	9.81254	10.01	10.0896	10.6081	10.9728	10.557	9.90537	10.4271	10.5659	10.9131	10.7063	8.8138	10.2378	9.6675	10.5249	10.369	10.7911	9.67284	9.09684	9.73301	9.72552	8.64181	9.29003	10.4102	11.0669	9.92914	10.5976	10.3546	10.7919	11.8884	10.9856	10.4064
APEX2	7.98416	7.87511	8.00865	7.9281	7.46153	8.25081	7.59674	7.90282	7.69258	8.00907	7.47756	7.27574	7.06385	8.00991	7.6	7.69493	7.33308	7.22954	7.40059	6.16286	7.71813	7.71858	8.03312	7.73024	7.76388	7.19525	7.40899	6.92243	7.87786	7.67385	7.68511	7.61363	8.03911	7.96883	7.59661	6.954	7.50336	7.04963	7.15076	7.38229	7.60807	6.97652	7.11772	7.27005	7.14077	7.17047	7.70685	7.42759	7.97989
APH1A	8.03701	8.67072	8.88677	7.72727	7.99333	8.32321	8.79485	8.14725	8.82485	8.8584	8.27154	8.30502	8.43405	8.57385	8.68448	7.78342	8.23697	9.01314	8.31394	7.92068	8.6672	8.04019	8.41072	8.09835	8.56334	8.35558	8.21751	8.1571	8.41402	7.41133	7.45966	8.70407	8.15378	8.61307	8.63363	8.84361	8.36025	8.62428	8.22957	8.30044	8.13431	8.21164	8.47635	8.18344	8.71375	8.38354	9.41914	8.59602	7.89206
APH1B	7.6434	7.49178	8.20343	7.48655	7.374	7.48783	7.97816	7.8615	7.71497	8.31822	7.54627	7.54253	8.15471	8.13339	8.20778	7.92803	7.58275	7.57299	7.85023	7.75258	7.8649	7.8631	7.83335	7.75878	7.92949	7.48541	7.69519	7.84688	7.78631	7.35852	7.23934	7.60888	7.47111	8.13121	8.22489	8.12715	8.01175	7.74954	8.0795	7.65851	7.49243	7.11699	7.56974	7.4181	7.13902	7.45168	7.07073	7.68892	7.94093
API5	9.03269	8.84968	8.07959	9.17561	8.59077	9.41232	8.88323	8.55919	8.97378	8.55703	9.12682	9.02071	8.80191	8.59574	8.64037	9.41945	8.96297	8.6415	8.69205	9.47527	8.95812	9.09666	8.70081	8.79771	8.46313	8.92674	8.97264	9.17295	8.3141	9.06282	8.72872	9.35349	9.47738	8.31019	7.57889	8.40336	8.58122	8.94816	8.23519	8.75806	8.79305	8.36755	8.86053	8.87481	9.27751	9.43985	8.50459	8.93663	8.40504
APIP	5.90459	6.42902	7.23662	6.41902	6.66886	7.09502	7.21155	6.96375	6.46459	6.60072	7.02241	7.20002	6.63898	6.766	6.75172	6.94871	6.37249	6.47996	6.67062	7.86582	7.46834	6.60226	6.97143	6.98689	6.93564	6.92454	6.64611	7.3167	7.01909	6.70939	6.78066	6.90238	6.8649	7.21253	6.61248	7.19195	6.52465	6.96653	6.23233	5.61267	6.3367	7.24303	6.68026	7.58339	6.92604	6.95295	7.30418	6.84441	6.64215
APLN	5.01148	3.92879	5.69218	4.81999	3.20314	4.11404	5.25173	6.3211	5.39286	4.93778	4.58418	3.67036	6.23578	5.43975	4.78354	5.74937	4.85743	5.35097	5.63615	4.82517	4.36663	4.66745	5.95664	5.41349	5.6114	4.70213	4.95254	5.15588	5.9594	3.59777	0.914999	6.71924	5.09144	5.45825	5.04504	5.54885	4.29698	5.37205	4.63139	5.76348	4.51622	5.91192	5.68879	5.05839	6.08832	5.71099	4.94419	4.82256	6.15711
APLP1	4.58591	5.22367	5.48278	4.81106	4.56301	5.22854	5.40072	4.55626	5.65315	3.97884	4.42733	2.86682	5.51782	4.89384	5.75576	4.09932	5.04719	5.61378	5.46821	5.06991	1.96465	4.66391	4.79411	4.70632	5.49169	4.77866	3.41487	3.70871	4.8312	5.30092	5.4673	4.17568	5.80551	5.39945	4.43416	3.36648	5.4759	5.52174	5.44989	4.66669	5.14744	4.9369	5.35219	5.52488	4.98556	5.2264	3.86034	3.60446	4.33875
APLP2	9.48254	9.47129	10.5062	9.06029	9.40955	9.35097	8.50649	9.12112	9.68703	9.41811	9.43686	9.77994	9.06218	8.32988	8.45831	9.00729	9.6073	8.89162	8.08216	8.88005	9.13806	9.57434	9.68853	9.27864	9.64655	9.0356	9.17806	9.61101	9.3208	9.1119	9.43892	9.47846	9.83294	9.08887	10.6106	9.37757	10.3386	9.09697	9.84496	9.51232	8.302	9.51798	9.77746	9.24142	9.44189	9.78168	8.55096	9.55506	10.1523
APOA1	4.85674	3.89939	5.37275	6.38701	5.19974	5.27811	5.66952	5.23916	4.5653	5.40316	4.14509	4.63413	5.44712	4.50286	5.53997	4.8673	3.87034	6.08813	4.99856	4.47442	4.95672	4.69476	4.05718	5.39477	4.26691	5.15689	4.9158	6.00281	5.36741	0.455602	5.14607	4.15171	4.40869	4.98513	4.40914	4.71183	5.10173	5.96751	4.60576	4.8955	5.55363	5.45742	5.07986	5.52994	5.00391	5.14447	1.25113	4.62831	5.29524
APOA2	4.48794	4.52321	4.25135	3.46395	4.29193	5.40587	4.72273	5.32835	4.88748	4.62397	5.18427	5.14797	4.47434	4.09008	5.15111	4.33782	5.21674	5.07562	2.91006	5.2008	4.53397	5.0031	5.74654	2.74975	4.3462	5.75569	5.46582	3.18413	5.1427	5.44694	5.188	4.56228	4.37771	5.94172	4.26004	5.35259	5.26603	5.17444	4.0817	4.10453	3.13403	3.72328	4.41683	4.42958	4.61548	3.82552	4.56258	4.32802	4.16127
APOA4	5.43434	5.94424	5.66246	6.46613	5.86258	5.95668	5.16133	5.82251	5.69323	4.54337	5.88602	5.79614	4.90719	4.53711	5.67186	5.28074	5.92228	5.59301	5.71713	5.3752	5.49579	5.72983	4.88639	5.29126	5.67535	5.47351	6.01552	5.71857	5.86395	5.07906	5.51136	5.30249	5.86063	5.57221	5.20178	1.83834	5.7633	5.77133	5.81552	5.77774	5.46134	2.71706	5.24906	5.47914	5.19986	3.47197	4.26836	5.36152	5.55849
APOA5	4.62868	6.1719	5.406	5.63158	6.14214	2.86749	5.35313	5.8379	5.60673	5.41537	5.59721	4.35303	5.42139	4.27307	5.13852	4.2427	5.60719	2.87957	5.78101	5.3101	4.42452	4.20404	5.19343	5.73763	4.55052	5.36549	5.25503	3.71195	5.69735	5.22425	4.79011	5.18022	2.44768	5.00119	5.01994	3.86544	4.84267	4.01881	3.03828	6.22985	4.48865	5.01751	4.04426	5.23381	5.86223	6.13775	6.01655	6.35279	6.51588
APOB	2.77762	3.33964	5.41614	3.54762	3.54212	2.32988	4.23359	5.33509	4.72025	4.1731	4.65477	3.96374	4.68789	5.70725	4.67991	4.98321	5.41423	4.00646	4.67091	4.00202	5.09131	4.01309	4.45105	4.8696	4.81525	4.14584	4.44116	3.83106	5.28066	3.90427	4.59869	3.72772	4.66761	2.88634	5.17177	4.91462	4.37018	4.29385	5.16754	4.06489	4.63544	2.77863	4.09931	4.55808	4.97656	5.56817	3.13931	4.38629	1.98394
APOBEC1	4.63469	3.73458	4.92788	3.6355	2.71532	4.25805	4.28867	4.27356	3.47732	4.5291	3.42028	3.30594	4.37663	4.03988	5.0584	4.859	2.7762	4.28465	5.02015	5.32799	4.02651	4.99122	5.54644	2.25542	4.28765	5.01059	5.46205	3.14551	1.62082	4.98085	4.33432	4.86561	3.19686	5.54898	5.525	4.35065	3.45767	3.8611	4.89578	5.89473	4.92054	5.46224	5.34397	4.84349	5.25439	3.73184	4.02273	3.21474	4.96906
APOBEC2	5.41403	5.48388	5.18696	5.08996	4.49491	5.18697	5.52867	4.83457	5.89619	5.11342	4.90612	4.10245	3.61793	5.5186	4.02963	5.30835	5.29066	6.45139	5.60516	4.26448	5.57329	5.52027	3.5404	5.94113	5.94969	5.06705	0.486615	5.77179	6.32485	5.30353	5.05246	5.87098	5.39286	5.4211	4.19112	3.35346	5.3756	5.11094	5.27661	6.09442	5.19449	2.29246	5.00349	4.5649	3.28992	3.73573	4.86861	4.56912	4.24083
APOBEC3B	5.36774	4.13505	4.60276	2.88617	5.48997	4.6895	5.76125	5.85382	5.43581	5.03065	1.94049	5.6275	4.51379	3.33657	4.43862	5.32544	7.22246	4.71162	5.8218	4.89743	4.90089	5.19911	5.13588	3.75536	3.87408	3.25643	5.66833	5.13743	4.3011	4.8862	5.86878	5.64571	3.82286	5.64223	5.89467	6.73836	5.85726	5.51864	5.67366	5.81341	6.24	6.06688	6.4273	5.32832	5.51339	4.28759	6.13816	5.67225	5.66876
APOBEC3C	7.82646	7.27314	7.87968	7.79831	7.57884	8.33659	7.534	8.27156	7.439	7.80546	7.59897	7.68103	7.96369	8.24348	8.60138	8.08273	7.41622	7.46737	7.69324	7.31636	7.60765	7.80172	7.40422	7.64332	7.39865	7.25387	8.04721	7.62586	8.575	8.73825	8.58683	8.14157	8.16003	8.08465	7.54396	7.00606	7.63771	7.52976	8.58309	8.67728	8.61345	7.59957	7.03979	6.93249	7.41796	7.1922	8.14465	7.11508	6.79808
APOBEC3D	5.61119	5.9156	5.52624	5.25639	5.37376	4.81017	5.58796	5.8198	5.67268	5.26609	4.65263	5.79528	3.93135	5.77053	6.55815	5.25916	5.59122	5.76898	4.66953	3.66524	5.22774	3.37917	3.78797	5.49304	4.44172	5.13144	4.70699	3.62393	5.28543	4.90691	5.29683	4.77148	2.1706	5.9921	4.77879	3.77466	6.46756	5.86725	5.15647	5.89981	6.05654	6.1754	4.95006	4.83178	4.24523	5.49315	3.4705	4.61311	5.26695
APOBEC3F	6.95354	6.64245	7.46638	6.79773	6.90265	6.84432	7.17547	6.73226	6.99193	6.74835	6.90359	6.69208	6.13951	6.39845	6.16463	6.15975	6.73025	6.56587	6.95068	7.19485	7.10545	6.9697	6.74965	6.63714	6.79273	6.38075	6.3596	6.59254	5.31966	6.62578	6.39323	6.73254	6.96256	6.62962	6.65466	6.36542	6.60847	6.51146	5.43297	6.034	6.02709	7.15111	6.74197	6.50399	6.99181	6.73194	6.87618	6.69564	6.61042
APOBEC3G	9.64238	8.80552	9.92237	9.72208	9.28043	8.18777	9.38406	9.22533	10.3354	9.26661	9.29976	9.11496	7.6784	7.49711	7.37266	7.93229	8.90883	7.55404	9.20238	8.78185	9.91315	9.88659	9.08668	9.13863	9.25263	7.96503	7.8861	8.5731	7.63802	8.76673	8.89867	8.70049	9.93574	9.11652	9.05526	7.71377	7.51331	8.47668	6.43159	7.92791	7.29871	8.77999	8.32549	8.05111	9.53172	9.27513	8.35766	8.45607	8.30468
APOBEC4	4.90586	5.12195	5.34511	5.10288	3.92059	3.74968	4.73573	4.76215	2.94802	4.07317	5.41533	5.11069	4.93789	5.1925	4.81419	4.91629	5.01373	4.8784	5.23888	4.65794	4.61049	5.12941	3.80032	2.3546	4.37289	4.88055	3.9507	4.37186	3.65566	4.88041	5.13813	5.07974	5.1401	4.43795	4.36952	4.37997	5.11414	4.78307	4.01761	4.35726	4.77338	3.9361	2.13742	4.81308	4.00217	4.61041	5.05277	1.84792	1.73514
APOC1	5.36064	5.97024	4.60285	5.72114	5.33231	4.78536	5.63367	2.01552	5.70301	5.94178	4.93523	5.75248	4.85723	4.95556	4.7319	4.64148	5.58189	5.48212	5.97056	5.65579	4.86571	3.43983	5.84103	2.95326	5.24917	5.56507	3.09985	6.23483	3.24101	5.50016	5.52452	4.53666	5.6547	4.51712	5.37233	5.00998	3.66222	6.42902	5.5248	4.56788	5.30568	1.06582	5.57847	5.53595	5.34917	4.9743	5.25643	2.80792	4.35245
APOC3	4.57571	4.84751	5.35594	3.33337	5.14306	4.84491	2.3001	3.71838	5.327	5.15605	5.16146	4.54824	4.95555	4.65664	5.65489	5.18222	5.15525	2.20542	5.42734	2.99982	2.9489	2.54612	4.00386	3.83281	1.90571	5.0167	4.12253	4.98092	6.06444	5.42093	5.20346	5.61301	5.23064	5.35656	4.9996	2.99604	4.22524	4.29106	5.83538	6.21036	6.17582	5.98162	5.35805	4.38031	5.81142	4.90281	4.58286	4.59132	5.26514
APOD	4.82665	3.1187	3.91161	5.53926	5.76844	4.72188	4.22499	5.21301	5.20247	7.30946	5.62868	5.36714	4.18824	5.04321	4.82929	5.09571	5.05938	4.86488	3.85437	5.29531	3.35898	5.54739	5.33551	4.97021	5.9281	2.61409	4.65782	5.51132	4.81179	5.30525	3.60113	3.26943	5.62384	5.62442	5.41519	4.93949	5.03972	5.48302	5.53327	4.67187	5.6995	4.57311	4.57628	5.60268	5.24759	5.29086	5.47945	4.93877	5.1209
APOE	5.22143	5.37034	3.86937	5.79297	2.8332	5.2934	4.79246	4.40395	4.73509	5.28794	3.02277	5.33463	5.06427	0.992743	6.01763	5.50365	5.37199	4.58739	4.77681	5.75105	5.83952	3.90056	4.68465	4.70535	5.19004	4.48222	4.44605	4.33081	3.34734	5.51193	4.82598	2.03959	6.36301	5.24121	6.16344	4.91448	5.47214	4.9313	5.62806	3.68361	5.26654	4.07189	5.19386	3.95571	5.59826	3.04472	3.52557	3.63673	4.51617
APOF	4.63263	4.88949	4.04212	4.39156	4.72803	3.88605	4.30196	4.0758	4.06272	3.93853	4.83676	4.52185	3.86	4.23885	4.36374	4.10212	3.38344	4.94217	1.31074	4.95131	4.60977	4.07825	2.02071	4.1302	2.79346	3.53071	4.22736	4.91664	4.98767	5.7237	5.56464	4.57111	3.47531	4.75288	4.0183	4.45499	2.24431	4.01536	6.07319	6.05136	5.34562	4.64023	4.30751	2.81321	4.28872	4.70682	4.26361	4.18503	4.23104
APOH	3.64682	3.85738	5.04879	4.29503	5.29459	5.38793	5.56125	4.86627	3.94752	4.67997	4.79561	5.08439	4.74429	4.95906	4.33066	4.77286	5.30554	4.73587	4.82554	4.50223	4.47398	5.12826	5.1844	4.18209	4.72569	4.44809	4.88057	5.16457	5.48046	5.06129	5.44856	4.77765	4.6219	4.86014	4.84354	5.2774	2.2253	5.20418	4.8521	4.63012	4.38624	3.88877	4.57447	5.42119	4.61233	4.63045	4.62384	4.90663	5.16697
APOL1	6.24995	5.10248	7.4226	7.15968	6.98939	6.50438	6.1632	6.02819	6.76523	5.90019	6.20566	6.34324	6.07958	6.75729	3.8516	6.03802	6.8954	6.87283	6.59661	7.11755	6.65923	6.54408	6.95937	6.16781	7.08536	7.21915	6.5886	7.30614	6.07508	6.32992	6.24329	4.64903	6.1813	5.78078	6.69226	7.12765	5.72057	6.95149	6.80773	6.67055	6.9149	7.25037	6.99474	6.64278	6.93687	5.61853	6.78451	5.55588	6.34315
APOL2	6.72301	6.63124	7.52661	6.30078	6.04657	6.01572	6.71923	7.18997	6.77412	5.99958	6.50939	6.37074	6.92477	7.08692	6.4614	6.94348	6.35031	6.86827	6.28662	6.71902	6.2994	5.98526	6.24052	6.52731	6.63367	6.33089	6.31214	6.31972	6.43795	5.77607	6.18199	6.40151	6.16311	6.16122	7.0668	6.67357	5.70312	7.38775	6.28656	5.86575	6.4935	6.00814	6.12073	5.96956	6.23404	6.855	6.79424	6.62844	6.88032
APOL3	9.04696	9.12873	10.283	9.82498	8.34419	8.40102	7.50761	9.43619	8.85635	8.30582	8.16803	8.09662	8.27631	8.55199	8.91225	6.54402	8.87006	8.36168	8.64736	6.53557	9.51647	8.22001	7.58813	7.8282	8.90393	7.3421	7.08078	7.40157	6.94852	8.80321	7.35679	6.12012	6.26295	6.96791	8.28845	6.28839	6.90468	9.05023	7.55224	7.78271	7.65064	8.69672	8.63204	8.79924	7.23479	9.54168	7.90859	8.68461	7.06465
APOL4	5.50677	3.33957	3.00259	4.84863	5.34278	5.00374	5.8186	4.98923	4.39745	3.982	4.26947	4.92361	4.5524	4.92856	2.59553	4.55727	5.22286	4.62715	3.40881	4.07175	5.73954	4.61277	5.64121	2.91061	5.01745	2.27118	3.9711	4.52374	5.17158	4.23654	3.72504	4.35743	5.35827	3.96185	4.40065	3.17443	4.56174	4.8216	4.69304	4.13975	4.68804	4.73676	2.66623	2.82253	5.35439	3.97885	4.72643	4.39009	4.08434
APOL5	5.25258	3.81944	3.81003	4.46722	5.56418	5.55156	5.44355	4.52535	5.44793	5.13327	5.04643	3.94478	4.49053	4.84812	5.28864	5.13783	3.06046	4.30622	3.46669	3.60804	3.98317	5.21392	4.77248	4.8901	4.97072	3.24045	5.15581	4.06477	5.45989	4.69601	4.90097	3.24567	5.50559	3.43967	4.29756	5.58679	5.70188	4.99847	5.47219	5.98662	3.78096	5.19543	3.69797	4.10457	4.51199	5.04444	4.2842	5.0264	5.47345
APOL6	7.77026	6.68021	7.83797	7.12057	6.6865	6.83438	5.91697	6.04408	7.15795	7.05111	7.08744	6.72419	4.96682	6.36298	5.68543	6.39197	7.54859	6.36161	6.62904	5.95898	7.77288	6.95173	6.65429	6.6792	6.59656	7.02779	7.03198	7.07467	6.15614	6.96813	5.78823	4.5057	7.06602	6.30433	6.40422	6.91323	3.38577	7.71203	6.20233	7.15659	4.93474	7.47576	7.25061	6.94643	7.15356	6.63429	6.93875	7.07193	7.09604
APOLD1	5.53812	3.73815	5.46189	6.44623	4.71588	5.79805	5.31513	5.11232	3.30861	5.69896	5.4391	5.27344	5.97003	5.31263	4.51328	3.91754	4.4857	4.96735	5.29018	5.51286	4.95167	3.32885	4.51763	5.84535	5.78863	5.79118	5.72278	4.85779	5.15998	4.51202	4.9292	5.88051	6.58101	3.72062	4.93826	4.43543	4.87111	5.4444	5.2696	2.27854	5.14355	5.31563	3.24711	2.88655	5.55822	5.28875	5.32335	5.31352	4.91966
APOM	5.58787	5.75239	6.72726	5.92249	5.39566	6.19803	5.89781	6.13577	5.35187	6.20378	5.60214	5.7947	6.06552	6.34651	6.40614	5.48271	6.01543	4.59831	4.69635	5.85609	5.39164	4.70051	5.7022	5.62365	6.0711	5.93832	5.56008	6.12799	5.69073	5.63747	5.52049	6.33394	5.68854	3.77977	6.22146	6.03091	5.33126	5.9167	5.80082	5.25884	5.0199	4.56071	6.33174	5.63323	5.93607	6.49611	4.85322	6.1315	6.0128
APOO	5.62772	6.83634	7.39622	6.95752	7.39185	7.16086	7.3258	6.70949	6.96717	7.12909	7.05315	4.72754	7.2827	6.77249	7.17055	7.00929	6.92213	6.8483	7.12459	7.07247	6.33509	6.53873	6.41565	6.50569	7.18858	6.7159	6.36481	5.29344	6.9404	6.52868	7.19025	6.6872	7.09931	7.31057	7.4484	6.787	7.41499	7.47039	7.01466	7.33442	7.18382	7.00126	7.13651	7.0834	7.35521	6.07301	6.59235	6.44398	4.52951
APOOL	4.1432	5.14179	6.21727	6.10318	6.02927	4.81291	5.7966	5.68672	5.35906	3.93697	6.23868	6.09772	5.9276	4.90093	5.32384	6.21955	6.20466	5.578	3.04357	5.14915	5.83472	4.72249	4.64441	4.95672	5.54644	5.48441	4.80566	4.07987	3.63164	5.51015	5.99657	4.17508	5.81337	5.79696	5.42179	5.83757	5.74131	3.56995	5.71592	5.6672	6.1065	6.08294	5.26667	5.52764	6.14484	5.6456	6.93753	6.52896	2.88753
APP	6.68456	8.13627	7.90466	6.75018	7.91217	7.28821	7.59027	6.70289	7.75508	8.29941	7.12322	7.9168	6.98982	6.60165	6.74977	7.15169	6.92651	7.80617	7.82961	7.4991	7.64035	7.42324	7.55845	7.64263	7.83573	7.14901	7.37889	7.01155	7.07124	6.61021	6.80025	7.05586	7.44407	7.91879	6.97524	8.10973	7.04326	6.35484	6.37047	5.90282	7.03546	7.6195	7.51205	7.35899	7.95372	7.87788	8.2552	8.2753	8.2288
APPBP2	6.8771	7.16319	6.24222	6.85262	7.20352	6.95364	6.64543	6.82144	7.10762	6.85089	7.39892	7.09767	7.14103	7.04299	7.28041	7.46214	7.16646	7.12061	6.92208	6.9326	6.65477	6.95055	6.75535	6.93962	6.7082	7.51268	7.437	7.37703	6.11954	6.69304	6.46015	6.4674	6.82999	6.75408	5.81145	7.51633	6.9312	7.27802	6.93592	6.82529	6.05093	7.21251	7.33705	7.00637	7.81681	6.84443	6.66809	7.25271	6.8027
APPL1	7.58959	7.86784	7.01675	7.59654	8.29372	8.3463	7.66735	8.3685	8.06637	7.89941	7.99468	7.13308	7.78357	8.07606	8.45178	8.37952	7.80643	7.45372	7.74988	7.67746	7.43601	7.33955	8.2257	7.94081	7.31554	8.40455	8.56005	8.37405	7.60061	7.76439	7.72628	7.89907	8.10176	8.43494	7.69185	8.33142	8.48492	8.15432	8.39385	8.17067	8.40926	8.10574	8.57384	7.6671	8.71204	7.30189	7.25769	7.30889	7.514
APPL2	7.83657	8.3467	7.3325	7.82818	7.40099	7.98751	7.79224	7.20803	8.35522	8.16312	8.35553	8.18257	8.19955	8.15229	8.14684	8.34736	8.05916	8.2149	7.50093	7.84616	7.71805	7.74419	7.84269	8.56044	7.44003	8.28071	8.05898	8.15807	8.06405	7.88158	7.86253	7.66022	7.82572	7.76912	7.9306	8.23833	8.59844	7.90333	8.32878	8.43177	7.74068	6.73971	7.75708	8.03839	7.65163	8.21145	7.26502	8.46698	8.51248
APRT	9.86003	10.0792	8.79949	10.0584	8.51944	8.8884	9.35947	9.17131	9.48571	9.78548	9.50433	8.9899	8.41072	9.32719	8.70539	7.95103	8.80253	8.82627	8.93228	8.19873	9.59406	9.47358	8.83731	8.60406	9.13555	9.08362	9.04203	8.70783	8.82131	9.39465	9.08198	8.87614	8.59866	10.0013	9.72924	7.59556	8.87895	8.77055	8.09298	8.87558	9.40636	9.10245	8.61563	9.67466	8.50316	9.36749	8.50985	8.83529	8.68992
APTX	7.0052	6.54308	6.83262	6.89604	6.95675	6.88082	6.53038	6.86161	6.60184	6.62323	6.63865	6.93835	7.25467	7.08536	6.9597	7.10813	7.06433	7.12114	6.8443	7.14272	6.89667	6.95317	6.82169	6.79084	6.83346	6.90973	6.86199	6.89017	5.41648	6.1207	6.4312	7.27156	6.69135	6.55942	6.4899	6.33506	6.8225	6.81651	6.63706	6.21226	6.03112	6.74151	6.90402	6.90422	6.833	6.83508	6.5193	6.86068	6.52657
AQP1	4.33013	4.329	4.3495	5.51732	5.36959	5.33095	6.04613	5.42319	4.7099	5.14529	4.99727	4.96173	5.06921	5.39185	3.40585	5.23203	4.10778	5.05351	4.73746	1.37083	5.72886	2.85188	4.79436	5.7195	4.42006	2.98483	4.84568	3.08497	5.53633	5.3069	4.60984	5.32988	5.05784	5.15083	4.54869	4.93448	4.40028	4.19853	4.80152	4.90148	5.49932	5.57171	3.33569	5.75375	4.93748	3.46382	4.06342	3.00152	4.84421
AQP10	6.29227	5.64313	5.76263	5.45789	6.01639	6.05854	5.9532	7.08337	5.93043	6.33444	5.97128	6.34348	6.76585	6.5278	7.20034	6.46121	5.63726	7.12925	7.28293	6.16977	6.58326	6.62789	6.22486	5.1671	5.78357	6.20513	6.27751	5.43376	6.02894	6.95594	5.87192	6.00264	5.59626	4.93889	7.05662	6.64174	6.82136	6.44794	6.49534	5.37826	6.59261	6.21034	6.27025	6.36938	6.40421	6.22722	6.17007	5.62476	7.28052
AQP11	5.32443	4.02917	4.3204	5.29987	4.31004	5.08114	4.90456	3.14305	5.48536	4.51507	4.94323	4.46865	4.26151	5.82892	5.29039	4.97346	4.33399	4.71903	4.04569	5.19043	4.59797	5.56263	4.65918	4.38781	5.19015	4.57	5.31876	5.45287	3.08178	4.48519	4.64041	5.30271	4.11843	2.65574	4.56168	5.1218	5.25824	4.3126	4.16676	4.33338	4.67585	5.74254	4.92873	3.14866	5.32844	5.46406	3.25237	4.82865	4.32467
AQP2	5.41346	3.57551	5.47203	5.04314	4.45309	5.8017	3.08183	-0.670926	5.6555	4.42514	3.59632	5.75064	5.06996	5.58903	5.74205	5.32378	5.17776	5.58139	5.26264	4.32557	5.811	4.77584	4.71848	5.11227	4.98276	4.91148	4.94697	5.75307	4.13481	5.12305	1.45562	5.45955	3.11791	5.41356	5.85848	4.42355	4.2202	2.15987	4.46441	2.79755	5.30409	4.75551	5.1115	4.81956	4.81658	4.9685	5.05051	5.44903	5.48785
AQP3	5.46448	6.38879	6.76381	5.4364	4.15587	7.15553	5.3688	6.06413	6.83898	6.37865	6.22007	6.36944	7.39293	4.07936	6.18431	5.43709	6.05971	6.57464	6.76805	6.31748	6.55768	5.82157	5.58282	6.3434	4.8608	6.62836	5.15838	6.02294	4.68405	4.43739	6.91334	7.08331	7.0911	6.05534	6.08294	6.2181	6.31792	7.5607	6.08076	7.01371	6.32733	5.26973	6.16017	8.41744	6.98938	6.89553	6.3478	7.04156	6.5519
AQP4	4.5115	4.23292	3.86013	4.60299	3.07352	4.84854	2.32278	4.36762	5.18304	4.45927	4.69319	4.81956	2.89036	4.59438	3.45103	4.79006	3.4931	4.01607	0.753139	3.74468	5.27063	3.70825	2.54172	1.74552	4.69066	4.11704	4.34009	3.98527	4.40377	4.98469	3.82323	3.72951	4.31761	4.17018	3.71208	4.72788	4.04883	3.30886	5.09053	4.50258	3.48698	3.28189	2.68107	4.69043	3.90375	4.48833	4.36201	3.40548	4.36829
AQP5	4.6782	5.38414	5.12535	4.74473	4.6574	4.90448	5.50513	3.22622	4.28845	5.3764	4.99345	4.2831	2.56916	4.95488	4.9897	5.47391	4.82513	5.54117	5.85935	4.70794	5.11895	5.18305	3.4743	4.90288	4.93168	5.74747	4.22565	4.44579	4.94984	5.54022	5.0033	4.34499	5.4671	5.86731	4.10169	4.56678	5.33087	5.24089	5.22419	3.39925	5.2493	4.76534	5.22019	5.232	4.24369	4.90449	5.06108	4.93171	3.93491
AQP6	4.88645	3.97488	4.39148	5.6714	5.77469	5.65985	5.37415	5.61418	3.57815	3.89323	3.90201	5.18261	5.99982	5.53371	5.48221	6.12088	3.95774	4.65626	4.39422	5.16346	5.93249	5.45357	5.23608	5.59621	5.35433	4.42096	5.67449	5.19377	5.02363	5.47853	5.30224	4.75753	5.45696	4.73175	4.59627	5.439	5.22667	4.87324	5.33374	4.63421	5.40366	5.28788	4.68227	5.30769	5.62349	6.15305	5.65651	5.49717	5.51243
AQP8	4.55612	3.89026	5.27572	1.81131	5.31545	5.06438	5.14771	5.63367	5.19196	4.46216	4.80023	3.57602	4.83415	4.55751	3.59882	5.56607	4.8994	4.71011	4.02335	5.33853	4.56956	5.10258	3.67376	5.44731	3.90832	4.14952	4.68119	3.77956	5.9075	4.60781	5.3315	4.81938	5.22003	4.51389	4.36658	4.25954	5.38138	4.60473	3.47649	5.52259	3.51196	5.39776	4.57884	3.20504	4.50558	5.04316	5.62534	4.9114	5.31781
AQP9	9.91169	11.4298	11.0441	10.6479	11.2595	10.2012	10.682	10.5205	10.8713	11.8374	11.6729	12.0949	12.719	10.7067	10.9193	11.9875	12.363	11.4107	10.9891	11.61	9.9614	10.9985	11.1272	11.5087	10.9502	12.3772	11.2932	11.9778	11.0908	9.17072	10.8553	10.1958	10.0236	10.9423	10.9736	13.0478	10.9736	11.4254	12.5011	10.5925	8.98376	10.2514	11.7015	11.1398	11.3327	10.3528	9.81048	11.115	11.6311
AQR	8.18552	8.13082	7.84998	8.2047	7.38538	7.45433	7.6398	8.0678	8.32809	8.10027	8.22829	8.34223	8.1401	7.36266	7.84891	7.87828	7.92171	7.62301	7.88748	7.44574	8.23118	8.06678	7.84674	8.0873	7.9191	8.2247	8.4493	8.29708	7.81431	7.83157	7.68242	7.8136	7.74413	7.699	7.64816	7.85419	7.40786	8.0068	7.07666	8.11353	7.18011	8.17707	7.95235	7.62371	7.52881	7.72426	7.62422	7.89499	8.30868
AR	4.96902	5.23099	5.15858	3.39816	5.28079	4.68863	4.38787	5.8935	0.881555	5.21875	5.07797	2.398	4.23687	4.61062	5.34233	4.42762	2.79996	4.61365	4.63606	3.02743	4.30816	3.99519	4.80753	3.79452	5.10471	5.27084	2.52079	5.55537	5.53794	4.32003	4.24765	4.67534	5.24146	4.14966	3.83938	5.24166	4.30636	5.24954	4.97942	3.61597	4.89605	3.47389	4.6265	4.87662	5.01015	3.94495	5.12262	4.85126	5.1996
ARAF	8.5245	8.77702	8.76153	7.78911	8.65028	8.23391	8.93173	8.50133	8.29596	8.09808	8.12935	8.09173	8.36288	8.92731	8.93041	8.20065	8.46695	8.4997	8.7693	7.63856	8.11567	8.31121	8.09179	7.91046	8.59375	8.65002	8.69154	8.17311	8.36382	8.06417	7.91136	8.40048	7.42814	8.31347	8.33508	8.64795	7.9067	8.64319	7.9479	8.46309	8.15908	8.91775	8.90743	8.73873	8.10998	8.2869	8.28213	8.14992	8.74911
ARC	5.48807	4.43649	4.74373	4.98378	4.86549	5.3215	4.87034	4.81487	5.3342	6.03828	5.95734	3.64908	3.81949	5.52256	4.41416	5.96244	4.99795	6.30942	4.9543	6.26401	4.45461	3.7316	4.77036	4.45607	4.97129	4.86597	5.36799	5.20227	5.41132	5.49668	5.01888	4.54183	5.29606	5.99083	5.52036	5.2278	4.8609	4.44372	5.55663	5.56317	2.19658	4.81413	4.45091	4.90349	2.90624	5.27676	5.61105	5.44905	5.08099
ARCN1	10.862	10.8696	10.3789	9.96243	9.42959	10.3981	10.2581	10.2789	10.7116	10.3798	11.0481	9.97298	9.62133	10.4168	9.66861	9.87499	11.3384	10.5111	10.2486	8.98819	10.8842	10.6588	10.2961	10.3318	10.5134	10.4703	9.97884	9.89007	10.2605	10.8046	10.5328	9.39278	11.1773	10.4519	9.99172	9.66905	10.4197	10.2635	10.0041	10.1559	9.54224	10.5924	10.8168	10.2744	10.1598	10.4904	8.91452	10.6215	10.5316
AREG	5.60093	5.66358	3.57527	3.26298	3.45755	5.23385	5.03739	4.92443	5.74744	5.78008	3.72842	4.87615	5.35858	5.75224	5.46265	4.78476	5.98962	4.15405	2.58259	4.89284	4.63576	4.45986	0.170975	5.93047	5.91986	4.38387	4.43748	4.72154	3.27538	5.32218	5.38049	4.71596	5.89201	5.93232	5.83774	4.9217	5.18034	5.05834	4.62904	4.77045	6.16177	5.28769	5.95025	5.32778	5.47957	5.72993	4.59175	5.25464	6.16392
ARF1	9.17538	9.24349	9.03181	9.34771	9.58717	9.18091	8.99446	9.31188	9.41634	9.42176	8.88491	9.25867	8.97302	9.49628	9.38276	9.1839	9.00403	8.77408	9.24333	8.51518	9.30969	9.47962	9.35925	9.35105	9.37508	9.09243	9.18964	9.04821	8.80563	8.217	8.38596	8.97134	8.92024	9.04149	9.45217	9.44162	9.37506	9.48858	8.52565	8.66217	8.11879	9.07653	9.17003	9.35691	9.17896	9.16341	8.23213	9.3157	9.3442
ARF3	9.99626	10.3351	10.4601	9.17871	8.36876	9.5769	9.63216	9.88679	9.64996	9.50657	10.1624	9.63087	9.1096	9.37146	9.67427	9.73763	9.73364	9.33885	9.03386	8.6079	10.0969	9.9771	9.63623	9.69211	10.1117	9.96468	10.3949	9.72518	10.4036	10.358	10.0203	10.0197	10.4813	9.87136	10.5729	9.97619	10.2691	10.0095	10.744	9.88703	9.65073	9.49079	10.2775	9.86797	9.5872	9.59032	8.50328	9.36633	9.57837
ARF4	9.6599	9.5902	9.23062	10.4168	9.88971	10.26	9.4019	9.41219	9.76227	10.0773	9.77546	10.3168	9.6532	9.02976	9.13544	10.0608	10.1629	8.24178	9.64356	8.9117	9.8793	9.79118	9.86626	9.95031	8.98621	8.75487	9.41554	9.34815	9.53758	8.77556	8.93935	9.46186	9.89311	10.1278	10.6466	9.55741	9.08863	9.38421	9.74475	9.37114	8.50089	9.58525	10.0256	9.84756	9.81463	9.62286	9.68903	9.56029	9.14345
ARF5	9.76055	9.91468	9.60188	9.74439	9.03872	9.55843	9.11948	8.84764	9.34957	9.71732	9.21416	9.4384	9.69935	9.0093	9.32246	8.80698	9.20401	8.95541	8.70332	8.92793	9.41498	9.63048	9.76697	9.3736	8.78541	8.71178	8.81259	9.04698	10.286	9.61826	9.6949	9.51031	9.59787	9.52675	10.483	9.64297	9.80595	8.90006	10.2128	9.86151	9.82721	9.19089	9.49809	9.43907	9.22196	9.3185	10.2736	9.86543	9.43803
ARF6	2.5278	5.05757	7.70711	4.91826	8.05735	9.30214	8.67214	8.15897	4.49774	7.64787	5.9335	7.99104	8.61034	5.82572	7.12452	8.67916	4.59429	4.79645	6.06183	7.44208	6.99597	8.25374	8.06585	7.98406	1.89686	5.30011	6.86148	9.72967	6.04571	7.84424	9.14727	8.60061	8.76387	6.19948	6.34616	9.17428	9.75215	10.2707	8.43404	9.42823	9.71904	7.99707	7.46742	8.68319	9.3141	4.72237	6.82765	1.64799	7.09328
ARFGAP1	7.67674	7.59233	8.50578	7.55179	6.55968	8.12086	7.54789	7.35845	7.33905	7.85103	7.79607	7.47745	7.6875	8.09032	8.11672	7.81361	7.33883	8.18598	6.81384	7.10535	7.22264	7.66842	7.04359	7.42884	7.96583	7.18678	7.06607	7.0172	8.08193	7.81917	7.72324	7.41589	7.89189	7.52401	8.07125	7.47795	7.55773	7.9356	7.8372	7.69656	7.72541	8.10341	7.88583	7.59162	7.34672	7.27522	7.73372	8.14125	7.77365
ARFGAP2	8.11852	8.6556	8.57555	8.2351	8.05222	7.9895	8.11001	8.1424	7.77399	7.84367	7.84963	8.09909	7.895	8.21908	8.32499	7.86127	7.69163	7.6095	8.04596	7.34355	8.13326	8.42508	8.42105	7.90207	8.22489	7.85102	7.82361	7.73396	7.46859	6.6645	7.17411	7.68541	7.24084	8.21251	8.34946	7.89682	7.70864	8.72338	7.47063	7.87456	7.48166	8.30591	7.91662	8.18222	7.71797	8.01663	7.63724	8.07975	8.20578
ARFGAP3	8.74136	9.49418	7.80392	9.00397	8.19752	7.4705	7.55698	7.42067	9.73034	9.01631	9.40053	9.28117	8.42555	8.81054	7.37662	8.86571	9.30376	9.06138	7.85028	7.30633	8.19189	10.0457	8.61857	9.73342	9.30957	9.44794	8.60879	8.22312	9.3887	8.95609	9.83429	5.94441	9.26139	7.90726	9.34503	9.88258	8.90092	8.93856	8.6931	8.50892	7.58603	8.64867	8.61447	8.09447	9.4863	8.64202	8.22364	9.47928	9.39284
ARFGEF1	9.15726	8.42496	8.10781	8.4332	8.46131	8.40075	8.51694	7.5535	8.76807	8.73676	9.13106	9.10381	8.5925	8.08868	7.66606	8.61076	8.90932	8.70403	8.56545	8.8552	8.6033	8.57731	8.68237	8.94127	8.22125	9.61631	9.14027	9.412	8.26064	8.7355	8.35567	8.52399	8.88631	8.56573	8.55165	9.63917	9.40689	9.36593	9.3069	8.44756	7.96271	8.52531	8.90021	8.31702	8.9867	8.78473	8.70826	9.23571	8.7545
ARFGEF2	6.62467	4.85159	6.38809	5.54913	6.45179	6.86524	6.84287	6.06879	6.28785	6.92967	7.2334	7.01628	6.70043	4.82491	6.26256	6.3229	7.08604	6.73501	5.75819	5.74279	5.39863	6.85522	6.80716	6.72172	3.27061	6.00371	6.58956	7.05166	6.85296	5.0848	5.21706	6.65746	6.57386	5.74653	4.91141	6.49252	6.14918	6.81654	6.01279	4.95174	6.40132	6.633	7.19558	5.24485	6.16008	6.62401	5.61052	6.48621	4.9282
ARFIP1	6.74297	6.97113	7.65144	7.50138	7.82817	6.97504	6.46301	6.50778	7.27108	7.65879	7.17244	7.53509	8.18013	7.13231	6.95887	7.5824	7.55582	7.06565	7.82594	7.40769	7.80422	7.20919	7.93597	7.9631	7.50848	6.85218	7.60977	7.81512	6.63204	6.596	7.19247	7.6216	7.23325	7.30088	7.47591	7.98212	7.9716	7.47313	7.47443	7.32311	6.74838	7.26253	7.49033	6.90984	8.03767	7.12605	7.2964	7.64738	7.22111
ARFIP2	4.32565	7.11464	6.48467	4.45961	7.07906	6.98227	7.44521	6.87339	3.98804	6.26051	5.64187	6.29665	7.15816	6.5441	2.09787	6.02737	6.41697	5.11309	6.06084	4.98073	5.83625	6.47809	6.20514	6.49009	6.02391	2.71843	6.55987	6.27067	6.39223	5.24139	5.87658	5.83577	5.2385	5.57779	4.54127	6.03112	5.86357	6.23425	4.58933	6.51193	6.70316	5.92257	6.6752	4.76963	6.78497	5.58634	5.8875	5.57353	6.24811
ARFRP1	7.50336	6.83917	6.4023	6.85179	4.49933	6.74515	6.76749	5.76205	6.57444	6.65722	6.53903	6.74471	6.58797	6.36368	6.6984	6.65363	6.3642	6.63852	6.53712	7.05806	6.64131	6.33693	6.29376	6.20205	6.76762	5.9696	5.99667	6.01915	7.32845	6.75959	6.79596	6.67283	6.74837	6.93927	7.01293	6.35364	6.57937	6.5196	6.59753	7.34419	6.31711	6.82461	6.48599	6.7711	6.72126	6.91581	6.81469	6.57425	6.43773
ARG1	5.02543	4.26121	4.69696	4.72466	5.8266	5.45097	6.08346	4.08782	5.1328	5.47037	5.08443	6.14542	7.08468	5.88267	6.1097	6.17509	5.23515	4.5192	4.76553	7.04648	3.13861	5.20862	6.10078	5.2221	4.58138	5.01677	5.34345	5.56015	5.94945	4.65192	4.99496	6.51532	5.23719	4.39609	5.69538	5.81506	6.58698	5.27937	6.38514	5.3514	5.53265	4.14558	5.319	4.04465	6.01457	5.6469	2.86826	6.46398	6.01278
ARG2	5.04457	3.94681	6.05408	4.59207	4.58138	4.84401	6.43876	5.85429	5.28193	5.03925	6.41484	4.48671	5.15708	5.30374	6.4011	6.88518	5.78097	3.84994	6.39888	6.02567	5.90234	4.29154	5.77254	3.15405	5.23819	5.37393	4.99489	5.21644	5.69482	5.65475	4.44103	6.0389	6.09326	4.85614	6.39893	5.34304	6.21049	5.97688	5.55417	4.49035	5.68249	4.66271	5.55447	3.49237	4.48622	5.75318	4.65979	4.58887	4.99718
ARGLU1	10.7855	9.89054	9.46443	10.8289	10.6186	10.6081	10.4035	9.8326	10.3707	10.2365	11.2894	10.8354	11.3011	10.3155	10.1551	10.9094	10.8648	10.9075	10.6332	11.2108	10.5218	9.93705	10.28	10.7953	9.91729	10.876	10.945	10.9282	9.97776	10.8121	10.1799	10.8523	10.6423	10.4503	9.27756	10.7347	10.251	10.819	10.6769	10.4751	10.4574	10.7654	10.3906	10.451	11.0594	10.6784	9.92237	10.701	9.9285
ARHGAP1	10.1109	10.2034	9.74763	9.74691	9.74137	9.768	9.70284	10.0262	9.94838	10.0897	9.81945	9.47486	9.02092	9.8609	9.87844	9.4621	9.68934	9.50372	9.21464	8.40293	9.86888	9.96598	10.182	9.8909	9.49103	9.52915	9.90298	9.33956	9.6535	10.0253	9.42918	9.07199	9.86791	9.715	9.9527	9.62612	10.2259	9.44468	9.72568	9.91027	9.34302	9.23591	9.49423	9.47866	9.19876	9.57363	9.01916	9.9044	10.4377
ARHGAP10	6.90296	7.15506	7.23908	5.43627	6.7844	6.70125	6.62873	7.05991	6.82931	6.57082	6.42423	6.06218	7.0914	6.988	7.43038	6.94186	6.47814	6.78858	6.96622	6.17582	6.53681	6.84912	5.92094	6.25482	6.41471	6.4351	7.09019	6.94333	6.61472	7.13789	7.08653	6.83034	7.02652	6.8002	6.04526	6.63145	6.4088	6.8045	6.60438	6.81714	7.1804	6.72469	7.05641	7.02062	5.93992	6.48477	6.01531	6.44385	6.58033
ARHGAP11A	3.8332	4.20405	5.44953	4.71892	5.02953	5.1905	4.96275	5.01825	4.89169	4.80995	4.60755	4.74382	5.63741	5.15614	5.30586	5.37852	4.59824	4.89801	4.63164	5.9624	5.11258	4.6634	5.09993	4.94083	4.57608	4.88718	4.37205	4.86126	4.85979	4.70475	4.70762	5.26688	4.72161	5.24225	4.58507	5.1539	4.37977	4.64366	5.18058	4.22574	4.96579	5.13706	4.76666	4.85522	5.23468	4.8609	4.8798	5.02017	4.86735
ARHGAP12	6.97233	6.92146	4.58308	5.21455	6.7808	7.01439	6.83563	5.2864	7.42169	7.24701	7.22462	7.64104	7.407	6.63769	6.47849	7.50337	6.99165	6.84288	7.02831	7.38042	6.91	6.89417	6.83702	7.33205	5.58768	7.35374	7.42954	7.37019	6.68465	6.989	6.6982	6.77175	7.20101	6.86681	6.44125	6.88322	6.93076	6.87759	7.25553	7.0942	6.99341	7.45469	7.1546	6.63234	8.03434	7.2172	6.84177	7.16487	6.63507
ARHGAP17	9.2285	8.87537	8.76851	8.80447	8.82326	8.8109	8.7545	8.74037	8.71076	8.75766	8.80893	8.90712	7.31882	8.89399	8.65048	8.20212	8.58806	8.71374	8.84534	7.82184	9.15995	8.85409	8.87111	8.54551	8.62943	8.66789	8.73125	8.43213	8.28976	8.65383	8.30835	7.52127	8.10965	8.22929	8.43253	8.39361	8.30947	8.94356	7.67949	8.44409	8.09081	8.99664	8.42138	8.66303	8.29645	8.9073	8.87953	8.79182	8.66653
ARHGAP18	4.81744	6.32508	1.54352	6.56783	6.41523	6.15603	3.70268	5.51281	6.43703	5.94746	6.6977	4.72072	6.30807	6.15607	6.58853	7.15945	6.42676	6.49056	6.19683	6.95833	6.19131	6.44473	5.58178	6.14713	5.7283	7.58678	7.14135	6.3901	3.70947	6.70095	7.01285	4.7662	7.43661	6.2363	5.95926	6.97658	7.30409	7.36621	7.21438	7.16837	7.0295	6.45275	7.23403	6.7841	7.14743	5.23592	5.7834	4.71418	5.06057
ARHGAP20	4.65332	4.16616	4.99578	4.51182	4.82423	5.29753	5.37193	4.13335	4.74428	4.85234	1.39035	3.77704	4.61624	3.45246	4.49852	4.49661	4.36899	5.22991	4.3411	5.08283	5.60266	5.00431	5.29231	3.94757	4.98762	5.09984	5.63828	5.28433	3.89323	4.48718	5.061	4.42677	5.65181	3.57759	4.78825	4.4594	5.13618	5.38296	5.17001	4.30353	5.24327	3.9245	4.78653	4.31004	4.98821	5.41457	5.67536	5.05161	2.93982
ARHGAP21	8.72654	6.90677	7.89055	7.7971	9.13362	8.84071	8.19723	8.72912	8.22273	8.06326	7.7669	8.56824	8.46262	8.79387	8.77494	9.30307	8.75461	8.72169	8.33451	9.38722	8.29745	8.45254	8.10257	8.22322	8.28292	9.2673	8.78006	8.14649	8.86539	8.47295	8.24312	8.39562	8.03803	7.72219	7.39172	8.91123	8.55271	8.50547	8.85086	8.30196	8.38199	8.64849	9.42177	8.49635	8.77156	7.62585	8.06056	7.44731	8.28198
ARHGAP22	3.19906	5.20337	5.03491	4.52386	5.70146	4.77091	5.07637	5.28902	4.56602	5.90317	5.5775	2.2528	5.03196	4.25825	1.92863	5.49127	5.74794	4.75049	4.71224	4.89218	5.24887	5.97764	5.16935	4.3552	4.07323	5.39117	5.66611	3.96655	3.93011	5.2255	4.96053	2.24036	4.95626	3.96258	4.76174	5.47311	5.32573	5.87732	4.59116	5.09741	3.65139	6.1976	5.468	4.73448	5.03888	5.82186	2.17303	3.95612	5.19643
ARHGAP24	6.56288	5.31779	6.48249	5.97485	6.9107	6.64535	7.01932	7.09905	6.4878	7.08463	6.67471	6.92324	6.95876	6.90731	5.81685	7.08498	6.60213	6.61951	5.84898	6.25929	6.3255	6.483	7.22493	6.48462	6.2751	6.99239	6.31209	6.85056	5.89487	6.35858	6.58079	6.09021	6.29565	6.76155	6.15578	6.79639	6.94165	6.23045	6.55836	6.63038	6.53776	7.02577	6.8271	7.01536	6.88489	6.53093	6.63151	6.72077	6.98252
ARHGAP25	8.72047	8.73702	8.72004	8.71406	8.43923	8.12988	8.26492	9.18072	9.56228	8.92509	9.02464	8.735	9.17131	8.81224	8.66266	9.1925	9.27541	9.57116	8.50386	8.43765	9.16297	8.96538	8.86842	9.55942	9.19604	9.16096	8.71107	8.55901	9.85412	9.26177	8.84851	8.40319	9.44188	8.27964	8.94712	9.34395	8.95618	9.24234	9.1978	9.18621	8.65448	8.20931	9.45846	9.04468	8.51683	8.07444	8.11622	8.86744	9.52417
ARHGAP26	6.94341	7.4362	7.59337	7.19063	7.24629	7.03852	6.79471	6.70585	7.57118	6.46778	7.0081	7.28031	7.40218	7.1071	7.76225	7.2738	7.33416	8.15493	6.50231	7.71873	6.91465	7.58774	7.51059	7.9725	7.94197	7.22844	7.072	7.03828	6.11817	6.41083	7.15377	7.36688	7.80135	7.86423	8.4193	7.75169	7.90486	7.60941	7.36037	7.39097	7.05533	7.58163	7.17403	7.07734	7.42432	6.96993	7.15848	7.22816	7.94412
ARHGAP27	6.86763	6.52857	7.31438	5.83018	6.70922	7.1258	7.46171	6.51681	7.06736	7.30278	7.02595	6.9746	7.54787	7.73927	7.67662	6.92771	7.18996	7.53132	6.89756	7.34194	7.14955	7.43574	7.59783	7.14183	7.11689	7.42109	6.8656	6.90208	7.05689	7.09955	7.58015	6.00541	6.95318	6.7153	6.81514	7.3897	7.5247	6.59558	7.75531	7.15006	7.30924	7.1829	7.39631	7.20569	7.12583	7.58671	6.8284	6.94711	7.00356
ARHGAP28	3.79097	4.86222	4.14976	4.31443	3.65736	4.28452	4.21534	4.82416	3.54342	2.45255	3.75652	4.74023	3.78624	4.45986	3.37447	4.92334	4.78027	2.23827	4.55501	4.1963	3.07942	4.72158	3.40643	4.68755	4.37497	4.0725	4.52475	3.58788	5.00103	4.62272	4.64889	4.77549	4.86429	4.9891	3.85599	4.87571	3.89139	3.30505	4.74375	4.86023	3.20221	4.44294	3.22441	4.49713	4.3199	4.23713	3.15282	4.78226	5.00835
ARHGAP29	4.33416	3.30275	4.00819	5.061	3.51463	3.6803	5.23157	5.13179	4.41193	4.98804	3.49099	4.62373	2.34667	2.72675	3.97673	3.92397	4.16716	4.7196	4.12071	3.87321	3.9906	4.72168	0.994186	4.53264	3.86245	3.58421	4.54148	3.51713	4.59127	4.96854	3.80502	3.38429	4.65464	4.82823	3.94066	4.08936	3.65012	4.3562	4.68201	4.57291	2.36442	4.79061	3.12477	4.83251	3.49863	5.2038	4.60408	4.27832	4.33697
ARHGAP30	10.3307	10.5053	10.359	10.0141	9.59922	10.0074	9.74486	10.0587	10.4612	10.086	10.2482	10.1097	9.37931	9.5978	9.22462	9.59588	10.2268	10.2337	9.71077	8.89091	10.1683	10.5035	10.1084	10.2718	10.2012	9.8629	9.58633	9.339	9.3454	9.69326	9.78152	9.17199	10.0464	9.7803	10.2005	9.64726	10.1008	10.0197	9.66999	9.51727	9.29215	9.98579	10.433	10.2744	9.63624	10.0073	7.78249	9.96247	10.3719
ARHGAP4	10.3925	10.4683	10.116	9.75165	10.0862	10.0802	10.4246	10.7417	10.2977	9.07766	10.0389	10.0097	10.2452	10.4291	10.3076	9.93603	9.68062	10.7155	10.2627	9.99019	9.91659	10.5628	9.74229	10.0194	9.84657	9.73465	10.1196	9.8912	9.42536	9.52001	9.91539	9.92428	10.1127	9.55734	9.18834	9.92263	9.56969	9.66362	9.59698	9.96827	9.53218	10.2768	8.77609	10.2108	9.62761	10.1947	9.33702	10.0473	10.2315
ARHGAP5	5.97002	5.43798	4.39107	4.17307	5.6973	5.15051	5.86768	6.01769	5.66988	4.63367	6.44589	4.8737	6.20185	5.14246	6.13405	5.62073	4.89713	5.70875	5.57766	5.96652	6.10529	5.58139	6.29534	5.15407	5.00785	4.90722	5.22535	5.58953	6.22828	6.33609	5.3582	4.94183	2.59107	5.5158	6.10042	3.59213	5.74658	6.02431	4.79661	5.2815	4.75959	5.59551	5.78094	5.63935	6.0376	5.62523	5.50063	4.17129	4.03968
ARHGAP6	5.80877	6.04028	5.2388	3.64569	5.41701	5.45621	4.634	5.5235	5.53092	4.90792	4.51885	5.38928	5.77921	5.38711	5.37906	5.83896	3.39123	3.04436	5.34966	4.50598	5.82775	5.50443	5.95871	4.06419	4.14258	5.10819	5.72734	5.95979	3.82901	3.981	5.71399	5.08113	5.59946	4.72778	5.15213	4.34694	2.93982	5.60732	5.28012	5.51956	5.2077	5.24552	5.96032	5.78314	3.15667	5.73307	4.70324	5.95753	4.90051
ARHGAP9	10.7225	11.049	10.8763	10.5536	10.818	11.2752	10.9756	11.1392	10.9456	11.5808	11.9424	11.2754	11.6471	10.944	10.5375	11.1803	11.6041	12.6732	10.7462	10.4565	10.0247	11.5723	11.0443	11.9009	11.1657	11.5519	11.3733	11.0822	11.405	11.4562	10.8604	10.3073	11.2667	11.1362	10.5252	11.6406	12.1509	10.5285	12.1995	11.6456	10.4832	11.035	11.9524	11.4303	10.7907	11.03	9.93106	11.0917	12.2861
ARHGDIA	9.1114	9.39892	8.94201	9.06164	8.52859	9.72907	9.32533	9.4008	9.11239	9.27212	9.09864	8.89143	9.04539	9.84654	10.2828	9.58144	8.41917	8.84037	8.99765	8.3136	8.89497	9.12647	9.39361	9.43294	9.44611	9.0552	9.17222	8.48948	10.0267	10.2677	10.1223	9.3539	10.2018	9.09422	9.30944	8.37544	9.31389	8.90855	10.0169	9.84273	9.96102	8.42594	8.46589	8.61751	8.57465	8.75209	9.32663	8.7641	9.07971
ARHGDIB	13.8585	14.8346	14.1955	13.8977	14.2673	14.757	13.7692	14.9883	14.2026	14.7364	13.8201	13.914	14.3485	14.9314	15.1792	14.2537	14.8322	14.3213	14.3739	13.9641	13.9543	14.6914	14.3328	14.5559	13.5645	14.5608	14.4553	13.9426	13.5295	13.5734	13.1723	13.6616	14.6243	14.2694	14.3125	14.7989	14.3043	14.5223	13.9747	13.3821	13.1372	13.8153	15.0007	14.1061	13.9481	13.2739	13.0322	13.5141	13.2233
ARHGDIG	4.93404	4.80777	5.70029	6.16503	5.7702	6.01531	6.15503	5.82317	5.87184	5.84229	4.93097	3.51944	5.6674	6.37967	5.45019	5.85716	5.69128	5.53571	6.19235	6.13553	5.74409	3.75583	5.76429	5.13303	5.13452	3.99237	5.48458	5.65333	5.25213	5.37499	5.84163	5.30819	5.44757	5.72695	4.9368	5.42296	5.10724	5.61075	4.74945	5.80632	5.6487	5.61998	5.67196	5.73079	5.32899	5.58651	5.06288	5.2114	3.3244
ARHGEF1	8.95484	8.9132	8.4392	8.5553	8.11331	8.88098	8.76782	8.42538	9.16251	8.77051	9.21096	8.76198	8.05322	7.69604	7.24355	7.81019	8.61096	9.02643	7.77543	7.47016	8.51118	8.73577	8.34661	8.87176	8.10867	8.51965	7.99768	8.09021	9.29825	9.39507	9.46187	7.75755	9.18792	8.93243	9.054	8.11177	9.28675	7.73078	9.37088	9.13726	9.03743	8.61788	8.87792	8.47865	8.19367	9.20107	7.80466	8.62112	9.28914
ARHGEF10	5.63179	5.42302	5.13767	5.16654	5.08356	5.78636	5.66183	3.54009	5.20945	4.77174	6.39993	5.70523	5.21033	5.99923	5.07715	5.43135	6.12688	5.10739	5.51714	4.76815	5.95051	4.73342	5.55192	5.88743	5.1065	5.7772	6.04986	5.36842	5.68681	5.61042	5.6735	2.67668	5.61245	5.86902	5.08193	5.62543	5.70887	5.81785	5.40098	5.71548	4.72533	5.74604	5.75009	5.00896	4.94192	5.57945	5.48197	5.69608	6.14208
ARHGEF10L	6.4238	6.13907	6.30402	5.75236	5.78935	6.46905	6.35505	5.46411	5.21618	6.09037	5.59396	5.53395	6.05615	5.54074	5.45179	5.51916	5.93799	5.56509	4.41021	4.55604	4.54669	4.66798	5.70368	6.04125	5.85088	5.46116	5.24744	5.05247	5.52529	5.29103	5.66934	4.60825	5.7696	4.312	5.41724	3.89725	5.07937	2.69448	5.54138	5.88132	4.83876	5.56007	6.23639	5.39299	6.62934	6.17847	4.8934	4.92184	5.16948
ARHGEF11	5.89617	6.66009	7.21801	5.97104	6.21744	6.30627	6.38758	6.49852	6.51982	5.9497	6.47054	6.25697	6.30571	6.11713	6.06107	5.95344	5.98572	6.39461	5.82066	6.19723	5.84697	6.22645	6.09677	6.57734	6.3363	6.36478	6.52732	6.38098	7.09599	6.28298	6.45026	5.8345	6.62254	6.31694	6.66572	6.39717	6.67456	6.12217	7.05685	6.8105	6.63417	6.15247	6.33285	5.92269	6.0182	6.25571	5.65641	5.83473	6.63746
ARHGEF12	5.10401	5.42475	5.58261	5.5538	6.91369	5.35774	4.29593	6.26315	5.20186	5.96244	5.51498	6.09315	5.8769	4.88076	5.39296	6.19453	4.43217	4.59401	1.97602	6.86677	5.83487	5.14923	5.79949	5.30304	3.41581	5.15054	5.18055	4.49275	5.98592	6.13858	4.99772	7.17061	6.3209	5.68717	5.52623	5.73383	3.72325	5.76897	5.49197	4.77577	5.62922	5.54588	4.94783	3.99229	6.79374	5.50655	4.47739	5.31296	5.30818
ARHGEF15	6.05804	3.9039	7.02813	6.36605	6.35003	6.06964	6.25939	4.75699	5.43395	5.71271	5.12663	5.3234	6.30112	4.28133	5.39714	3.15862	4.59656	4.90206	5.96117	4.9007	5.82598	5.15036	3.83633	5.45609	3.57144	5.89516	4.72187	4.14745	5.51276	5.62806	4.23806	5.35844	6.01875	2.83126	3.61782	5.9877	4.63669	5.74802	5.01709	5.15122	5.42012	4.05845	4.37506	5.76868	5.87473	5.58193	6.12986	5.2265	5.51136
ARHGEF16	2.75297	6.07146	5.45635	5.93818	5.24132	5.54991	4.60583	5.17861	5.05934	6.14338	5.83936	5.65878	5.86522	5.31727	6.0512	3.65759	5.41461	5.63734	5.38085	4.14058	4.90233	0.989334	5.34731	3.81682	5.63362	5.58416	5.48799	4.65915	5.4068	5.07163	1.79743	2.53056	4.95826	5.91586	6.14721	5.6109	4.44986	2.58778	4.123	3.70937	4.83276	5.8374	6.29836	4.95318	6.32697	5.21308	6.11475	5.11066	4.15571
ARHGEF17	4.77169	5.33749	5.51395	4.83932	2.61588	5.50402	4.61193	6.27733	5.74884	5.97653	5.33766	6.19007	5.9282	5.92605	6.06601	6.0892	4.56314	4.7606	5.45432	5.35775	3.4179	4.41435	4.11719	5.37436	6.04321	5.44932	6.19301	6.63654	6.36051	5.91617	5.2633	5.45668	5.50846	5.33306	6.34573	5.75475	5.76341	5.33144	4.55023	5.13225	6.47031	5.81186	4.16315	5.11046	5.87969	5.67515	5.86972	5.79332	5.46251
ARHGEF18	12.4989	12.1973	10.2228	11.6288	11.4661	11.8811	11.8227	11.5877	11.2894	11.9921	11.6971	11.5165	10.6182	11.5805	11.0693	10.8493	11.5103	11.9227	12.4574	9.601	11.4264	11.3593	11.4137	11.2707	11.5111	12.5789	12.0155	11.5434	10.446	11.5736	10.467	10.2887	11.4511	10.5853	9.89841	11.5827	10.9874	11.7349	10.4161	11.199	10.519	11.6163	12.0342	11.3678	10.7384	11.4755	11.4996	11.78	11.7249
ARHGEF19	7.17278	6.99825	6.69169	7.22455	6.93119	6.82706	7.05629	6.50867	6.78084	6.96265	6.55246	6.85709	6.64077	6.70277	6.01564	6.83756	6.52067	7.3152	6.6258	6.77654	6.90856	6.50942	6.67676	6.55551	7.10841	6.0066	6.58891	6.07235	6.30168	6.15565	6.25623	6.34752	6.66742	6.36883	6.07266	6.18035	5.99086	6.7203	5.56938	6.80117	6.67953	6.63985	6.653	6.75734	6.14832	6.45911	6.4132	6.62551	6.84836
ARHGEF2	10.262	10.209	10.3011	9.99551	9.84853	10.2086	10.2674	10.578	10.0743	10.2297	10.0898	10.0372	9.93418	10.5212	10.6297	10.6784	10.0913	10.4247	10.1125	9.70606	10.0138	10.2622	9.93398	10.3748	10.0732	10.1505	9.96956	9.6993	10.222	10.136	9.98237	9.89008	9.93781	9.58785	9.80805	9.70814	10.1469	9.49985	10.2291	10.5596	10.1645	10.0911	10.1745	9.86748	9.72609	9.87473	9.77034	10.2772	10.3155
ARHGEF3	12.7757	11.6223	10.0799	12.8313	10.8435	12.5662	11.1274	10.7018	11.6865	11.4647	12.8016	11.7911	10.6599	12.5517	11.4624	12.0801	11.5881	11.931	11.7927	11.4783	11.7228	11.3754	11.2306	12.1129	10.5917	12.2758	12.4841	11.8281	10.8647	12.4528	12.0522	10.0971	12.0658	11.1973	9.31633	9.8216	10.567	12.2132	10.2689	11.76	11.7395	11.1495	11.5193	11.0542	11.2424	11.0927	10.1811	11.6522	9.96777
ARHGEF4	3.27684	3.92929	4.75291	4.5098	4.70116	5.25932	5.27189	4.92543	4.4918	4.86753	5.1648	5.40102	0.603639	2.87114	5.12319	4.7997	4.59125	5.73601	4.68419	4.59887	4.39782	4.8886	4.34943	5.40089	2.38025	4.56953	5.37588	5.00604	4.14299	4.31859	4.50976	5.22379	4.86641	4.94575	3.6243	4.5856	5.22944	5.0673	5.0901	5.34621	4.13821	4.86492	4.87948	4.62966	2.80949	4.75667	5.33402	5.02754	5.05931
ARHGEF6	11.7614	11.7674	11.2955	11.9455	10.8557	11.4433	11.4824	11.1875	11.9881	11.1865	11.566	11.4362	11.0419	11.1921	11.3129	10.7633	11.5514	10.6661	11.741	10.8046	11.2781	11.3857	10.9233	10.9776	11.1753	11.8881	11.5455	11.2971	10.0105	11.7647	10.4541	11.162	10.5901	10.0499	10.1528	11.2329	10.526	11.6036	10.3267	10.6933	10.4665	11.9091	11.3383	10.8921	11.1332	11.4587	10.874	11.8471	11.2426
ARHGEF7	7.71494	7.08032	6.67042	6.9665	7.16516	7.81795	7.24327	7.40152	7.02809	7.36087	7.62161	7.18932	6.88027	7.57106	7.17751	7.36978	7.06142	7.36193	6.75016	6.34761	7.22949	7.20185	6.98525	7.28067	7.17761	7.5006	7.26368	7.03127	6.90672	7.44411	6.58515	6.54463	7.47384	6.57811	6.14192	7.02214	7.1323	7.24938	6.69621	6.96532	7.29875	7.40654	7.25797	6.79934	6.8707	7.44572	7.29837	7.36902	7.14398
ARHGEF9	5.79504	6.10809	5.80955	4.74688	5.58555	5.89356	5.11405	5.69414	6.59194	4.79795	4.0323	5.87712	5.66802	5.18842	2.83825	5.33688	4.37062	5.10687	6.25264	5.16958	5.28062	6.78352	5.95618	6.27299	6.2463	5.5753	5.53649	3.64049	5.69471	5.72872	5.55654	6.73921	5.5951	5.84734	5.71109	4.65658	5.92021	5.67888	4.24958	6.62517	6.19314	5.72658	5.97759	6.59044	5.931	6.09504	5.97542	6.15775	5.98014
ARID1A	10.0008	9.90235	8.21756	9.1495	9.16775	9.11648	9.31404	8.52167	9.16448	9.08044	9.63581	9.24217	8.53269	8.82735	8.71345	9.62325	9.57939	8.84477	7.97307	8.06491	9.22846	9.29647	9.37602	9.2857	8.94525	9.72722	9.11837	8.58103	8.59823	8.63009	8.12561	8.27431	8.8314	8.52112	8.75828	8.996	8.82454	9.46614	8.80711	8.858	7.74642	9.7048	9.38516	8.63831	8.70466	9.53991	8.80376	9.85817	9.89478
ARID1B	5.85742	5.07774	5.32181	7.11118	6.29226	5.49601	5.82857	5.76796	5.57151	6.60663	4.35378	6.00676	2.95295	3.69124	6.5678	5.25554	4.36975	6.12682	6.69189	2.73048	6.26892	6.22856	6.59136	6.17064	6.18171	6.78185	6.64091	6.58767	5.65811	4.98856	4.6546	7.17728	5.66031	6.82602	6.12287	3.84322	6.34825	4.98418	6.19544	5.82315	5.03978	4.57478	5.7397	6.48319	6.62638	6.48299	6.21676	6.31932	5.31576
ARID2	7.94029	7.20502	6.80454	7.43297	7.61314	7.38851	7.04988	7.13285	7.44068	7.39069	8.03891	7.60441	7.24159	6.77615	6.4512	7.50979	7.73626	6.72331	8.11745	7.17228	7.62885	7.3651	7.42552	7.70755	7.51331	8.2744	7.65652	7.66116	6.4056	6.81666	6.94529	6.69718	7.71644	7.49383	6.73808	8.09413	8.1822	8.29701	7.36907	7.13576	7.08088	7.92336	7.59532	7.85029	7.89794	7.23099	7.1777	7.9251	7.45939
ARID3A	8.81949	8.56463	8.93227	8.43269	8.18534	8.4637	8.34696	8.7158	8.58563	8.97594	8.64019	8.74285	8.83951	8.85711	8.73713	8.9948	8.69421	8.43258	8.35895	7.81544	8.33761	8.65615	8.5918	8.60924	8.3651	8.58914	8.7155	8.59556	9.24957	9.17206	8.98904	7.85443	8.35969	8.64273	9.06121	8.79723	9.35634	8.68257	9.20783	9.24058	8.30338	8.10574	8.61014	8.42373	8.07619	8.71047	8.68045	8.71238	9.1648
ARID3B	8.329	9.10913	8.66774	8.84247	8.23581	8.25529	8.74274	8.50459	8.27146	8.73096	8.84436	8.72221	8.67177	8.90868	8.91365	8.53431	7.94603	8.15872	8.19542	8.09096	8.38542	8.82523	8.59161	8.43245	8.44925	8.41165	8.39337	7.88083	8.69094	7.94257	8.0658	8.09586	8.1287	8.35004	8.78569	8.52735	9.01762	8.56252	8.39285	8.56215	7.82481	7.67082	7.99933	8.47011	7.70869	8.23754	7.71253	8.64081	9.58296
ARID4A	7.32133	7.47436	7.73606	7.82685	7.47791	7.13229	6.90665	6.73726	7.75132	7.83139	8.0198	7.85821	7.04602	6.71848	6.69295	7.37307	7.63939	7.80169	7.41261	8.16449	7.74175	7.59301	7.53045	8.02336	7.69931	7.74413	7.56363	7.36022	7.59839	7.60802	7.85709	7.29828	7.5068	7.23606	7.82791	8.25113	7.51984	7.64113	8.13964	7.66895	7.40823	7.44315	7.76913	7.86014	7.75672	7.71595	7.70831	7.95546	7.12266
ARID4B	7.42882	7.38097	7.56719	7.07051	7.33801	7.11012	7.48839	7.36775	7.4569	6.96707	7.47273	7.27646	7.08846	7.196	7.30667	7.55666	8.25768	8.48842	7.66656	8.28023	7.50143	7.47957	7.47427	7.58792	7.8172	7.90142	7.64542	7.64238	8.00985	8.20572	8.1395	7.11582	7.00841	7.49641	7.81446	7.61764	7.3295	7.82925	8.10195	7.77498	7.60902	8.14229	7.96005	7.87395	7.40445	7.40678	8.45197	7.25049	6.76167
ARID5B	8.69607	8.21266	7.55861	8.08456	7.98212	8.11846	8.5172	7.57722	8.01869	7.83711	8.95235	8.12879	7.86291	7.6894	7.95503	7.88639	8.01565	8.1635	8.71594	8.19427	8.19532	7.91112	8.15274	7.7576	8.04286	9.08617	8.34943	7.88322	7.54632	7.75843	7.65517	8.17134	8.61056	7.79403	7.1852	7.80577	8.13672	8.18162	7.11203	7.42394	8.1599	8.01343	7.51809	8.5306	7.27099	8.58413	8.50405	7.96587	8.16956
ARIH1	7.48013	7.75953	7.55885	7.78424	7.96125	7.73997	7.6418	7.5984	7.78299	7.74589	7.36606	7.99291	7.41057	7.59044	6.89771	7.75454	8.18501	7.60419	7.98789	7.84486	7.32003	7.70268	8.41789	7.75332	7.95643	7.0524	7.24399	7.49944	7.35682	7.60185	7.67745	7.2515	7.66513	7.53285	7.57603	7.68337	7.33777	7.64397	7.87101	6.63801	7.15923	7.58105	7.5713	7.85304	7.82784	7.6543	8.00286	8.29431	7.87879
ARIH2	9.56525	9.18699	8.73159	9.46157	8.98027	8.99941	9.08338	8.93988	9.36366	9.22288	9.16933	8.97414	8.61195	8.97007	8.78139	8.658	8.92023	9.15865	9.25903	8.40358	8.91949	8.97487	8.71699	8.42176	8.80394	8.78578	8.8434	8.71198	8.43152	8.25979	8.38026	8.97209	8.44776	8.80642	8.39976	8.67482	8.57168	8.90747	7.74996	8.26997	8.39321	8.94511	8.54378	9.02136	8.68953	9.08296	8.84912	9.10735	8.94912
ARL1	7.3817	7.77444	7.3098	7.68581	7.87833	7.54854	7.45704	7.44436	7.41566	7.87788	7.73178	7.65915	7.81361	8.06665	7.83635	7.28387	8.20458	7.93039	8.25606	8.13227	7.27271	7.98881	7.51666	7.37988	8.19219	7.70744	7.3244	7.50434	6.42261	7.46407	7.52301	7.69147	7.14778	6.96596	7.2755	6.9516	7.07963	7.81289	6.45907	7.04953	7.21098	7.52812	7.76619	7.12128	7.68739	8.53783	8.5962	7.67107	7.52357
ARL10	6.0862	5.86921	5.70762	5.64976	5.80767	5.70272	2.19651	4.63705	4.02555	4.40669	5.71935	3.83093	4.81594	5.22202	5.29639	5.27095	5.20746	5.66218	5.19344	5.1053	2.71086	4.53995	5.23729	2.57561	4.73382	4.18006	5.18261	5.0271	4.68725	4.11977	4.5046	5.06905	3.00326	3.55979	5.09132	4.5688	5.49484	5.1424	5.19086	5.12134	5.58181	5.18299	3.80703	5.74435	4.94177	2.81017	5.66594	5.89515	5.9313
ARL11	3.7397	4.47899	6.48596	5.59479	5.76997	5.92998	5.06126	5.71531	5.91144	5.75691	5.89137	5.37022	5.78377	6.03005	5.3274	5.25111	6.25931	6.01373	6.59424	6.39316	6.18381	6.0846	5.8946	6.45561	6.21459	6.32097	5.65299	6.11067	6.11178	6.22485	5.63395	6.07338	4.9531	5.81813	5.45139	6.3122	4.87863	5.75547	5.9392	5.83031	3.22735	6.26136	6.10319	6.03592	5.75056	5.72412	6.17005	5.9142	6.01539
ARL13B	5.37703	5.13029	5.63462	5.09379	5.3404	5.52213	5.17858	5.02173	5.29619	3.79604	5.53065	5.44969	5.82192	5.22336	4.20133	5.39422	5.07487	4.85159	6.03242	3.80559	5.43756	4.25535	4.56276	4.95368	3.98936	6.09062	5.36219	5.50768	5.14011	5.18933	4.42764	4.98994	3.15777	5.68853	4.61634	4.99624	5.82527	6.55258	5.0002	5.44279	4.60507	2.63055	6.11341	4.70431	5.32329	4.98863	4.63088	5.38887	5.18964
ARL14	5.23662	4.69993	5.00039	4.18459	2.42283	4.17703	4.7019	4.52411	5.23605	3.11389	4.488	3.63527	5.29241	4.81276	4.52361	4.74074	4.6265	4.78532	4.53442	4.84175	4.19577	4.09817	4.08009	4.47929	5.31145	4.59152	3.58247	5.02268	2.73318	4.51731	4.35654	5.09298	4.91776	3.46267	3.23146	5.16565	4.7767	5.14883	3.82535	4.74775	5.07697	5.23872	3.52992	4.87136	4.69652	4.61681	4.42434	4.27794	5.28122
ARL15	6.46629	6.31296	6.02061	5.61351	6.35149	6.10193	6.07359	5.25463	6.48686	5.11308	5.95918	6.60406	6.37601	6.41395	5.82712	6.3887	6.26596	6.1462	6.36885	6.6836	5.79076	5.00054	5.94233	5.91123	5.99606	6.20655	6.20321	6.40212	5.15593	6.01084	5.76526	5.98333	6.10534	5.98464	6.65318	5.8481	6.38949	6.3901	6.49942	6.04617	6.46435	6.29231	5.9774	6.28602	6.33706	5.96951	5.88186	6.13851	6.38556
ARL2BP	10.1601	9.69205	7.88852	10.0461	9.02137	9.52673	9.43281	9.09976	9.86937	9.23828	9.66502	10.2168	8.44191	9.28489	8.84407	9.27199	9.482	8.85349	9.09462	8.68974	9.4738	9.46584	9.84038	9.52755	9.12724	8.90405	9.52241	9.10458	8.66311	8.41845	8.96973	8.73428	9.54195	9.13416	8.64126	8.74259	8.69712	9.23821	8.13432	8.81176	8.70466	9.05583	8.92083	9.05886	8.60646	9.5256	9.40894	9.91852	8.96791
ARL3	6.56705	6.41234	6.07129	6.43489	6.1733	6.32339	5.62672	6.82676	6.2646	6.55007	6.66689	6.77111	6.53752	6.3117	5.83558	6.29087	6.08466	6.07574	6.07941	5.5204	6.42625	6.40659	6.50458	6.64371	6.56124	6.48436	6.45683	6.17701	6.16942	5.55921	6.35961	5.99961	6.03847	6.57733	6.42778	6.12375	6.73897	5.43952	5.78969	6.19391	6.09238	5.62891	6.32857	6.00738	6.05827	6.2851	6.20114	6.4618	6.5067
ARL4A	6.76321	6.81502	6.48323	6.44602	7.32007	6.71024	6.31524	6.44298	5.76323	5.94258	5.8053	6.75398	6.17553	6.67597	6.64551	6.86019	6.71801	6.54464	7.43391	7.9712	6.945	6.10109	6.88772	6.42284	6.63854	6.38977	7.16899	7.53423	8.37306	6.80702	7.49001	7.69709	6.59229	6.57445	6.52761	7.18706	7.03184	5.9144	7.04871	7.65254	7.52601	6.28055	6.05078	7.18403	7.17194	5.77525	6.75983	6.05531	5.86026
ARL4C	9.39617	7.49617	7.09888	8.46976	8.65575	8.95653	8.76833	8.73156	8.88929	9.18513	9.11371	8.94542	8.60528	9.47296	9.36186	8.68385	8.00907	7.85003	8.22696	9.38442	9.10876	8.93015	8.7333	8.77782	8.89945	8.09383	8.63727	8.76091	8.19593	8.33119	8.30948	8.24481	8.30918	8.11309	3.78754	7.4413	8.32982	8.71157	8.47932	8.16934	7.98149	9.13036	8.12278	8.90977	9.40128	8.37553	8.10058	8.35379	7.8578
ARL4D	5.09945	5.07084	5.61048	5.57586	4.97417	4.85305	5.39407	5.16131	5.02007	5.19401	5.79896	4.94257	4.78605	6.11158	3.78116	3.67679	3.64841	2.74633	3.80732	4.30585	5.13509	5.21625	3.81176	5.58251	4.90308	5.82825	5.42386	5.22914	4.38032	-1.09863	3.77207	4.86014	6.1593	4.77771	5.59606	4.13698	4.64505	5.17173	5.44518	5.47427	4.83103	5.08538	3.30154	4.42564	5.2328	5.45637	4.46743	2.71966	5.36042
ARL5B	5.62596	5.21657	5.44309	7.02072	6.79069	6.15112	5.58662	5.10631	6.24466	6.5734	6.34271	5.66202	6.76455	6.53956	5.98092	6.11566	6.98353	6.11778	6.62919	6.86236	6.26973	5.75053	5.7981	6.36782	6.12263	6.79013	6.53699	6.42882	3.41858	6.00256	6.21934	6.70278	6.34805	5.65705	3.30685	6.8016	6.23119	6.73564	6.52421	5.88498	5.74458	6.15896	6.51926	5.53742	6.40521	5.44889	5.79189	6.52684	4.94373
ARL6	3.64853	4.64524	3.61729	5.04747	4.8052	4.36549	4.71386	5.22514	0.157915	4.91516	4.84138	4.45572	4.91139	4.90004	4.71117	4.9251	4.54196	2.92542	3.35987	3.90348	5.18067	2.36201	4.6985	2.9126	4.68748	3.71364	3.86944	2.7727	4.72892	4.80493	4.05894	4.49848	4.81895	1.61189	5.1159	4.96484	4.36083	5.04664	4.72893	4.45519	4.75583	3.15874	4.94101	5.03502	4.28082	4.94049	4.81631	4.71655	4.77478
ARL6IP1	11.1322	10.317	10.3312	11.6336	11.0877	10.812	9.89854	9.95556	11.9707	9.94498	11.3803	10.3439	12.8453	9.51539	10.4737	11.0211	11.213	10.8467	11.5048	11.3785	11.1209	11.7953	10.7914	11.5697	10.9071	10.0762	10.2356	12.0101	9.33609	10.1514	10.2276	11.3396	12.1114	9.73937	9.077	11.3622	9.85482	10.6323	10.381	9.25774	9.97292	10.7324	11.066	10.8652	12.4115	11.5729	10.7863	11.4621	10.2298
ARL6IP4	7.44268	7.59802	7.91446	7.04017	7.96947	8.17268	7.82758	8.33724	7.49162	7.67754	7.71773	7.6969	8.40774	8.07219	8.57304	8.13799	7.34816	7.71782	7.48091	8.53612	8.08728	8.17785	7.79538	7.60511	7.68676	7.48765	7.68278	7.15343	8.38905	7.89089	8.38153	8.16001	7.84714	7.96871	8.12812	7.86656	7.68609	7.82255	8.21061	7.93824	8.94187	8.60816	8.01531	8.29628	8.37219	7.44501	8.06873	7.80606	7.39035
ARL6IP5	11.3778	10.9437	10.3275	12.6919	13.8092	12.5657	11.8197	12.7755	11.6266	11.6066	12.4477	12.9893	13.8198	11.9576	12.9159	13.5207	12.4531	12.0651	12.9303	14.6116	12.857	12.6747	12.3725	11.8069	13	12.252	12.7898	13.5613	11.56	11.9878	12.9606	13.948	12.7326	11.6351	11.6546	12.202	11.5542	13.8106	12.3573	12.2052	12.8288	13.8882	12.0189	12.1144	13.9535	11.5837	11.4632	11.2842	9.51363
ARL6IP6	7.97311	7.43209	7.38703	8.0789	7.83189	7.64158	7.72858	7.3284	7.73178	7.86465	7.80853	8.21034	7.53652	7.33483	6.68969	7.46857	8.05086	7.12497	7.98303	6.82603	7.90564	7.62208	7.44299	7.61372	7.40952	7.86634	7.37663	8.15769	7.23434	7.21592	7.12633	7.39623	7.8497	7.53304	7.85479	8.11547	7.66847	8.02618	7.1781	7.12925	5.86319	7.47865	7.96536	7.23151	7.98044	7.68894	7.51417	8.16102	7.4004
ARL8A	4.92295	6.55549	5.46542	6.4258	5.86545	6.71395	4.45884	6.43281	5.12965	5.71367	7.04992	4.25594	3.50832	5.58991	7.08817	5.78323	6.9671	6.02187	6.57111	6.00709	6.61599	6.3248	6.51279	7.01533	5.9853	6.19825	6.05007	5.55775	6.66589	6.00463	7.31707	6.16266	6.42054	6.3301	5.8192	6.52172	7.60239	6.15126	6.65911	6.79424	5.1696	7.06453	7.04936	5.9871	7.10262	6.79839	6.09546	6.36035	6.08162
ARL8B	8.99347	8.4983	8.93755	10.1147	11.0299	10.1816	8.89954	9.28411	9.67159	9.40924	10.1065	10.6429	10.4022	9.02975	8.99949	10.4086	10.3122	9.38509	10.2177	10.8693	10.2817	8.77591	9.77528	10.3855	10.5678	11.1084	10.7364	10.7144	9.28899	9.01893	9.51412	10.3363	11.0147	9.85952	8.87533	11.0495	9.96694	11.0082	10.0044	9.31511	9.80828	10.2926	10.7544	9.65966	11.6441	9.06966	9.19011	10.0012	8.18843
ARL9	5.57661	5.26376	4.12879	5.40745	5.25883	4.47482	4.14076	4.07645	5.25654	4.74722	4.80444	2.98512	4.83636	5.59945	5.00667	5.74084	4.85428	5.50204	3.99617	0.767856	5.03012	5.13411	5.59211	4.63714	5.21257	3.7267	4.41331	5.40797	4.7162	4.34865	3.76134	4.73185	3.75162	5.03596	5.47748	4.68885	5.32429	3.13159	5.55383	4.77563	4.95271	4.4966	4.79215	5.72805	4.69802	2.82613	4.7804	5.82165	4.47504
ARMC1	7.9487	8.14994	6.92773	8.3792	9.20521	8.83527	8.63398	8.46689	7.84843	8.30525	8.4318	8.57724	8.53223	8.38608	8.82282	8.37966	8.53918	8.27471	8.65855	9.41487	8.45896	8.27995	8.28642	8.28013	8.76009	8.15901	8.22511	8.8549	7.71607	9.00655	8.74105	8.49675	8.66944	8.50403	7.66189	8.01731	8.18302	8.54359	8.73967	9.15667	9.27611	8.53479	8.39538	7.93679	8.58789	8.41714	8.32145	8.09668	7.11955
ARMC10	7.24907	7.1336	7.33348	7.47509	7.38572	6.72916	7.00779	6.75339	7.02684	7.01326	7.43873	7.23338	6.93147	6.24801	6.59513	6.9037	7.3139	6.42239	6.65416	7.14226	6.61331	7.10723	7.04453	7.09707	6.80667	6.882	6.89897	7.41948	6.45036	6.76224	7.10874	7.03695	7.56618	7.019	6.87075	7.28509	6.94251	6.92275	6.79951	6.39196	6.5942	7.19955	7.1853	7.0901	7.46066	7.24684	7.61919	7.14031	6.96217
ARMC2	5.15201	4.21803	5.39133	5.24504	4.03474	5.316	5.7153	4.74327	5.1889	5.38589	4.95515	5.26575	5.38138	4.28148	5.75042	5.16102	5.29136	4.65579	5.06805	4.83551	5.14527	5.42052	5.22721	4.4622	3.85087	4.61092	5.43658	3.11918	5.46422	4.06659	4.76372	4.75334	4.69957	5.21587	5.0153	5.22828	5.22335	5.29493	5.23649	5.40536	5.06977	5.23541	5.39084	3.97762	5.08646	5.1278	5.36121	5.55219	5.52095
ARMC4	4.79907	4.90654	3.26916	1.05403	4.42054	4.11074	4.68388	3.58576	4.7451	5.74882	5.24102	5.8423	4.48225	3.33797	5.13012	4.84542	4.4145	5.5225	4.04849	4.63814	4.42107	2.99595	4.86296	3.72351	3.46624	5.02638	5.17281	4.40536	1.77446	4.77212	2.64113	4.68107	5.42615	3.56874	2.40012	4.46767	4.67975	3.86036	5.37399	5.23842	4.21813	4.4441	5.09286	5.34349	4.89052	5.73871	4.51858	4.79122	5.29037
ARMC5	6.2194	4.76678	2.84615	4.11488	4.01709	5.10439	6.45672	6.18089	6.09935	6.6355	6.65264	3.35051	6.84652	6.63443	7.0208	6.57483	5.52142	5.83271	5.77764	3.13473	6.01821	5.97143	6.30789	6.89582	5.20748	5.11495	5.33537	5.08738	5.34577	6.88208	7.01802	5.23386	7.10882	5.83409	5.99249	5.95939	6.08597	6.56071	6.49122	6.69172	6.7238	6.09494	5.69909	5.82628	6.30613	6.01277	6.67719	6.59159	5.1071
ARMC6	6.84167	6.59354	7.16691	6.75819	6.8191	6.89425	6.0803	7.06227	6.48154	7.05019	7.14981	6.33697	6.7506	7.07534	7.12628	6.88603	6.35606	6.90888	6.45026	7.07215	6.71368	6.80368	6.68564	6.68308	6.76484	6.58752	6.97317	6.96285	8.23971	7.52349	7.50475	6.82162	6.4589	6.64285	6.87192	6.43917	6.85092	6.97619	7.88397	7.95322	7.88344	7.0306	6.48618	6.4728	6.35844	6.47532	6.32791	6.85744	7.03626
ARMC7	7.079	7.26804	7.62547	7.3754	6.70648	6.99673	6.82337	7.50092	7.16381	7.88855	7.33606	7.06003	7.50562	7.68627	7.53061	7.0382	7.15662	7.53315	7.24794	7.16183	7.16457	7.0624	7.02145	7.08864	7.50104	7.0228	7.4205	7.31377	7.69006	7.42448	7.28842	7.46051	6.87484	7.0199	7.97282	6.90432	6.86828	7.31186	7.1506	7.26011	7.14986	7.21354	7.42462	7.05682	6.87914	7.08357	7.49801	7.17669	7.68574
ARMC8	6.70557	6.8152	6.7551	6.98444	6.76451	6.61675	6.38822	6.74925	6.80382	6.9056	6.94628	6.89322	5.81388	5.73426	4.91132	6.54466	6.72321	6.72754	6.68553	6.21081	6.9961	6.59692	6.73784	6.84865	6.51382	6.81106	6.52193	6.92756	6.03392	6.56286	6.33014	6.55065	7.08577	6.34202	6.81667	6.51284	6.58787	6.33696	5.82274	6.14501	6.23762	6.80982	7.08637	7.08146	6.97626	6.5601	6.73482	6.88887	7.07712
ARMC9	4.87764	1.57369	4.97328	4.06272	3.81903	5.69731	4.26666	4.74499	3.65849	5.06828	4.36108	4.26113	5.61504	5.64387	4.8449	5.44868	4.78655	4.17206	5.18047	4.28003	4.79984	4.8457	3.52323	3.94053	5.12257	4.80945	4.93492	4.37085	4.71604	4.4768	4.89086	3.50137	3.86316	4.48959	4.20639	5.97161	4.84695	3.86019	5.16252	5.54495	5.6481	5.20287	5.10321	3.24965	5.34965	5.30884	3.72554	4.79352	4.59553
ARMCX1	4.93772	5.1959	5.47316	5.87904	5.44156	4.03193	3.90006	5.0822	4.8318	5.77454	5.85312	5.726	4.21069	2.11384	4.95609	5.52783	6.50805	4.93571	3.24836	5.4662	4.80426	5.81888	5.49281	3.81265	5.65434	5.15731	4.26977	4.62432	4.25468	5.05907	3.50271	5.27362	4.83266	5.10296	5.70979	5.49389	6.34636	5.63156	6.19056	5.47771	5.8843	5.35845	6.16216	4.21888	5.04601	4.21738	5.95859	5.91174	4.35371
ARMCX2	6.77899	6.02085	5.29659	6.67745	6.38125	6.54244	6.90427	5.91722	6.11243	6.15094	6.76067	6.14341	6.14571	6.78785	5.51416	6.07094	6.61773	6.56888	6.01971	5.82706	5.79577	5.38735	6.17246	5.90431	6.13061	6.68016	6.40117	6.26405	5.24144	6.55999	5.95753	5.58412	6.38777	5.78858	4.15042	6.3365	6.3314	6.41805	6.33752	5.99958	6.1461	6.2067	6.49638	6.42597	6.43078	5.49996	6.30883	6.16613	6.26878
ARMCX3	6.45197	6.71568	5.81403	6.76558	6.79454	6.89171	7.52457	6.41239	6.70026	6.69393	7.05954	6.87091	6.57618	6.73357	6.05941	6.86406	7.12547	7.035	6.51664	6.91808	6.8426	6.29172	6.99471	7.21949	6.70824	6.93073	6.98491	6.7323	6.18435	6.62705	6.65378	5.64487	6.96694	6.25216	5.03943	7.11855	7.18576	6.83319	6.46013	6.54946	6.27218	6.74357	7.38814	6.78618	7.16482	6.93046	6.53356	6.62624	7.03622
ARMCX6	6.54238	6.17229	7.26825	7.26768	6.98417	6.82604	7.62718	7.55783	7.39886	6.81712	6.86469	7.14747	7.07305	6.35343	6.97794	7.31784	7.69779	6.43312	7.16704	8.30539	8.10173	7.65188	7.65163	7.47138	7.63312	6.65946	6.78442	6.98955	6.48832	7.02569	7.82185	8.47092	7.50075	7.68482	7.63814	6.72411	7.15068	7.62297	6.77389	6.77464	7.02956	7.7864	6.8718	8.49371	8.41924	7.08429	7.35647	6.44908	6.90296
ARNT	6.82041	6.5947	5.68545	6.82453	7.16547	7.09999	7.30334	7.08367	6.34539	6.469	6.72907	6.66984	7.38836	7.26634	6.72144	7.27225	6.7577	7.42042	6.59126	7.25364	6.66816	6.47699	6.7703	6.71656	6.56391	6.34821	6.63637	6.21989	7.28335	7.39824	6.89552	6.87178	6.90437	6.77412	7.2613	6.99593	7.46646	6.37282	7.70195	6.99233	7.21714	7.3891	7.50161	6.82009	7.28249	4.99555	6.38281	6.92259	6.44512
ARNT2	5.25712	3.25843	4.07451	3.37144	4.83447	5.09442	3.34051	3.9895	3.87592	5.01063	3.90918	4.13324	4.72245	4.96038	4.28209	2.50934	4.55088	3.66779	4.15451	4.33617	5.0679	5.14422	4.82609	4.93594	4.53887	3.18643	4.36557	4.77999	4.49879	3.95273	5.04093	4.04599	5.18878	4.20945	5.06457	3.36256	3.82079	4.96953	4.21558	5.25985	3.13502	4.73498	4.28556	5.05853	4.48398	5.03623	5.10026	4.96135	4.66665
ARNTL	7.85542	8.26758	7.35748	8.04414	7.85479	7.76518	7.63232	7.5722	7.99895	8.50013	8.51613	8.21231	7.84034	7.7689	6.95954	7.84093	8.33601	8.11968	7.81382	6.73422	8.06242	7.97015	7.46621	8.19149	7.80586	7.90119	7.90762	8.33261	8.17442	7.93066	7.69692	7.56131	8.37665	7.96991	7.62253	8.17825	7.76793	8.10117	8.01016	7.83074	7.31113	6.91013	8.24935	7.48521	8.02861	8.39127	7.62231	8.62245	8.61005
ARNTL2	4.57196	4.97911	5.83754	5.25823	4.45574	5.64712	4.91523	0.674003	5.1326	4.75398	4.89776	3.84332	4.28269	5.48795	5.68549	4.75735	3.4806	5.11581	1.0088	3.8008	3.9423	4.87906	4.85826	4.03208	3.03108	4.86383	4.45005	5.2183	4.82969	3.64113	0.505434	5.35146	5.24523	5.09966	5.22803	4.90281	5.48758	5.15379	4.88346	4.95371	2.92564	4.97191	3.31718	3.74566	4.4749	4.45861	4.57201	4.49753	4.93626
ARPC1A	8.60274	8.24831	8.93447	8.69879	7.95489	8.26015	8.04647	9.20374	8.68577	8.95871	8.85507	9.0837	9.24246	9.76124	9.43571	9.31818	9.01252	9.60427	8.8121	8.86865	8.59902	8.91557	8.63728	9.03883	8.82859	8.5916	8.22621	8.54319	8.55975	8.48922	8.44852	8.17618	8.29507	8.51944	9.30505	8.88832	8.97746	8.75855	8.87974	8.67817	8.21418	8.40218	8.32851	8.42357	8.17318	9.06291	9.12742	8.8401	9.35876
ARPC2	9.86819	10.6793	12.4308	11.0162	10.4772	12.2877	11.0977	12.0551	10.6703	10.8268	10.8535	11.7605	13.7058	12.301	12.5297	12.7549	11.4564	12.1783	10.6239	13.23	11.5805	11.2124	11.3225	12.3253	11.6073	10.2116	10.8284	11.3154	12.6598	11.5284	12.3897	12.5071	11.537	11.4336	10.7892	11.492	11.4655	10.9717	12.7118	11.8007	12.0123	11.7212	10.4969	11.2544	11.9505	9.77882	11.9514	9.68386	11.1473
ARPC3	10.6554	12	13.485	13.0803	13.8816	12.8554	13.5338	12.3452	12.7501	12.8798	11.777	12.8273	11.9738	10.6677	10.5081	12.2987	13.2921	11.2867	11.3647	14.6694	13.8859	13.63	13.6453	13.7601	12.071	11.1973	11.143	13.1464	11.7212	11.6218	13.1624	13.7584	11.6931	12.9438	12.877	11.523	12.0118	11.1963	11.2848	10.631	11.4114	12.9114	12.5112	13.5159	13.8321	12.3633	13.8518	12.4011	12.3777
ARPC5	10.6497	10.8832	10.4174	11.253	11.9978	10.3936	10.6831	11.4068	11.5403	11.6493	11.7957	11.8522	11.8382	11.5338	11.0345	12.2165	12.3172	10.9895	10.9649	11.9117	11.1006	11.6025	11.5699	11.7063	10.9941	12.1657	12.2374	12.6446	11.4131	11.8624	11.2367	10.6945	11.8433	11.451	11.3807	13.5532	12.2886	12.8432	13.6927	12.207	11.08	11.8191	11.8976	11.466	11.9712	10.6688	9.54737	10.2896	10.6659
ARPC5L	9.185	9.24195	8.33096	9.84523	8.71523	8.76186	8.97352	9.98305	9.03089	9.26357	9.49013	9.15171	8.63136	9.46977	9.78661	9.21767	8.23057	9.39765	8.56576	8.65839	9.50378	9.97954	8.85546	9.007	8.76433	9.04821	9.03999	8.37475	8.72566	9.86427	9.27057	8.70804	9.91729	9.12472	7.90276	8.0293	8.37441	9.31946	8.27778	8.65489	8.70033	8.60635	7.27761	7.99348	8.58535	8.73908	9.82908	8.70167	8.23177
ARR3	5.13024	5.16981	6.15596	5.31033	5.38845	5.70907	4.12815	4.77786	5.02112	4.29917	5.67393	4.91424	4.36468	3.59492	5.65774	5.6773	5.23618	4.50068	4.2926	5.41811	5.17865	5.80354	3.20278	5.38667	5.05617	5.06915	4.85202	4.64285	4.63436	4.79953	4.23395	4.77336	5.40025	3.13553	5.47725	3.98841	6.07734	3.95301	5.26752	3.88476	5.25093	5.7548	5.62262	5.2133	5.20611	5.00667	5.13362	5.47856	4.89649
ARRB1	8.62308	8.6446	9.65297	8.27443	8.58303	8.48116	8.64121	8.62843	8.84994	8.69078	7.91742	8.17494	8.6292	8.69114	8.71287	8.32057	8.18185	8.34394	8.35615	8.3397	8.09997	8.52387	8.60348	8.761	8.54563	8.172	8.46811	8.64521	8.90772	8.64758	8.59848	8.64189	8.42127	8.43398	9.00985	8.22031	8.50608	8.65596	8.90233	8.67397	8.10589	8.35599	8.80203	8.43229	8.44763	8.43363	8.52615	8.3258	8.72735
ARRB2	8.64937	8.96818	9.04351	8.30516	8.62758	8.69065	7.91678	7.96026	9.053	8.48049	8.66453	8.88235	8.29448	7.40423	7.24601	7.96153	8.02401	8.30545	7.41486	8.9242	8.21974	8.63561	8.04385	8.52062	8.93096	8.01823	7.59715	7.78822	9.40421	8.4952	9.10019	9.46322	9.62249	8.86758	9.48881	8.74287	9.48266	7.82389	10.045	9.26812	8.78892	8.16432	8.8639	9.03643	8.9153	8.10985	7.85377	8.51272	9.07924
ARRDC1	7.16335	8.44172	8.18483	7.63624	7.75279	6.22537	7.0787	7.10479	7.06164	7.60418	7.37716	7.88551	7.04047	6.6179	7.20401	6.29224	7.20756	7.11593	6.67838	7.16143	7.87086	7.44725	7.83138	7.33938	7.01496	7.28511	7.18962	6.72266	7.56379	7.83322	7.73834	7.11167	7.54388	7.64046	7.6637	7.20824	8.24991	6.88247	8.28689	7.56909	6.9051	6.1941	6.93937	7.01782	6.89905	7.8929	7.78362	8.32321	8.14404
ARRDC2	8.20742	7.87931	7.22951	7.65736	7.26691	8.34057	7.90299	7.70672	8.07033	7.64641	8.00378	7.39158	7.88056	8.53232	8.07438	8.08267	7.99257	8.47688	7.24075	6.43763	6.94614	7.8634	7.6714	8.09916	7.11993	8.02771	7.97037	7.42805	7.47981	7.95701	7.65323	7.56771	8.60778	7.60247	7.54043	7.5013	7.78713	7.5015	7.84876	8.04204	8.38867	8.05242	8.03517	7.47394	7.67155	7.75743	7.90514	8.38257	7.84066
ARRDC3	9.11765	9.41866	8.8841	8.92911	9.49644	8.48921	7.8848	7.68199	8.88183	8.76964	9.48197	9.1132	7.22381	7.42511	6.51609	7.85103	9.6654	7.9755	9.22617	8.09489	8.8304	8.91799	9.055	9.22214	8.83151	8.30039	8.11688	9.30843	7.49374	7.28185	7.86608	7.57937	8.70202	8.57685	8.85441	9.42212	9.06652	8.26781	7.83673	7.75513	6.94624	7.85234	9.92039	8.90257	9.85292	9.35295	8.93707	9.14563	9.43322
ARRDC4	6.91763	6.54845	7.21887	7.18194	7.67621	7.78418	5.994	6.86783	7.29729	7.50226	7.21289	7.7482	8.7722	5.55752	6.91259	6.65558	7.50188	7.08462	6.40929	8.18985	7.23659	6.74092	7.13425	6.86229	7.33369	6.86388	7.45608	7.51586	7.73809	7.41701	6.37365	7.52934	7.54872	5.57757	6.55612	8.32945	7.71123	7.3397	8.08614	7.55749	6.12436	7.22635	7.59388	7.2022	8.00112	5.50001	7.54596	7.31385	6.60776
ARSA	7.35804	7.40314	7.50203	6.69901	6.47525	5.77906	6.7958	6.6132	6.74658	6.91116	6.02598	6.83898	6.8282	6.21584	6.75983	5.91568	6.66569	6.62636	6.10885	6.66504	6.62083	6.70232	7.06217	6.88482	7.18607	6.61063	6.51986	6.83212	6.71711	6.60233	7.05339	6.32237	6.87228	6.38774	7.12048	6.96258	6.86855	6.75951	7.13919	7.04473	6.69317	6.49134	6.20834	6.7454	6.80513	6.7041	6.15886	7.02042	7.36649
ARSB	5.63517	5.79002	5.50739	5.96236	5.70941	5.98639	5.72518	5.0857	5.99423	5.89377	5.70368	5.1806	5.72307	6.06466	5.25183	6.00783	6.11822	5.53631	5.53576	5.6371	6.22093	6.0698	6.12253	6.20015	5.51865	5.64806	5.9601	5.7669	6.04371	6.18143	5.3869	5.36973	5.47961	5.00244	6.26711	5.52533	6.04696	6.75209	6.01403	5.87793	5.78908	5.8684	6.35088	5.62059	6.36501	6.11686	6.0211	6.38047	5.79715
ARSD	6.06322	6.6378	7.30318	6.40006	6.17781	6.42111	6.26132	6.4661	6.47951	7.06811	6.56785	6.58296	6.16464	6.57348	6.83044	7.13174	6.62533	6.33225	6.40251	5.87833	6.79878	6.45846	6.34191	6.66813	6.89196	5.96778	6.14424	5.36197	6.98897	6.65901	6.32444	6.17167	6.53518	6.21372	6.91344	6.26095	6.60313	6.53457	6.56802	6.99478	6.75006	5.876	6.27083	6.11907	6.55142	6.31694	6.84127	6.21283	7.02133
ARSE	3.82988	4.20721	4.71325	4.47449	5.3957	3.85748	5.21334	4.18916	2.92428	5.28242	5.10358	5.11115	5.37651	5.58754	3.87461	4.29723	5.37759	4.90497	3.75602	3.86082	3.22856	5.23705	5.13451	4.2738	4.32055	4.54717	5.74895	4.64724	0.501326	4.41937	5.00698	4.65154	5.06518	3.87196	4.5241	5.61702	4.55577	4.81817	5.27124	4.85821	5.13188	2.28032	3.58024	5.00043	4.65486	3.8955	4.9523	5.1954	3.50751
ARSF	3.75601	4.28538	3.45833	4.31329	5.25254	4.89106	5.48911	5.32265	5.33805	5.12671	4.35078	5.32738	3.38189	4.64978	5.90376	4.53305	4.43916	5.23052	5.32794	4.15588	5.07903	5.51477	5.48137	4.74887	3.87806	5.20596	4.67868	4.87658	3.31124	4.31584	5.01053	4.92746	3.90441	3.80186	3.89318	4.56907	3.31545	5.24314	2.54649	3.80509	3.961	5.40617	4.6592	4.91329	5.2209	5.11915	4.33306	3.6174	3.91595
ARSG	7.47272	7.46935	7.20546	7.10733	7.23617	7.07852	7.31783	6.89655	7.59447	7.5953	7.1415	7.33235	7.47289	7.01686	6.7932	7.03227	7.47864	7.1591	6.55997	6.43143	6.90152	7.56414	7.67407	7.47588	7.61072	6.73868	7.08033	6.78429	7.64401	7.10866	7.38117	6.90729	7.42802	7.44398	7.56945	7.48134	7.55867	7.10249	7.79282	7.50135	7.21662	6.82868	7.20072	7.52369	6.77387	7.68628	6.76007	7.34504	7.67118
ARSI	5.38316	4.88607	5.14926	4.3491	4.71317	4.65905	4.08197	5.243	5.44153	4.41052	4.94865	5.45786	5.21315	3.30978	4.92282	3.7315	3.94407	4.21821	4.53836	4.04756	4.92166	4.12095	4.02955	4.76947	5.439	4.17787	4.64957	5.30446	4.9221	4.99096	2.69884	4.52577	4.28471	2.29521	4.71974	5.18753	4.82472	5.26053	5.23439	5.01168	3.40854	3.19724	4.80389	4.95201	5.10307	5.22963	4.94864	4.78228	4.50125
ARSJ	3.66402	4.24916	4.66188	5.03724	4.62684	4.59482	4.76744	4.55221	4.40457	4.9177	3.66011	4.13828	3.642	3.24247	3.06609	3.98348	4.70556	3.28169	4.89045	5.73073	1.53669	4.57582	3.73616	4.4101	2.26864	3.10723	3.94278	3.01219	4.5783	4.37247	3.67699	5.16924	4.54854	3.9672	4.61907	1.5967	4.29319	3.89816	4.26147	2.73583	4.75975	3.95318	3.84432	2.50778	3.9636	2.96752	4.98313	4.02433	4.9448
ARSK	5.54023	6.41349	5.17458	5.77293	5.15625	2.58476	5.16496	5.55881	6.03425	6.13639	5.98235	5.95157	4.99926	3.63431	4.44705	5.27544	5.43824	5.32485	5.51582	5.65501	5.81573	5.30703	5.49951	5.61439	5.8549	5.62317	3.70698	5.60922	5.52601	5.64737	5.69574	5.95808	5.39358	5.76778	4.91125	5.36055	5.19989	5.20417	5.17789	5.43686	4.45302	5.68335	5.37747	6.29573	5.36164	5.48111	5.94464	6.10192	4.81876
ART1	5.66712	5.27196	4.50787	5.22876	5.80558	5.4685	4.58675	5.04042	5.87752	4.75369	5.23424	4.15395	6.008	5.23807	5.35402	4.76204	4.78103	5.13867	5.27831	6.12309	3.76776	5.24964	5.86329	5.75252	5.44003	3.13522	4.46857	3.6739	5.24317	5.37213	5.61307	3.69279	4.6487	4.75094	3.9254	5.41405	5.8078	5.48665	5.62966	5.40169	5.9591	5.48992	5.25199	5.39472	5.03098	5.02702	2.41198	4.60241	5.06438
ART3	4.9786	4.70091	4.103	3.38544	4.97327	3.929	4.60131	4.38646	4.99637	4.87695	5.33715	0.93676	3.21707	1.48178	3.02501	4.53176	4.88973	4.03879	4.62027	4.99428	4.65698	4.07393	4.47981	4.94771	4.46378	5.00609	3.21458	4.85543	4.9863	3.76682	3.49665	4.17138	1.63657	2.61362	4.27741	3.57358	0.947984	4.11673	4.68403	4.10413	4.28868	4.86369	3.45887	4.31479	4.17202	2.75964	5.13174	3.41464	4.30585
ART4	5.14118	4.54617	4.70036	5.52318	5.0263	5.56977	5.72314	5.03659	4.54736	4.96723	4.49005	5.0696	4.57555	5.16565	4.39067	4.95888	5.14744	5.03137	4.86409	5.18568	5.20681	4.05794	4.97218	4.62353	4.90798	4.88072	5.45092	5.12631	6.29531	5.43001	5.65439	4.35215	4.60385	5.59592	5.08404	4.75916	4.16965	4.64862	5.76413	5.61514	5.73791	4.79654	4.24002	5.2278	5.07106	5.02635	4.57656	4.3792	5.54803
ART5	5.01693	4.99892	5.56603	4.72254	4.62793	4.78626	4.44519	5.99699	3.80081	4.91776	5.55928	5.61112	4.36267	5.11302	4.64413	4.83964	5.52693	4.96255	5.48375	4.27618	5.25594	4.81346	5.82091	4.29836	5.51533	3.69537	5.25169	4.91673	5.40732	5.56688	5.49566	5.43249	4.09773	5.85146	4.63542	4.53625	4.8067	5.35683	5.52809	5.66103	4.569	4.84454	5.20695	4.92489	5.8449	5.03101	5.38164	4.90731	5.279
ARTN	4.79854	2.99706	4.12923	1.86833	3.4912	4.11903	4.65998	4.15246	3.98583	3.41685	4.41314	4.61504	4.29074	4.80846	5.45772	5.07702	4.42958	4.57576	4.94691	5.62676	5.29106	1.7867	4.26231	4.71448	5.43819	5.00027	5.7467	5.77002	7.99953	7.38496	7.51857	6.19426	4.93479	5.60272	6.04442	5.6917	5.57584	5.63487	7.72914	7.79487	7.91903	4.81461	1.1302	4.2547	4.41224	4.73153	5.16703	3.99004	4.69448
ARV1	6.70624	6.90971	6.91198	7.04216	7.36245	7.69155	7.10863	6.85377	6.7455	6.95053	7.11878	7.08698	7.44967	7.23538	7.45692	6.67551	7.47516	7.4371	7.6084	7.96919	6.99506	6.98199	7.00755	7.41247	7.11291	7.34563	6.6856	7.26925	6.8261	6.64372	6.69072	7.11046	7.23895	7.13564	6.61504	7.51549	7.1307	6.68727	7.1891	6.75704	6.6598	7.89911	6.4475	7.1376	7.5086	6.82765	7.54956	7.67232	6.96057
ARVCF	4.28193	3.74742	2.49847	4.76424	5.87939	6.25065	5.15724	6.74758	6.04832	5.80887	6.34288	6.22606	3.93068	4.89109	5.36864	5.425	5.702	6.35155	4.85874	4.95859	5.77716	6.13899	5.8219	5.21836	5.09654	3.57162	5.44659	4.55122	4.53023	4.41672	4.93135	4.91523	6.08722	5.31029	6.28645	5.65008	5.96054	5.4284	4.17189	5.34886	4.18423	6.18264	6.08621	5.57548	5.69938	6.36796	5.762	5.24183	4.32097
ARX	5.42537	6.1972	5.3913	5.52354	4.98778	5.37415	5.96989	6.13641	5.44257	5.72299	3.20013	5.8337	5.33971	4.30624	5.08903	5.57291	4.34254	4.58707	4.47595	5.5855	4.544	3.82431	4.81578	4.26695	4.07405	5.35511	6.30823	5.73612	5.21042	6.27977	5.56003	3.59365	4.63399	6.00044	5.02214	5.45696	5.83318	5.4065	6.25869	5.58706	5.80036	5.98252	4.35451	5.34343	5.91336	5.7781	5.11758	5.03778	5.70313
ASAH1	7.23504	8.48302	8.39162	7.96099	10.0742	8.13397	7.85239	7.54294	7.99045	6.94624	8.05766	8.73669	7.92414	5.51916	6.27581	8.26917	7.20922	7.17628	8.83807	8.04149	8.61833	7.78221	7.52679	7.46313	7.96054	5.62973	7.09806	8.94715	9.01272	8.2236	9.79357	8.54539	7.83622	7.67185	8.43973	8.78675	7.15012	7.58471	9.99076	9.16271	7.70862	9.05434	9.32901	7.31135	8.58961	7.7258	7.30417	8.50329	7.14066
ASB1	7.70692	7.4897	6.34441	7.59299	7.45554	7.79481	7.651	7.79524	7.70896	7.188	7.20288	7.15138	7.32337	7.82845	7.9195	7.5082	7.52465	7.63286	7.41879	7.15575	7.40599	7.58109	7.03019	7.80483	7.67445	7.7546	7.912	7.49218	7.27161	7.21701	7.09411	6.62482	7.17644	7.13728	6.93738	6.98127	7.16433	7.65083	7.22722	7.36869	7.56821	7.50958	7.5108	7.95683	7.49985	7.29044	6.81658	7.32098	6.75607
ASB10	4.82769	5.64564	5.27686	5.13594	4.48058	5.5849	4.79546	5.46532	4.65884	4.13957	2.76307	5.35	4.06278	5.4501	4.92012	3.37848	3.36198	5.67034	5.05769	5.49776	3.653	4.69725	4.88549	4.42225	4.55979	4.89066	4.09242	2.98729	5.286	4.8946	5.39883	2.34105	3.61979	4.00655	4.0273	4.73155	4.18509	5.05782	4.72356	4.41319	4.03069	3.01705	4.76639	4.80203	4.99131	4.84121	3.74174	5.03946	4.56654
ASB11	2.36729	4.13177	3.80733	4.86578	4.31445	4.99559	4.77608	3.80448	4.18245	4.80452	3.32096	3.01591	5.03651	4.65034	5.44649	4.95204	4.48528	1.27232	4.8492	5.22962	4.7363	4.49947	3.88662	3.94968	4.81064	3.67676	2.94089	3.79939	4.69567	3.81126	4.19514	3.49087	3.87575	3.84232	2.32164	4.68269	4.28353	4.4538	3.9433	4.26091	4.18759	4.80676	4.79033	4.98624	5.13105	2.52864	4.73606	2.91711	4.06013
ASB12	5.81257	5.4678	6.24945	6.14726	4.06559	5.82509	5.93776	5.69187	6.07093	5.73301	4.48517	4.12464	4.34317	4.75497	5.61754	5.573	5.66657	5.88101	6.04867	5.38978	6.40234	3.82801	5.77623	5.84439	6.49987	6.12899	5.1945	4.81249	5.50963	6.20974	5.1588	6.0486	5.47627	4.65904	5.46253	4.71085	5.6777	5.92082	4.35303	5.63907	4.84043	5.39682	5.29616	5.46558	5.05715	5.48345	3.75455	5.98075	5.09482
ASB13	6.30046	7.16395	7.18708	7.31338	6.8594	7.07082	6.59662	6.66414	6.9539	7.39834	7.12503	7.41146	6.7832	6.95424	7.05796	6.80814	6.91113	6.78332	6.87293	7.1785	6.61589	6.92642	7.4851	6.18627	7.28206	7.137	6.55423	6.81799	5.51162	6.51076	6.90329	5.34009	6.91875	6.04229	6.94764	6.98886	6.68376	6.96237	6.48895	6.31236	6.42227	7.05856	6.97181	6.9118	7.36208	6.89834	7.85548	7.09469	6.97698
ASB14	4.1064	4.50924	4.47061	4.67762	4.4185	2.25682	2.46599	1.70696	5.53529	4.95447	4.14616	5.39264	4.03302	4.72601	3.22088	5.40382	5.13646	5.33229	5.38443	4.94822	3.19609	4.75642	5.34279	4.68162	4.00228	2.53865	5.55429	4.45273	1.93985	5.43425	5.09822	3.10436	4.94866	4.86159	3.38544	5.34452	5.15605	4.71202	4.92876	5.38481	5.22838	4.87077	3.91656	4.72498	5.1579	5.28508	5.083	5.4027	5.2657
ASB15	4.26213	0.885131	5.09714	4.03989	5.08952	5.7231	4.72923	4.41717	4.60637	3.28714	4.09049	4.81909	5.22908	4.47961	4.31133	2.25374	4.47542	3.98989	5.2333	4.88205	3.70088	4.93203	4.73752	5.74325	4.90847	5.18666	5.03598	3.60606	5.6007	4.41122	4.72873	4.78752	5.03997	4.88249	5.51126	5.03812	5.19767	5.01112	4.6059	4.96568	5.11499	4.30595	4.5724	4.28564	4.72657	4.87487	3.19875	4.66023	4.20425
ASB16	5.72705	6.13715	5.49097	5.98789	5.7841	5.73188	6.1463	3.831	4.94489	2.98546	5.83682	6.80583	4.06008	5.05062	5.89054	5.84433	4.14127	6.2567	4.71109	5.61673	5.91367	3.62876	5.31534	5.52664	4.8888	6.0079	5.9474	4.51687	4.47695	6.61408	6.58207	5.41049	4.83583	5.49397	5.68892	5.14604	5.74049	5.69854	6.87653	6.26114	6.02895	5.5399	4.4537	5.45815	5.25219	5.52422	5.13328	5.86026	6.97663
ASB17	3.32443	4.55845	4.29025	3.89437	3.55861	2.81981	3.81685	4.7145	3.49457	2.78664	4.61011	2.44825	1.60722	4.89679	4.47359	4.0222	4.16859	4.41939	4.70681	4.92504	2.56616	2.72408	3.67435	4.90333	4.09757	3.76143	4.4422	4.79994	4.78043	4.43143	4.60915	4.88992	3.73587	3.86721	3.32465	4.3389	3.81912	4.55458	4.88426	5.0897	4.05991	4.76716	3.92721	5.05637	4.41415	4.2385	3.56535	2.73296	3.49718
ASB2	5.33864	5.92122	4.49347	5.65866	4.88742	5.96047	5.90509	5.58663	4.69725	4.50419	4.854	6.0418	5.32803	6.04464	5.20753	5.55999	5.62875	5.52771	5.92406	5.90331	6.12207	4.99256	5.78639	5.39117	5.59356	5.23395	4.3272	5.94206	5.00703	5.6865	5.86006	6.12202	5.55406	5.19782	3.9088	5.63691	2.91566	5.77081	4.85634	5.32726	5.46507	5.86282	3.80395	6.03892	5.61025	5.35167	5.05466	5.44058	5.53408
ASB4	5.13721	5.02841	3.31192	5.10963	2.9487	4.94921	4.46708	4.33502	4.74224	3.55694	5.20342	4.318	4.25411	4.00809	4.32801	4.33895	3.06882	4.51813	4.77205	4.53867	4.81149	2.12957	4.82384	3.76144	5.07958	5.06532	4.80872	4.79616	5.45152	4.75823	4.68159	3.20923	5.18316	5.14747	5.08084	4.90838	3.80225	3.53219	3.88877	4.06638	3.37942	4.17086	3.10714	4.74528	4.80252	4.53927	4.32262	3.79988	2.49604
ASB5	3.77342	4.78968	4.37006	4.71924	4.71932	3.96126	4.68377	4.22085	3.72031	4.73267	3.6431	4.53662	4.13504	4.53887	1.13726	4.24639	4.42268	4.38788	4.74201	5.08592	3.89905	4.02374	4.37059	4.33918	4.18239	4.1872	3.66748	4.26166	2.61076	3.10434	4.84417	4.3746	4.91821	3.81344	3.81993	3.03711	3.32898	4.70456	4.59929	4.4789	4.84589	3.80753	3.27872	4.52056	4.49675	4.21091	4.37362	4.74371	4.9854
ASB6	6.90493	6.60393	6.89267	6.74371	6.83781	7.04745	6.24648	6.81244	6.9676	6.79773	6.95697	6.72251	6.8639	7.2572	7.34023	6.97398	6.75223	6.82968	6.49896	6.09331	6.39977	6.67075	6.50321	6.90585	6.77691	6.70007	6.67553	6.5029	7.43064	7.25443	7.00943	6.75228	7.16025	6.68681	6.74473	6.57919	6.95933	6.81449	7.04917	7.13049	6.75634	6.65731	6.93031	6.7245	5.95213	6.71045	6.20457	7.14135	7.1166
ASB7	6.50856	6.58711	5.53421	5.83034	6.64435	6.16723	5.2971	5.20967	6.67545	6.78578	6.68619	6.12207	6.3131	6.08777	5.45369	6.28356	6.56266	6.70714	6.22255	5.62155	6.49996	6.05898	6.51913	6.08716	6.70239	6.29428	5.80534	6.43226	6.04633	6.31004	6.03257	6.07209	5.74516	6.11842	6.34142	6.61631	5.96626	5.79092	6.44908	6.60109	6.38966	6.30235	6.63646	6.27417	6.74801	6.81579	6.50444	6.36156	6.34837
ASB8	8.24991	8.39787	8.11765	8.59516	8.29854	8.42706	7.725	8.69445	8.45439	8.33067	7.70387	8.19093	8.83675	9.14088	8.35122	8.74	8.73033	8.68701	8.67624	8.54074	7.56598	8.9312	8.17227	9.03292	8.39671	7.60096	7.6498	8.19094	8.07763	8.4138	8.55222	8.38786	8.33552	8.9358	8.93024	8.53003	8.53	7.7984	8.91288	8.91765	8.7377	8.32062	8.66239	8.27119	8.50966	8.12605	8.28785	8.45934	7.74678
ASB9	4.36095	4.99928	4.58256	4.42935	4.17986	2.53827	4.43641	4.20127	4.2935	1.82022	4.99262	3.92522	3.85379	5.25286	4.90449	4.4964	4.27807	4.55287	4.17276	2.50783	4.80171	5.05849	5.26071	4.77832	3.11243	5.07824	4.93005	4.44332	4.34564	3.11808	5.01998	5.28842	4.09302	5.32415	4.83326	4.28652	4.35843	5.20621	4.43398	4.61575	4.54654	4.83905	4.17261	2.42973	5.05069	3.74847	4.93695	4.81465	2.93311
ASCC2	9.80323	9.82231	9.99711	10.1653	10.9324	9.98266	10.1941	10.7984	9.61017	9.63482	8.85685	9.99695	9.60174	10.1299	10.1432	10.4508	9.96073	9.75687	11.2523	9.88046	10.2283	9.3499	10.0715	9.18204	9.68467	9.29652	10.1684	9.91593	10.5713	9.27832	9.51928	10.354	9.47285	9.52716	9.48188	9.71633	9.18661	9.76171	9.51265	9.87717	10.2019	9.92266	9.74549	10.5295	10.061	9.08252	10.0452	9.8669	9.54805
ASCC3	6.8815	6.79238	6.32032	7.42856	6.94177	7.63181	6.67168	6.92798	6.98529	6.63607	7.47339	6.39695	6.90886	6.98127	6.33705	7.2505	7.38129	7.11477	7.56709	6.88921	6.94673	7.20372	7.0033	7.13772	7.15695	7.80743	7.64126	7.66572	6.35374	7.21711	6.78826	6.28496	7.88627	7.22789	6.38858	7.15329	7.21444	7.66714	6.62843	6.99821	6.83644	6.74441	7.2002	6.88696	7.30356	7.05196	6.75585	6.97425	5.91814
ASCL1	5.30994	4.74053	5.5535	4.7178	4.63065	5.11534	4.49748	5.21185	4.66871	4.65951	5.03094	5.56718	4.94132	5.4133	4.89821	5.53459	4.64413	5.01079	2.62753	5.57837	4.87323	5.33061	5.10806	5.13433	3.57214	5.02742	5.94952	2.72321	6.0885	3.64463	3.32756	5.25319	4.6189	4.43584	4.2347	6.01213	4.34624	5.52568	2.64411	5.16648	5.33906	5.20374	5.20002	3.77278	4.28	5.12336	5.00468	3.88992	5.34049
ASCL2	7.30342	7.13458	8.13212	7.84286	8.097	8.04457	7.53278	8.0106	8.52139	8.38285	7.30357	7.4855	7.75968	8.11323	8.06204	7.43671	7.41259	7.71383	8.01452	7.76347	8.86923	8.69032	7.60833	8.14911	7.55298	7.22095	7.84187	8.28307	7.35479	7.49941	7.68725	8.16998	8.31263	7.83577	7.71265	7.5888	7.50487	8.06382	7.20572	7.34966	7.37119	7.90083	7.86345	7.21999	7.99924	7.84703	8.25729	7.99283	7.48225
ASCL3	5.41559	5.05873	4.59284	4.40852	4.68397	4.17145	4.38733	4.80337	3.17634	4.64791	4.42543	5.02517	4.88056	2.6027	4.20636	3.86536	6.03506	4.81176	4.64489	4.8205	3.3722	4.18694	4.79452	5.67815	5.14674	2.21729	4.31833	4.21007	5.22283	4.95606	3.14735	5.33299	2.81625	4.90641	4.65848	5.04636	5.08298	4.85496	2.01812	3.82951	3.71518	1.5404	4.99996	4.00597	4.57042	5.16646	5.43961	4.52359	5.69926
ASF1A	8.96254	8.37322	8.35002	9.72837	8.91528	8.2496	8.28382	8.33935	8.55417	8.25359	9.3359	9.28944	8.03322	7.03312	7.59923	8.14347	8.76746	8.44188	9.24252	9.13773	8.16391	7.96675	7.91828	8.54396	7.96048	8.4506	8.83641	8.9062	7.77953	7.96962	8.11582	8.35287	9.11196	8.7707	7.04136	8.12933	8.45628	8.52038	7.98753	7.68935	8.2807	8.41363	8.05377	8.19448	9.08878	9.06577	9.28307	8.90235	8.04767
ASF1B	6.71842	6.89174	6.27788	6.59718	6.23975	6.49041	6.73847	6.66117	6.80327	6.8123	6.54067	6.30515	7.05694	7.43066	7.10456	6.7942	6.30853	7.13266	6.12684	5.80688	6.35973	6.72539	7.34028	6.53506	6.67574	6.20822	6.21321	6.44464	7.2719	6.17072	6.65495	6.43994	6.30544	6.28906	7.78788	7.36681	7.42459	6.96459	6.85239	7.60038	6.14	6.01151	6.90368	6.73674	6.76461	6.53869	6.22297	7.01469	6.64371
ASGR1	7.26389	7.91785	9.43671	8.61775	9.31983	8.56171	8.79605	8.69104	7.97987	8.41902	7.32861	8.41157	8.67959	8.76999	9.41865	9.47938	8.55132	7.52015	8.38954	8.50651	8.32035	8.67041	9.1544	7.59108	9.13082	7.80247	8.40586	8.63441	7.72002	7.65871	8.40059	8.07966	7.68786	7.94741	9.31555	8.06344	8.14809	7.66594	7.87318	8.01971	8.31249	9.42494	8.48335	8.4792	8.80763	7.94443	8.71423	7.50903	7.85628
ASGR2	5.42099	5.52874	8.22906	7.48537	8.10304	7.25267	6.54798	7.35913	6.96845	7.19242	7.50355	6.79928	7.50379	7.0656	6.90796	7.30443	7.19522	7.0306	6.63496	8.29385	7.80156	6.71136	7.79962	6.95878	8.96743	7.36985	7.55886	7.49074	7.53157	7.43541	8.92275	7.28129	7.86913	7.30396	8.37317	7.15021	6.68071	7.18086	7.33408	7.25386	7.33117	7.56559	7.74537	6.403	7.40779	7.12756	7.87749	6.85682	7.40987
ASH1L	6.47203	4.56657	4.42365	6.11941	6.50294	7.45326	7.04801	5.75347	6.7132	6.73334	6.15912	6.7995	6.36798	6.96313	7.32642	5.13612	6.4847	7.09548	5.81275	6.55037	6.62291	6.16413	6.5553	4.85471	6.04167	7.02426	6.96692	3.94072	6.76446	7.34935	7.26152	5.97898	4.56783	6.93616	5.08457	6.06914	7.32586	7.21917	7.7136	7.92924	7.77566	7.70952	6.82759	6.43739	7.27147	8.14175	6.58251	7.03352	7.45276
ASH2L	8.98181	9.56449	10.2422	9.37651	10.1051	10.6569	10.5728	9.45933	10.0284	10.2834	10.4806	10.1064	9.13022	9.4361	9.61921	9.46004	9.79764	9.20446	10.5382	8.77201	10.5076	9.8635	10.3467	9.7855	9.50602	9.2424	9.33644	9.47971	9.62995	9.50345	9.49326	8.83077	9.4521	8.8498	9.24189	9.83731	9.54254	9.83841	8.94644	8.66053	8.71022	10.0203	9.91217	9.58535	10.0033	10.2202	8.90261	9.9283	9.76664
ASIP	5.45966	5.56272	5.53887	3.93631	5.05778	3.49313	4.91471	4.58011	4.83246	5.55372	4.60415	5.48881	4.90844	4.78872	4.75991	4.56631	5.1685	4.38778	5.78053	5.35632	5.37902	4.89658	5.22778	4.78726	4.90726	2.35113	3.71287	5.55995	5.27046	4.69223	4.62526	4.61789	4.1536	3.61037	4.57685	3.29039	4.81084	5.57299	3.7388	5.29194	5.83106	4.69339	5.6714	1.26137	4.8966	5.38608	5.55103	3.83708	4.42718
ASL	7.05339	5.78302	6.29385	6.09411	5.54086	6.45115	6.17244	6.46892	6.28955	6.47519	6.82002	6.12132	6.36496	6.61928	6.40688	6.29547	6.33564	6.16734	6.43773	6.30136	6.74124	6.50518	5.79829	6.96679	6.18519	6.32963	6.32908	5.98769	7.0006	7.10532	7.02	6.29221	6.48787	6.74509	6.90264	6.53481	6.46806	6.55226	6.88124	7.12402	6.72129	6.27452	6.49455	6.54683	5.70611	6.7437	6.30443	6.70359	6.02078
ASMTL	7.71968	7.94081	6.8864	7.67266	7.52918	7.82478	7.49877	8.18609	7.67287	7.46809	7.65453	8.09798	7.31615	8.08581	8.08932	7.26089	7.44566	7.92153	7.53332	7.2667	8.21135	7.79027	7.80985	8.17887	7.7773	7.32437	7.71087	6.86004	7.70789	7.67634	7.56636	7.53965	7.45151	7.70581	7.61714	7.73244	7.75135	7.61709	7.26822	7.69705	7.3423	7.6768	7.31678	7.8198	7.26703	7.66892	7.55052	7.64739	8.20089
ASNA1	5.67134	6.5588	7.93668	7.21956	7.54371	6.61214	7.63628	6.55228	6.97732	6.7669	6.95786	6.45399	5.80557	6.67477	7.07495	6.55738	7.13989	4.77698	4.61117	5.64673	7.32991	5.1735	5.99564	5.89861	4.07775	6.01941	7.23141	7.1642	6.77027	6.93208	6.48642	7.05087	6.49573	6.63974	6.69086	5.83278	3.71655	6.98437	5.66733	5.78214	5.29504	6.04017	5.49256	4.48584	7.51427	5.70505	6.12152	5.42773	6.60028
ASNS	7.71832	7.8366	6.45465	8.25847	7.56542	7.01758	7.99869	7.86295	7.80429	7.59914	7.70048	7.62881	7.84154	7.91997	7.70467	8.00396	7.9462	7.89874	7.78276	7.98372	7.78451	7.68315	7.81887	7.4254	7.92446	8.25408	7.73195	7.74544	7.0874	7.37291	7.00944	7.33349	7.51104	7.12048	6.8841	7.59783	8.15523	7.84821	7.12649	7.17842	7.89398	8.07011	7.69052	8.08821	7.69539	7.67398	7.69708	7.74554	7.9277
ASNSD1	8.74795	9.16177	8.73713	9.34406	9.06405	8.17433	8.36449	8.45539	9.04518	8.46077	8.8367	9.45711	9.72529	8.65273	8.08347	9.25804	9.34309	8.78196	8.91289	10.4971	8.70517	8.66479	8.33068	9.007	9.00342	8.91955	9.11012	9.72054	8.13493	8.45391	8.76856	9.46445	9.39276	8.34023	8.50279	9.53986	9.17629	8.6487	8.53261	7.64282	8.19092	9.41078	8.82201	9.26274	10.1815	9.14486	9.61304	9.1801	8.12921
ASPA	5.0267	5.01242	3.73148	5.23163	5.03429	3.98789	4.59008	4.24189	4.42413	4.77241	4.1475	4.74053	4.95039	3.49948	4.42075	4.60108	3.71385	4.78915	4.90808	3.54718	4.39802	4.77204	2.55439	3.94573	4.1887	4.86844	4.8783	3.19711	4.34551	3.19001	3.90528	4.30856	5.2264	3.62852	4.63025	3.15365	4.15667	4.85802	3.49627	4.55507	3.67596	4.67586	4.83722	3.55541	2.31613	5.03931	4.81043	3.38087	4.77451
ASPH	5.07008	5.48722	5.63409	4.87612	5.6484	5.4532	5.82945	4.90344	5.40794	4.30738	5.64437	5.63105	6.10631	5.4996	5.16746	5.08809	5.71462	5.36404	4.45444	5.81645	4.9415	5.53021	5.01779	4.62276	5.77057	5.7887	5.967	4.93263	5.86736	4.85294	5.79898	5.59411	5.62885	5.86239	6.09514	5.61554	5.95075	5.08773	5.64238	5.84712	4.86256	5.40858	5.48938	5.80194	5.0811	5.17916	5.96302	5.32274	5.07835
ASPHD1	4.68059	5.43706	4.94758	5.29372	4.70474	3.49838	6.03138	4.91114	5.61234	5.26928	4.98823	5.17639	4.71875	5.22599	5.23856	5.9753	5.37665	3.22517	4.38997	5.48348	5.06624	4.99035	5.82007	3.15468	5.12928	5.73702	4.39423	5.63781	5.93641	4.61425	3.69548	2.68937	5.1835	4.38542	3.75452	4.18355	3.24446	5.28383	4.99686	4.74465	3.93802	4.54019	5.33974	4.23074	4.6611	5.59077	4.89594	4.82725	5.33104
ASPHD2	7.49062	6.62609	8.50913	7.05847	6.90354	7.51428	6.72548	7.56941	7.10243	7.8312	6.65517	7.66126	7.22666	7.70617	7.31519	6.84412	7.02045	6.58998	7.50754	6.81311	7.26851	6.82083	6.87381	6.94483	7.76485	6.58599	6.91149	7.40734	7.18008	7.40517	7.23821	7.23276	7.5363	6.64974	8.40111	7.12007	6.92931	7.83749	6.69641	7.16006	6.84158	7.39805	6.97227	6.49312	6.85233	6.02064	7.6883	6.40517	6.6039
ASPM	5.20954	4.00964	5.21496	4.85224	5.46379	5.07442	5.32726	5.33178	4.13858	5.29684	5.3727	4.25651	5.25574	1.82964	4.91948	4.55333	5.96058	4.51572	5.21344	5.69509	4.2064	5.16785	5.41217	5.51622	4.32466	3.90471	5.12455	5.38593	3.3842	4.17308	4.80225	4.89358	4.37798	4.71394	3.66899	5.55768	5.33014	5.27507	2.84481	4.49862	4.73838	4.70538	5.39274	1.9855	5.36388	4.44944	1.39636	5.71732	4.76782
ASPN	2.89027	4.25236	4.03115	3.80234	3.42476	4.64875	4.6269	4.5948	4.03238	2.61907	3.82308	1.45522	4.70918	5.1155	4.52332	4.8065	4.71426	4.04604	5.15641	4.97901	4.14922	4.46089	4.84587	4.80952	4.2635	4.76232	2.57972	3.43884	4.61015	4.59962	5.07543	4.17276	5.11334	4.67598	4.71469	4.12883	4.28983	3.54497	3.63535	4.21262	4.49874	3.75286	2.9243	3.74174	4.54259	4.24031	3.35715	4.53282	4.12751
ASPRV1	6.52219	6.52069	7.33796	6.46456	6.16928	6.36541	6.69278	6.83335	6.71204	6.49548	6.81663	6.67647	7.06054	6.79743	6.74768	7.14973	6.74498	6.98436	7.01231	6.84959	6.41939	6.47083	6.51016	6.65091	6.99122	6.9681	6.8086	6.44706	6.93691	6.51431	6.7076	6.37841	6.4784	6.60835	6.95459	6.99282	6.9445	6.86922	7.26667	6.02818	6.45512	6.15983	6.68101	6.67736	6.01582	6.41274	5.8869	6.66638	7.25402
ASPSCR1	7.52932	7.73146	7.53233	7.48498	7.40468	7.27243	7.60073	7.65326	7.73689	7.78965	7.45762	7.41655	7.10277	7.74225	7.49554	7.34422	7.53278	7.67811	7.92395	7.06366	7.5958	7.69615	7.74398	7.46896	7.83202	7.6395	7.59932	7.3114	6.71715	7.08677	6.92752	7.60519	7.09714	7.49622	7.36572	7.10724	7.13108	7.53621	6.42711	6.85253	7.18945	7.85001	7.39157	7.59313	7.34602	7.87132	7.33216	7.11548	7.42112
ASRGL1	5.83263	4.0937	5.26791	6.62862	5.6842	5.76012	6.03468	5.15209	6.13407	4.12033	6.4388	6.02839	4.58965	6.13875	4.46535	6.06142	6.16754	5.28062	6.6	5.14289	6.52056	6.5168	6.08602	4.41409	6.25481	3.68642	4.3754	4.54832	5.51641	6.29358	6.72949	5.78529	6.43861	5.3888	7.12249	6.40301	4.9066	6.57167	6.52966	4.95206	6.49365	6.88344	6.28666	2.72192	5.37875	6.12185	6.67211	6.26676	6.63078
ASS1	5.84145	4.96528	3.12762	4.69298	2.25338	5.52337	2.82559	4.81697	5.99549	5.39177	5.02602	5.12482	5.64248	5.23118	4.83308	5.35447	5.10563	4.93414	5.86724	5.03422	5.77386	4.79289	5.48662	5.60041	5.33525	4.81306	3.22994	4.26986	5.34504	4.73381	5.57134	4.62144	5.65041	4.82509	4.36233	4.13454	5.52902	5.04084	4.48083	5.3435	5.62235	5.57722	4.00295	3.12746	5.06663	4.68998	4.86914	3.86237	5.54139
ASTE1	7.21228	6.82362	7.18637	7.38372	7.51896	7.90388	7.84921	7.54934	7.44577	7.12333	7.43343	7.15826	7.55376	8.09563	7.48906	7.80949	8.09316	7.31496	7.62718	7.04348	7.14429	7.33281	7.54534	7.64941	7.40994	7.70291	6.59019	7.17985	6.77382	7.0914	7.43198	7.83578	7.38054	7.86084	7.39184	6.35104	7.10716	7.0749	7.40204	6.91641	7.65027	7.50905	7.44131	7.68671	7.35082	7.42273	7.11784	6.75319	7.18678
ASTN1	5.37336	4.81707	5.28296	5.50106	4.8305	5.02307	4.95249	5.0645	4.63361	4.99839	4.63308	5.31471	3.56201	4.66347	4.31755	3.66345	3.04909	5.02352	5.0656	4.66748	4.5729	4.56759	5.17163	4.78606	3.96305	4.25167	5.04702	4.27055	3.47526	4.38718	3.69411	5.05932	4.29546	4.61322	4.10119	5.19088	4.67341	5.24744	3.7513	5.03854	5.27011	4.42812	4.90869	3.78421	5.19953	3.35199	4.30859	4.87089	5.02108
ASTN2	5.31598	5.93084	3.45824	3.51191	3.46921	2.32	4.9958	5.4768	4.87719	4.3482	5.13152	4.65241	5.19293	4.95734	5.54034	3.39507	4.35788	5.11047	4.59947	4.75616	5.24565	5.10745	3.52934	4.83269	3.87953	5.11446	4.84601	4.50707	3.43409	4.84161	4.64575	2.85887	5.21325	5.0957	4.61006	4.66619	3.15866	4.27512	2.48942	5.24053	3.20441	4.65897	4.71201	4.97796	2.96643	4.14822	3.63733	4.60268	3.70452
ASXL1	8.88285	8.53785	6.92007	8.52689	7.61023	8.01528	8.35161	8.42181	8.10264	7.52007	8.07669	8.09658	7.66569	8.24874	7.85819	7.53829	7.85176	8.17286	8.24185	7.31796	7.71711	7.34078	7.85002	7.76258	7.90382	7.69933	8.13665	7.73739	8.12884	7.92785	7.43269	7.81356	7.89481	7.55916	7.93942	7.74576	7.38478	7.98104	7.75208	8.20368	7.82821	7.82893	7.95296	7.97168	7.7073	7.54017	7.43136	8.00684	8.33573
ASXL2	9.30177	9.15798	8.96275	8.92536	8.47777	8.91079	8.9834	8.3053	9.11884	8.97953	9.35788	8.6723	9.0318	8.49425	8.88527	8.37214	9.3845	9.37764	9.57892	8.13865	8.61625	9.29776	9.11781	8.34096	9.35729	10.0861	9.11403	8.6262	9.36769	9.65631	9.12162	9.20082	8.8615	8.27244	8.84151	9.04173	9.03226	9.6806	8.94236	9.28091	8.45485	9.6034	9.81927	9.1352	8.8572	8.82692	10.1765	8.24109	9.1428
ASZ1	4.06886	3.75449	2.4846	3.13902	4.38357	2.75943	3.67212	4.1475	2.43119	4.04286	3.29203	3.68203	2.3535	4.07654	4.20153	4.19145	3.35487	4.67452	3.47548	4.46723	3.80066	4.48253	3.29794	3.14636	1.28708	3.91195	4.00789	4.49147	3.57183	4.21727	3.80323	4.32553	3.34429	4.41457	4.29477	3.52122	4.24482	4.33157	3.68284	4.78504	4.35881	2.39304	3.8119	4.16062	4.17169	3.82907	3.90014	4.83482	4.6881
ATAD1	7.03281	6.80741	6.93269	7.5418	7.83719	7.93348	7.41399	7.61579	8.2851	7.55485	7.86237	7.73696	8.0359	7.02469	7.39082	7.10307	7.78481	7.74356	7.69209	8.28916	7.56748	7.78437	7.53986	7.63436	7.58385	7.7392	7.86983	8.14175	7.01856	7.49129	7.03811	8.06276	7.71874	7.66847	6.72493	7.82584	7.14246	8.04946	7.59479	7.04751	7.53778	7.48486	7.56348	7.77203	8.28701	7.71809	7.0334	7.57438	7.03351
ATAD2	6.27804	5.89702	5.82348	6.43443	6.1704	6.38851	5.92882	4.16501	6.38779	5.25747	6.6126	6.64258	5.59199	5.50304	3.62985	5.67448	6.78056	5.95736	6.48013	6.14852	5.97046	6.72666	6.18368	6.18366	5.82046	6.46782	5.90392	6.591	4.56623	5.83591	6.30706	6.50828	6.46658	6.02191	6.24806	6.50264	6.43061	6.2739	5.45126	4.50088	5.54137	6.4402	5.61021	6.44724	6.2958	6.26298	6.23312	7.13812	5.92355
ATAD3A	4.99798	7.11785	6.83786	6.57516	1.64392	7.20926	6.50356	6.92619	7.03679	7.04885	6.494	6.47828	6.28271	7.19777	6.81184	6.77895	7.06098	7.19018	5.77614	5.87432	7.42733	6.81706	7.38114	7.37856	6.85686	6.97247	5.62002	6.49958	6.59519	6.98489	6.9159	5.62198	7.33113	6.15934	6.38744	6.1203	6.77968	7.14556	7.16524	7.18013	7.05666	7.31365	6.72514	6.70797	6.92304	6.88564	6.67805	6.97985	7.60159
ATAD5	3.65104	4.86893	3.55559	5.41194	3.9871	5.10142	5.29312	4.83017	5.47189	5.58292	5.5149	5.24967	5.3079	4.47096	4.88811	3.11256	4.36199	5.08654	5.15136	4.89887	4.30409	4.87509	5.01839	5.46352	5.33252	4.66166	4.65537	4.0417	3.78211	4.84856	5.24019	5.2336	5.06971	4.22141	4.97626	5.20034	3.87022	5.36877	4.18814	4.03972	3.57492	4.92834	5.14146	5.29541	5.80762	5.50134	4.09011	3.93496	4.85207
ATCAY	5.5977	5.37246	4.71332	5.80294	6.04501	5.22554	5.66679	4.60755	4.88215	5.20526	4.62452	4.03098	5.17678	5.22962	5.10484	5.18928	5.62383	5.22291	5.91173	4.83242	4.47878	3.69212	4.07855	5.26802	5.12885	4.77697	6.09925	3.18394	5.5829	5.57526	5.3968	4.92429	5.62241	5.57731	5.33267	5.90606	5.39553	4.45534	5.15215	5.81998	4.60056	5.54115	5.10354	4.65141	5.44024	5.33006	3.94063	3.97876	5.35842
ATE1	5.79564	5.77236	4.22746	6.08568	6.12715	6.06971	6.0562	6.23756	6.08436	6.17583	6.22432	4.93689	5.51787	4.48279	4.07626	4.73132	6.05881	5.95101	6.20312	4.48619	5.48932	5.09705	5.84477	5.65165	6.02968	6.11427	4.14851	5.30174	6.08361	5.99397	5.40904	5.32126	5.94007	3.96072	4.50389	6.04509	6.05226	5.58206	5.8295	5.59982	4.98562	5.8156	6.48098	6.10666	6.03333	6.16608	5.93869	6.32845	4.94775
ATF1	7.33001	6.77335	1.71432	7.26443	7.40776	7.53211	6.96834	6.89779	7.3351	6.99407	7.16935	7.65708	7.28312	7.16687	6.54755	7.56367	7.13493	6.75891	6.27572	7.67974	7.68621	7.10948	7.19728	7.40257	7.47257	8.17925	7.82337	7.95774	7.25951	7.43446	7.69458	6.78772	7.11481	8.16438	7.37493	7.78901	7.7677	8.01042	7.76391	7.0055	7.47048	7.35351	7.44249	7.49753	7.6354	7.01424	7.16201	7.18623	5.35092
ATF2	7.07992	7.15058	5.5348	7.29978	6.93818	6.74152	6.86313	6.92174	7.35227	7.30732	7.22104	7.30588	7.15921	6.88807	6.44698	6.95751	7.26955	6.68303	7.12102	7.01551	7.42582	7.29762	7.26683	7.00029	7.07554	6.82565	6.51029	4.24764	6.22603	7.03038	6.55092	7.40169	7.03609	5.9937	6.09369	6.83489	6.84954	6.75144	6.28556	6.45992	6.90626	6.6216	7.4183	7.04489	7.03328	7.64774	6.68644	7.85595	7.34237
ATF3	6.07527	5.38386	7.16155	2.51097	3.61311	3.25252	5.8273	5.74255	4.48846	2.75933	3.42285	4.7538	2.35281	6.35879	5.26705	4.62806	2.56494	5.8552	5.51018	5.26766	5.35819	2.28771	5.21168	3.74585	6.64309	3.33063	2.75149	6.02354	4.0442	2.18105	4.36305	4.03831	5.83608	4.99886	6.07472	6.80093	6.02958	6.54264	5.74787	4.53708	3.29279	6.55242	4.73729	4.45422	5.99088	6.30723	4.58168	4.84978	6.07365
ATF4	9.90424	9.66814	9.62914	10.0759	10.7208	10.6866	11.4919	10.27	10.9156	10.1237	10.6676	10.509	11	11.4016	11.0098	10.5804	10.4798	9.93799	10.8927	12.0614	10.6031	10.3152	10.8941	10.2476	11.1656	11.9155	11.3943	10.4458	9.77566	10.5289	10.2222	11.9975	10.9611	10.4085	10.5783	11.7121	11.4637	11.7329	10.3575	10.4602	11.393	11.7733	11.0014	10.4164	11.8357	8.8395	9.80936	9.36505	8.12357
ATF5	7.27788	7.48408	8.2371	6.97347	8.17301	7.29268	7.52586	7.75036	7.06823	7.12259	6.72172	7.5122	6.76154	7.58308	7.50541	7.45547	7.49529	7.21052	7.58393	7.01721	7.46151	7.21248	7.52479	7.03685	7.40446	6.77414	7.09088	7.25646	7.13628	7.16189	7.12225	7.46311	6.92964	6.70703	7.55698	6.87341	6.68735	7.49317	6.79573	7.3287	7.49559	7.5564	7.8104	7.47139	7.20533	7.14505	7.41605	6.8851	7.41115
ATF6	8.16444	9.01056	9.29759	8.49035	8.66205	8.99995	8.84404	8.74922	9.13659	9.04775	9.01459	8.69716	9.30236	8.42505	9.48557	9.18424	9.50086	8.94158	8.64236	9.12156	9.01258	8.69498	8.69216	9.12238	8.6557	8.9826	8.8853	8.8387	9.25905	8.03025	8.56647	8.9797	9.32945	9.09714	9.36477	9.022	8.53806	8.94418	8.99858	8.44266	8.64628	8.94679	9.14611	9.12747	8.86529	8.99454	8.95422	8.57951	9.1068
ATF7	5.30644	6.57559	4.89419	6.60015	4.24401	5.81847	5.96906	6.56994	6.00875	6.00366	6.18949	5.32457	5.12903	5.78476	6.4809	5.53009	6.09227	3.81813	5.04455	4.55083	4.64475	6.17625	5.89948	4.39104	5.9623	6.33982	5.9775	5.24292	6.47592	5.44197	6.12186	5.04695	5.80165	4.96722	3.55246	6.15651	5.91181	5.57094	5.78341	5.33648	4.54483	7.02554	4.67738	5.96476	7.15471	6.155	6.67798	6.64496	4.99423
ATF7IP	7.7619	7.64721	7.18232	7.0077	7.46274	6.82484	5.91774	7.21176	7.10567	7.07144	7.45576	7.47697	6.84636	6.6838	4.69327	7.21832	7.62911	7.42749	7.67003	6.53046	7.17599	7.45442	7.8403	7.60278	6.90166	7.48991	6.20677	6.76224	7.8792	7.43533	7.76548	7.00144	7.10568	6.54863	7.63769	6.26777	7.29129	7.02958	7.69776	7.40559	7.86237	7.37757	7.02036	7.2312	6.66047	7.47523	8.53002	7.88193	7.58496
ATF7IP2	8.43799	7.93227	7.20429	8.30986	7.19031	8.2847	8.24608	8.07879	7.81925	8.31844	8.50815	7.92888	7.75395	8.38982	7.65438	8.25711	8.48971	8.32349	7.81187	7.64208	7.40108	7.59509	7.5579	7.3308	7.81435	8.75203	7.81318	7.15493	7.43169	8.5202	7.43979	7.42453	7.68415	8.031	7.23016	6.77902	7.51423	8.36436	7.10254	8.04708	7.55668	8.0219	7.953	8.03558	7.0621	7.97625	7.41053	7.8728	8.1231
ATG10	7.24835	7.04498	7.04243	6.75742	6.81066	6.82729	7.0855	7.27072	6.75398	6.7895	7.22175	6.55089	7.19821	7.24139	7.36473	7.3347	6.85718	7.55185	6.58889	7.41979	7.02102	7.04899	6.93508	6.95747	6.88006	7.70719	7.35362	7.21728	8.22119	8.30061	8.23701	7.5241	7.27338	7.81964	7.25752	7.5024	7.71879	7.5679	8.43731	8.41205	8.39285	7.35356	7.18728	6.96042	6.97427	7.36445	7.07956	6.9851	6.95033
ATG12	8.23024	7.79273	7.93004	7.91735	7.67763	7.57793	7.56425	8.2052	7.712	7.99638	7.50659	7.13548	8.26679	8.29957	7.79818	8.26812	8.12054	8.63936	8.18319	8.70974	7.76371	8.05388	7.48305	7.62787	7.74019	7.74449	7.59025	7.81099	7.42177	8.42091	8.2375	8.31802	7.75277	7.61492	7.42158	7.93586	7.4154	7.84584	8.32556	8.23371	8.45651	8.20896	8.0257	7.7068	7.835	7.92376	7.41198	7.62197	7.6879
ATG16L1	8.47639	8.5902	7.69344	8.58731	7.4165	7.88945	7.87864	7.97209	8.70491	7.59885	8.00761	7.62759	7.6615	8.38082	8.2942	8.2178	8.08321	8.75856	8.4242	7.58053	7.99887	7.96079	7.72079	7.21363	7.61658	8.63252	8.23457	7.7167	7.78944	8.58769	7.47764	7.97379	7.92144	7.48931	7.19646	7.75156	7.93303	8.61318	7.49568	8.32086	8.02667	7.47487	7.76673	7.87816	7.43283	8.58629	8.33743	8.17296	7.59372
ATG16L2	8.6217	9.40821	9.44079	8.06558	8.83069	8.61364	8.63451	9.32653	8.60486	9.01152	8.68027	9.00274	9.87435	9.44029	9.57688	9.57005	9.17877	10.2654	8.37317	8.92689	8.23477	9.28333	9.11442	9.17919	8.97275	9.15145	8.99465	8.64389	9.80897	9.50737	9.29638	8.74715	9.07502	8.96946	9.4759	9.70284	9.61548	9.06108	10.1506	9.63327	9.26872	9.13506	9.49202	8.67596	8.80031	9.13042	8.38913	9.0706	10.2285
ATG2A	8.66589	8.43935	8.42222	7.93154	8.24453	8.83327	7.88398	8.50089	8.45818	8.34492	8.83608	8.92125	9.42389	9.1793	8.29417	8.73106	8.75252	9.43788	7.45007	7.62077	7.76779	8.70404	8.12033	8.97641	8.99832	8.43787	7.91366	8.21112	8.17689	8.40034	8.61531	7.8894	7.85455	7.73989	8.79668	9.22124	9.29695	8.09617	9.567	9.31404	8.02779	7.48055	8.48401	8.45498	7.48677	8.22894	8.1319	8.82347	9.22698
ATG2B	5.76914	6.53701	7.39342	6.49137	6.52703	6.46557	6.1932	6.62446	6.91527	6.38275	6.59098	6.44636	6.96943	6.59069	7.33322	6.66313	6.65859	6.51009	6.25579	6.57995	6.5162	6.56352	6.38174	6.77228	5.46565	6.58931	6.63785	6.69152	5.79495	6.53308	6.56488	6.27957	6.82361	6.54996	6.21209	6.70086	6.5396	6.76444	6.69265	6.41364	6.43363	6.58659	5.84075	6.24525	7.08675	6.18486	6.38432	6.73491	5.80019
ATG3	8.249	8.92969	11.3243	9.22427	10.0507	9.55166	9.54204	9.11205	8.8396	9.67657	8.76461	8.95681	10.3894	9.62579	9.10125	9.97129	8.82461	9.26826	9.42539	12.4242	9.43682	8.83639	9.09049	9.61129	9.1034	7.82286	8.2946	9.50846	9.58344	8.5749	9.34402	10.3213	9.42787	8.62142	9.75259	10.573	9.41533	9.08487	9.54188	8.58908	9.12972	9.65394	8.56605	9.47672	10.5861	9.06703	9.45311	8.75369	7.37672
ATG4A	5.85796	6.95371	6.64824	6.72808	6.88323	6.65461	6.57693	6.71449	6.69032	6.30203	6.53708	7.02524	7.25914	6.7523	6.68657	6.48016	6.49594	6.89692	6.8465	7.15652	6.94728	6.54241	6.59524	6.57738	6.56757	6.50519	7.05254	7.19692	5.73161	6.42112	6.20873	6.29316	6.07511	6.42279	6.38754	6.60444	6.61487	7.10726	6.39709	6.1786	5.76972	7.02514	6.03924	6.51732	7.22891	6.90246	6.69875	7.19785	6.38418
ATG4B	7.28971	7.39463	7.24214	7.04617	7.11443	6.57927	7.26076	6.48177	7.32017	7.21288	7.18644	7.1844	6.07286	5.38581	3.57408	6.58355	7.10347	6.52361	6.88177	6.39848	7.35877	7.25122	7.18091	7.00057	6.80674	6.73285	6.7743	6.87729	4.40757	6.02719	6.33241	6.63415	7.0769	7.38579	7.30614	6.97553	7.00056	6.59361	6.30498	5.8541	6.00809	7.22035	7.20754	7.15284	7.10107	6.94324	7.05282	7.08326	7.23659
ATG4C	6.2124	7.46296	7.34181	7.45799	7.20191	7.52107	7.11938	7.79289	7.14788	7.02435	7.64495	7.25619	6.7711	6.90348	6.67459	7.15965	7.44864	6.3524	6.80841	7.60337	6.47787	6.9601	7.88768	6.9334	7.09771	7.07683	7.07292	7.4099	6.17501	7.00611	6.34511	6.98695	7.28889	6.37028	6.14722	7.05296	7.4888	6.81507	6.49864	5.55294	7.13935	7.49905	7.48388	6.72398	7.89324	7.23667	7.84373	7.06737	6.6329
ATG4D	6.50419	7.6172	6.7537	6.42831	6.61197	6.66326	6.48923	7.0278	6.8742	7.52277	6.64408	7.26521	6.79711	6.21748	6.64177	5.86598	6.77214	6.49472	6.44342	6.15238	6.6209	6.95405	7.45901	7.22839	6.75515	6.84981	5.92226	6.41501	7.51223	7.17382	7.32825	6.85183	6.28542	7.15983	6.86227	6.36026	7.23895	6.48409	7.18297	6.74303	7.23643	6.97251	6.74761	6.87122	6.85266	6.6429	7.07482	6.24949	6.76237
ATG5	6.36849	6.59504	6.28319	7.18462	7.45126	7.01557	7.13698	6.76915	7.06189	6.3026	7.47038	6.97382	7.62393	7.15969	7.29507	7.3017	6.92568	7.1997	7.40798	7.99746	6.47574	6.78244	6.93486	7.238	7.00138	7.27604	7.02913	7.50232	4.65374	7.04965	6.7152	7.56052	7.36115	7.26532	6.64999	7.48354	7.09641	7.55014	6.86056	6.81943	6.94863	7.75313	6.77562	6.66763	7.81614	7.56449	6.87334	7.02414	6.04447
ATG7	7.9108	7.75727	8.9538	7.99795	8.29199	8.33563	7.82082	7.89114	8.23649	8.04246	7.53401	8.08678	8.5824	8.29317	8.58075	8.20912	8.18521	7.72969	8.4981	8.19317	8.22383	8.04258	8.37679	7.9323	8.76224	7.84562	8.27043	8.35926	8.35532	7.71665	7.86144	7.99772	7.58152	7.72508	8.63316	8.37703	8.21529	8.20241	8.3052	8.34293	7.98887	7.99509	8.10797	7.79487	8.02473	7.72583	8.09472	7.83893	8.58941
ATG9A	7.78021	7.66894	7.62438	7.40382	7.67551	7.96628	7.5914	7.94436	7.38827	7.57128	7.21004	7.04694	8.13668	7.96687	8.07461	7.61592	6.78842	7.88942	7.38728	7.31476	7.26275	7.27083	7.2879	7.17555	7.38133	7.51708	7.68509	7.21645	8.45422	7.8218	7.99711	7.87771	7.66516	7.25933	7.70226	7.49008	7.93193	7.1245	8.14453	8.2572	8.26668	7.29145	7.09653	7.277	7.48558	7.32662	8.12366	7.37242	7.61247
ATG9B	5.97448	5.51156	6.15232	5.66399	5.29518	6.27469	5.94993	6.04314	5.88604	5.25744	6.11218	6.23805	5.33664	6.25005	5.7148	4.7938	5.11426	6.03993	5.84323	6.29388	5.81375	5.20765	4.91965	5.74757	6.39972	5.64122	6.21201	6.09238	5.2052	5.95677	5.07121	5.92186	5.8931	5.89586	5.84142	4.40156	5.72931	5.91065	5.69334	4.67243	6.04784	3.54396	4.86636	6.34084	5.15403	6.36498	4.98574	4.04237	5.29429
ATIC	10.1028	10.4109	8.75365	9.62195	9.19599	10.3294	10.5054	9.60932	7.95164	10.4732	10.05	9.13166	8.05401	10.8298	10.0711	9.60981	10.028	10.0021	10.2955	8.29699	8.74056	9.16425	10.0113	9.45292	9.86504	10.2779	9.90483	8.57839	8.42352	9.74696	9.13977	8.91312	10.078	9.32034	8.5082	8.08109	9.14364	9.16695	8.31844	8.91083	10.3492	9.42946	9.3031	9.77763	8.82722	10.2781	8.99628	9.30879	9.59982
ATL3	6.46005	7.29882	8.25232	7.06252	8.01833	7.22366	7.63535	7.33195	7.45832	7.62844	6.99477	7.48807	7.77894	7.44137	8.0479	7.3837	7.75022	7.0962	7.16036	8.05429	7.33671	7.78836	7.81014	7.33778	7.67648	7.57574	7.26304	7.45786	7.37307	6.50842	7.09846	7.62476	7.63728	7.11506	6.68634	7.50014	6.86925	7.40859	6.83095	7.00029	7.05979	7.43362	7.57791	7.58992	7.64872	7.01335	8.18657	7.45515	7.19076
ATM	8.25717	7.6806	6.59331	7.9815	8.20371	7.94887	7.7694	7.36852	7.78466	7.69198	8.55905	8.12751	7.58488	7.68345	7.20668	8.05877	8.3049	8.06395	8.10092	7.41174	7.88906	7.76275	7.80882	8.16163	7.39915	8.41661	8.33323	7.99064	7.23073	8.18167	7.4923	7.13068	7.98818	7.93991	7.07925	7.98171	8.04109	8.11954	7.96323	7.9587	7.75714	8.06402	8.13849	8.01801	7.99274	8.25957	7.02555	8.17463	7.64455
ATMIN	7.57615	7.00115	6.58461	7.531	6.75893	7.27696	7.46026	7.23755	7.42696	7.31606	7.47347	7.07261	7.16873	7.38942	7.2943	7.65361	7.48974	7.12774	7.54569	7.57776	7.48426	7.61259	7.79349	7.8338	7.56181	8.23161	8.34855	8.05889	7.12114	7.75519	7.6381	7.26074	7.9516	7.37268	7.0451	8.05964	7.69538	7.99815	7.78028	7.55609	7.67801	7.33758	7.48868	7.50825	7.50939	7.24131	7.18899	7.35511	6.7784
ATN1	4.99949	5.62915	5.23594	2.04276	5.64578	5.93027	6.09037	5.63017	5.95751	4.39906	5.76883	3.81723	4.60475	4.67552	5.85358	6.05925	5.70514	4.98967	5.62846	5.07163	5.24367	5.67572	4.73442	4.92126	4.93119	5.50318	5.12411	4.62104	5.70475	6.59668	6.21781	5.42617	5.56774	5.91617	4.54289	4.07289	6.22571	5.5529	6.3662	6.31431	6.72242	5.09943	4.90109	5.57648	5.05522	5.73076	5.69132	4.9848	5.31685
ATOH1	4.7919	4.63851	2.62223	5.54532	1.51978	5.36672	5.02915	5.49031	4.78868	2.71476	5.26608	5.52856	5.21671	4.13024	4.80267	5.7581	3.84765	5.05868	6.23902	5.33255	3.37672	5.75917	3.82073	5.93741	5.50211	4.10745	5.59983	4.81377	4.77165	3.91826	5.1555	5.05489	5.49484	4.97753	4.29492	5.97395	5.55099	5.57367	5.35881	4.48403	5.60201	3.50746	4.72822	3.34957	3.03551	5.86441	4.51213	5.24846	4.65687
ATOH7	4.77628	4.13482	4.13573	3.76432	4.01634	4.6978	3.12623	4.28432	4.54101	2.16561	3.70247	4.8923	3.67421	1.15713	4.04291	3.74848	5.32127	5.11139	4.02903	2.25779	5.05846	2.66211	3.42929	4.75205	4.38319	4.39236	4.85245	4.65062	4.50687	4.51872	4.87948	4.82469	4.78038	3.30799	4.02453	3.98432	4.97221	5.31692	4.74579	3.8347	4.50659	4.68742	4.07522	4.68164	4.03586	4.34105	3.17654	4.54157	4.22318
ATOH8	5.21467	4.092	6.73556	5.18575	4.54579	5.17546	5.53573	5.3077	6.22303	4.6796	5.02592	5.8172	6.75153	5.95385	6.58448	5.63506	5.7484	5.68801	4.74691	4.80037	4.32191	6.07027	3.91557	3.34032	5.73004	4.9191	3.92572	5.33405	4.77173	5.46014	5.67571	5.157	4.12537	3.23472	4.57274	3.7405	4.7986	2.88261	6.70829	5.0539	5.72345	4.14535	6.59393	5.24797	5.90234	5.68845	5.62744	5.66816	5.12758
ATOX1	8.99043	8.37312	10.1644	8.99645	8.83718	7.6716	8.20743	9.05397	8.06026	8.80875	7.22355	7.64087	9.41585	10.2018	10.0261	8.81403	8.68739	7.87088	8.9461	8.99106	9.12489	8.24847	8.69635	7.86132	8.7928	7.88791	8.24617	9.05144	8.58474	8.10524	8.82983	9.24664	7.01729	8.89437	9.7262	8.81975	7.95846	8.70302	8.59743	8.75608	8.28836	8.92062	8.18619	8.76735	7.89911	7.75032	8.97399	7.7219	7.73725
ATP10A	5.32879	6.19814	6.85868	6.55155	6.29274	6.03391	6.33415	6.988	5.60343	5.583	5.7422	5.63252	6.5329	6.02246	6.74637	6.31934	6.01653	6.22598	6.17185	6.34011	6.08151	4.93266	5.08004	3.60302	5.6635	5.91338	5.20723	4.93815	6.55705	5.64059	5.98028	4.72425	5.39192	4.14683	5.55006	6.12615	3.98663	3.31759	5.89219	5.39249	6.02782	5.8179	6.20435	4.85452	6.20607	6.11963	6.31261	6.28788	3.8504
ATP10D	6.66113	7.77723	6.82211	6.46858	6.83117	6.62859	7.05283	6.98813	7.06008	7.02639	7.15721	6.45962	6.86814	7.12331	7.18016	7.2748	6.87179	6.86863	6.46519	6.76647	7.23613	6.99592	7.11078	6.83742	6.76502	6.68762	6.44838	6.52324	7.43971	6.65706	6.68281	7.0774	6.49023	6.61729	7.5226	7.09242	7.34276	7.09361	7.04357	6.91903	6.56733	7.00919	7.53152	6.7666	7.19131	7.55667	6.60063	7.10539	7.59206
ATP11A	5.87992	5.60233	4.88605	4.42912	5.92349	6.02025	5.48961	5.31477	5.82992	6.188	5.44935	5.8182	3.61069	6.0457	6.37438	6.39822	5.75324	5.67357	5.21215	5.94196	5.79063	6.2662	6.17905	6.0596	3.15669	6.23722	4.84155	5.85093	5.02543	5.69601	6.22786	4.88873	5.17716	5.3266	6.50704	5.6554	5.6625	6.43157	6.21125	2.35284	5.6315	4.93425	4.26391	5.56581	5.78692	5.97838	5.64992	5.46698	3.9664
ATP11B	7.91422	7.297	7.39259	7.54135	7.89195	7.92934	7.44925	7.66836	7.62611	7.57023	8.02992	8.12166	8.32196	7.62017	7.67142	7.91713	7.75176	7.56249	7.92622	8.20615	7.23766	7.62617	7.74259	7.82513	7.69479	8.74105	8.57056	8.87276	7.79565	7.59661	7.6693	8.12301	8.26779	7.85391	7.59194	8.75282	8.69425	8.53067	8.49718	7.9387	8.00134	7.56116	7.91749	7.42382	8.24438	7.81052	7.18809	8.20183	7.04952
ATP11C	6.32221	5.0853	5.1674	6.22965	6.19741	6.39681	6.23495	6.27893	5.88671	6.11845	6.49004	6.58834	6.69298	6.18765	6.05359	6.7141	6.33109	6.37172	6.24066	6.81468	5.77191	5.96965	6.13279	6.47722	6.38408	6.91293	6.98193	6.68385	5.40589	6.26746	6.08689	6.64277	6.79799	6.52644	5.56981	6.7512	6.79292	6.82961	6.60372	6.37874	6.52905	6.45945	6.3296	6.18424	6.62404	6.58394	6.54228	6.51927	5.73292
ATP12A	4.71678	4.504	4.58762	5.12422	4.23331	5.0563	5.86633	5.523	4.94123	5.52637	5.1938	5.7379	6.24681	3.95436	4.01721	3.66616	5.56171	5.58973	5.7977	5.66158	5.15265	5.56731	4.86089	5.16746	5.07103	4.99053	4.35411	5.09486	4.40556	4.92061	5.15866	5.3384	5.26617	4.86766	4.69519	5.01724	4.29034	5.73909	5.63142	5.28886	4.63756	5.18822	3.43199	4.5507	3.13206	1.38301	4.35813	5.64919	5.18346
ATP13A1	8.47997	8.52076	8.72698	8.24459	9.46562	8.27488	8.61538	8.57471	8.34655	8.33081	7.82439	7.85803	8.10073	8.90744	9.18903	8.74596	8.12106	8.42006	8.81727	7.8026	8.44443	8.27353	8.37774	7.67959	8.68484	8.70161	8.60575	8.33236	7.81574	8.21272	7.8082	8.09451	7.71073	8.04145	9.09175	8.33705	7.79063	8.59159	8.04462	9.40159	8.86687	8.82842	8.27268	8.50102	8.05093	8.02768	8.2486	8.22796	9.09955
ATP13A2	6.84258	7.25068	7.43096	7.30546	5.63229	7.12983	6.34177	7.38169	6.86103	6.93658	6.77101	5.70203	6.47084	7.26631	6.7166	7.26753	6.55619	6.99943	6.76745	6.88355	6.92077	7.23315	6.4599	6.94664	6.96337	6.59483	7.38769	6.65071	6.74044	7.422	7.04895	6.15203	6.94945	7.31805	6.31688	5.20142	6.67622	6.52811	6.92764	7.34193	7.5358	5.54457	6.24891	6.2555	6.57563	6.61241	7.45852	6.80609	6.57713
ATP13A4	3.3928	5.08543	4.49836	4.97255	4.99784	3.16656	4.63908	4.9741	2.66815	5.4252	5.2904	4.34412	4.30754	5.15539	5.45329	5.2764	1.90986	5.39193	4.58856	5.19258	3.65295	5.08842	5.25873	4.42917	4.99994	1.33873	5.18498	4.42212	4.34267	5.38911	4.44077	4.83438	2.94364	4.19567	4.31709	4.68791	3.56195	5.12156	4.83757	4.67463	5.10644	3.70042	4.63696	2.14636	4.34004	4.5968	4.01251	5.03326	5.43351
ATP13A5	4.67767	4.46323	4.47924	5.10354	5.24375	3.38007	2.80613	4.44648	5.35078	5.49874	5.49975	-1.1309	4.72072	5.25519	5.70444	4.92228	5.43932	4.7948	5.4495	5.4287	5.4067	5.24125	4.32286	4.80703	5.09783	4.01839	4.80118	3.99285	4.16648	4.24211	3.81754	4.9296	5.27796	3.57799	5.55395	4.99441	4.25494	4.11605	5.09193	5.06269	3.67866	2.50737	4.75004	5.42064	4.38077	5.39746	4.05021	4.88058	4.8284
ATP1A1	10.0861	9.85033	9.42151	9.39718	9.46289	9.22565	9.74532	9.09011	10.2427	10.1796	9.73135	9.57536	8.56141	9.00204	9.33283	8.882	9.87927	10.6503	9.53931	8.55344	10.091	9.68056	10.04	9.72763	10.4437	10.0432	9.38503	9.22376	9.73734	9.56594	10.5388	8.35906	9.79076	9.23697	8.48848	8.60811	9.48062	9.38642	8.91996	9.45777	9.98421	10.8275	10.5473	10.1552	9.47668	9.97516	9.84046	9.81659	10.363
ATP1A2	4.40567	5.3376	4.96827	5.17336	5.35601	4.09548	4.65412	3.52017	4.02886	4.69512	4.73532	4.6879	3.95682	4.05746	4.7901	4.7894	4.71608	5.07214	4.94682	2.54145	5.16786	5.16132	5.49701	5.03806	5.20373	4.09891	5.10469	5.3286	3.04657	2.67261	2.21436	4.32231	4.74462	5.23601	4.59419	5.26902	2.84622	4.68254	5.14952	3.00651	4.57672	5.43094	4.60981	4.54636	2.75805	4.944	5.19051	3.88271	4.91154
ATP1A4	2.84414	4.86921	4.04532	4.98005	4.8826	4.70905	4.90704	4.62712	4.89119	4.87194	4.05381	4.44091	4.92458	5.01653	4.19664	4.06575	5.04408	4.26503	3.53193	4.89829	4.05415	4.53736	4.67379	4.63647	4.28024	3.22306	4.33082	3.99672	4.19049	5.04562	4.89458	4.46915	3.75878	4.25026	4.80199	5.33536	4.17	4.96491	3.69104	3.31622	3.10418	3.32121	4.79171	3.14601	4.33998	3.79115	4.26169	4.77216	3.93567
ATP1B1	6.17618	6.58974	4.4184	6.2986	7.59471	7.42358	5.0661	8.12047	7.52212	7.04081	7.37586	5.53448	6.37824	7.1197	6.35396	6.75594	7.52377	6.79425	6.62314	5.09417	6.43582	7.18568	7.22566	7.21545	6.30942	7.24433	6.49217	7.15288	5.30105	6.44913	5.01363	6.79002	7.37244	6.674	7.17202	5.12286	5.41423	7.7771	6.88857	7.35116	7.14877	7.17514	6.7825	5.23163	7.79397	5.99979	7.93497	6.12769	4.22886
ATP1B2	6.12196	6.46948	6.57339	6.49414	6.19911	5.7323	5.87696	6.13711	5.74313	5.98078	6.21218	5.73328	5.65648	6.18072	6.15414	5.94847	6.13903	6.1891	6.04812	5.63969	6.31309	6.2033	5.71061	5.52163	6.51674	5.55754	5.7129	5.80693	5.72461	5.61768	5.43473	5.89674	5.78071	6.42862	6.10811	5.95006	6.31071	5.86865	5.69279	5.94614	6.08972	6.4301	6.21705	5.74851	6.19107	7.35928	6.51348	6.64797	6.6374
ATP1B3	6.79001	7.30044	7.58366	7.65993	9.23102	9.64707	7.89876	8.7752	8.06451	7.95386	8.18252	7.36825	7.78955	8.0807	8.79495	9.17403	7.89754	7.48381	7.79762	8.22453	8.49137	9.27875	8.36924	8.43604	9.09721	9.16631	9.08567	9.66129	7.90493	8.99195	9.20342	7.64352	9.22539	8.57976	7.99573	8.46231	9.23123	9.14893	8.96384	8.39319	9.04759	8.9627	9.56542	7.98101	9.08516	6.93792	7.38717	7.46586	5.98902
ATP1B4	2.45115	4.49108	3.82364	4.68305	3.63304	3.75233	4.97964	4.67507	4.76381	4.7162	4.91693	4.17855	3.49117	5.43553	4.54247	3.75346	3.68987	4.51136	5.43547	5.13562	5.21146	4.0708	4.16364	5.07331	3.72946	5.20946	3.03174	3.48596	4.19934	3.9188	4.07094	4.19718	4.46627	5.09378	4.98275	3.00985	4.88834	2.9626	4.30297	4.2688	4.85334	4.40316	4.81191	3.48035	3.69918	3.35237	4.24397	4.83584	4.81671
ATP2A1	4.34556	3.04981	4.24557	4.30059	4.61929	2.72322	5.00995	4.74801	5.00805	4.61708	4.2678	2.2587	4.89656	4.76677	5.03954	4.11007	4.45442	4.87585	4.34863	5.11118	2.06336	3.86179	4.21361	5.35098	3.8994	3.49284	3.14973	5.52937	5.24198	5.03257	4.44245	3.68741	5.21496	3.23389	0.666363	4.75219	3.83353	4.26246	4.87591	3.8864	0.131077	3.45767	2.83184	2.62284	4.82101	5.46399	4.07965	4.18037	4.52976
ATP2A2	8.34089	8.14418	8.26687	8.43385	7.96586	8.06096	7.19506	7.91107	8.13022	8.27504	8.96832	7.9931	7.65643	7.34497	7.79948	8.17267	8.33175	7.45805	7.64265	7.34261	7.65205	8.1225	8.31651	8.16022	8.24208	8.1373	7.93543	8.36284	7.86455	8.84406	8.07228	7.76807	8.90037	6.79552	7.39417	7.94302	8.43932	7.99203	8.19827	8.10229	7.78567	8.21059	8.43	7.57538	7.82524	8.56752	7.73903	9.03411	8.92541
ATP2A3	8.1133	7.47113	7.29341	6.9873	7.02561	7.47652	7.78077	7.00968	7.74961	7.62652	7.66552	7.24924	7.24834	7.1417	7.09709	7.03925	7.2921	7.90806	7.43623	6.50353	7.55288	7.69904	7.02979	7.4863	7.16309	7.19774	7.04916	6.58608	8.45629	8.46895	7.76548	6.98986	8.01161	7.55172	7.75834	7.27895	7.89883	7.05358	7.96375	7.82853	7.68322	7.83748	7.57981	7.39182	7.62056	7.90807	7.9966	7.61875	8.17484
ATP2B1	7.17117	6.4293	6.90852	7.33009	7.97108	7.52383	7.24358	6.71608	7.46291	6.90406	7.85697	7.47943	7.99927	7.75114	7.63962	7.937	7.95634	7.17364	7.40204	7.91562	7.40895	7.48347	7.46316	7.60593	7.4725	8.52014	8.41484	8.42676	7.24424	7.26071	7.51492	7.06098	8.03393	7.56996	6.81471	8.70201	8.13184	8.37645	8.35458	7.57119	8.03284	7.56126	7.90207	7.45905	8.28592	7.46691	6.81159	7.33458	7.08337
ATP2B2	4.7877	4.91919	2.87419	4.90135	4.65767	4.7828	4.11771	4.66655	2.77238	2.60253	4.90786	3.73278	4.99175	5.33111	4.70043	3.86197	5.11669	4.64694	5.08136	2.31444	3.22957	4.8644	4.64345	4.18205	4.76524	4.53931	3.96341	3.99411	2.77406	3.32622	3.54674	3.39258	4.34937	4.79	4.38666	4.48328	4.98875	4.81209	4.26275	4.36352	4.74461	4.66642	4.78428	4.33806	4.76584	4.65975	4.28477	4.56595	4.60811
ATP2B3	3.73959	5.02468	3.58385	5.03877	4.28542	4.48429	4.39582	4.68568	1.89693	4.72886	4.28239	5.07675	4.79233	4.73353	5.09389	4.23581	4.74393	5.30648	0.749504	4.06718	3.58747	5.27057	3.56621	4.58771	4.44303	5.19544	5.14619	4.79208	4.90809	3.49281	4.41169	5.11905	3.39287	4.56603	5.20145	4.78658	3.90217	4.94013	3.79647	3.96195	4.44555	4.25711	4.48193	3.9021	4.85403	3.04123	3.87726	5.1965	2.73022
ATP2B4	9.58989	9.71979	9.00128	8.70437	8.41873	8.26488	7.89194	8.41369	10.0381	8.97144	9.19546	8.55257	7.42066	7.75352	8.17055	8.06489	8.57265	9.29891	8.65919	8.82114	8.80428	9.51653	8.78148	8.82203	9.52136	8.77894	8.48294	8.06159	9.17663	8.82036	9.71902	8.41626	8.89765	9.09432	8.55954	8.08065	8.17876	8.78507	8.0131	8.61598	8.47744	8.95314	8.84729	8.59675	8.63084	9.2643	9.55525	8.9328	9.03145
ATP2C1	7.31839	7.36987	7.0456	7.23471	7.17934	7.16691	6.98375	6.92477	7.19528	7.2544	7.24782	7.38469	6.59712	6.27038	5.92855	7.06929	7.52329	6.96683	7.27935	7.0332	7.35117	7.18032	7.20334	7.32992	7.18274	7.07681	6.8847	7.19822	6.44028	6.76208	6.45932	6.82809	7.25806	6.26457	6.0572	7.40332	7.10995	7.35353	6.61696	6.30989	6.08793	7.14	7.65764	7.17756	7.37669	7.14032	6.68083	7.65779	7.26766
ATP2C2	3.94077	5.44177	4.47974	4.79356	3.48445	5.1314	5.50154	5.72475	4.99231	5.23987	3.09023	3.95778	4.97909	4.87611	5.28444	4.17277	3.3628	4.69253	3.33866	4.59192	4.47562	4.24713	5.46962	5.30222	5.37901	5.38265	4.38284	2.9256	4.30125	5.00063	3.04611	5.59258	2.09981	4.06785	4.8273	4.88559	4.40599	5.58664	5.53956	5.39652	2.87953	4.94175	3.83195	3.94796	5.31762	4.51888	4.91361	5.4327	4.4242
ATP4A	4.17341	5.07953	2.53718	5.08473	4.51757	5.60633	4.95393	4.74805	5.26717	5.68761	3.15559	5.29251	4.94568	4.38161	5.38237	4.90634	5.30809	2.42299	4.15732	4.98686	5.21353	5.42952	4.25113	4.38499	4.54312	5.21138	5.45125	4.93397	1.95435	3.91488	4.6414	4.4327	5.52354	5.57761	3.48458	4.66289	3.70652	4.65846	4.32178	4.86656	5.18192	5.04804	5.51149	5.36899	4.92088	4.52681	-0.341841	5.00053	5.39739
ATP4B	4.96682	3.90027	4.50727	4.8066	4.49879	4.59187	5.08962	4.74132	3.45592	3.07986	4.31651	4.29044	4.73235	5.10442	1.83107	4.47909	4.26322	4.60965	5.36192	3.82899	4.59371	3.8261	5.07354	5.36707	2.86343	4.5509	3.78797	5.34806	5.00112	5.35318	4.6187	4.52301	3.80715	1.77156	4.66466	3.37793	3.83906	4.35414	4.95385	5.71267	5.42154	5.07187	4.64981	4.07292	4.55149	4.32919	3.78926	4.72137	3.37692
ATP5A1	12.16	12.1545	11.4374	12.6173	11.1592	12.6202	11.8716	11.4221	11.9319	12.5067	12.5837	11.7327	10.5166	10.7977	11.012	11.201	12.6095	11.0208	11.8842	9.42992	11.6478	11.8288	11.6978	11.2836	11.7904	11.947	11.8221	11.6107	9.40112	11.176	10.6037	10.214	12.0935	10.6302	10.7337	10.7887	11.1221	11.6001	9.19375	10.2962	10.4946	11.7153	12.0368	11.5533	11.8244	11.5025	11.2333	11.5558	10.8657
ATP5B	12.9634	13.3523	13.639	13.318	12.7367	14.1198	13.9435	12.5633	13.0379	14.2211	12.094	12.6899	12.613	13.3766	13.6244	14.0326	13.3842	12.2904	13.3429	11.4565	12.9469	12.9741	13.6116	12.846	13.2574	13.3577	13.1752	12.86	12.1637	13.0009	12.5804	12.8717	12.4739	11.7682	12.6192	11.5119	12.0682	13.1888	10.9968	12.001	11.8099	13.904	13.0125	12.5177	12.6221	12.8107	12.419	12.7009	12.2311
ATP5C1	8.27325	7.51361	12.3365	9.21919	11.5667	10.0854	10.4823	9.94621	8.84056	9.0653	8.71969	10.9163	11.1657	7.39338	9.11538	9.31234	9.35189	7.19992	10.1735	13.6292	10.2951	9.14516	9.88368	9.95703	11.4193	8.64777	10.2732	12.6969	6.81455	8.36365	9.34432	13.4616	11.8072	10.2446	9.94524	11.6934	10.8164	9.51874	9.22023	6.55625	9.53089	11.8472	8.41175	10.0717	12.8361	8.11132	12.2345	9.5089	5.47542
ATP5D	9.21467	9.12647	9.08745	9.17328	8.19958	9.63856	9.43122	8.7769	9.19405	9.50376	8.97947	8.64601	8.72685	8.98351	9.08399	8.55031	8.59609	8.7537	8.56336	7.79371	9.03004	9.10205	9.18648	8.7785	8.85461	8.48951	8.63845	8.17319	9.06284	9.58238	9.38476	9.17121	9.08979	9.81148	9.25622	7.89806	8.66087	8.25457	8.68173	8.95929	9.39106	8.19091	8.30002	8.56728	8.46618	8.75133	9.83559	8.72201	8.92902
ATP5F1	5.82748	7.80364	9.36886	8.93961	9.52549	9.3639	9.14508	8.90388	9.21602	7.44362	8.13818	8.99487	10.1594	7.9821	9.06982	10.3172	8.9931	8.29425	8.25337	11.5176	10.3628	9.17959	10.138	10.3004	9.49214	7.72734	7.25273	9.02538	8.59772	8.44867	9.65042	10.6745	9.08198	8.65183	8.57569	8.96824	8.25805	8.58894	8.51173	7.50115	9.06768	10.5228	8.62222	10.3678	10.8491	8.69011	11.0117	7.91092	8.15474
ATP5G1	8.52132	8.59064	8.96657	8.90704	8.34981	8.41051	9.40051	8.97031	8.08306	8.14542	8.0803	8.15762	8.63488	9.52176	9.78638	8.54801	8.55724	8.14547	8.63304	8.04359	8.81964	8.40943	8.65281	7.95689	8.5863	8.00916	8.26757	7.61842	7.64783	7.97564	7.76333	8.42073	7.82676	8.51248	9.04202	7.75654	8.09766	8.80179	7.6487	8.16981	8.66323	8.43615	7.92592	8.65024	7.78385	8.56658	9.38721	8.34677	7.97479
ATP5G2	9.66195	10.3507	9.25997	10.481	9.5962	9.30893	10.5634	9.73804	9.51204	9.67722	9.61332	9.50459	8.02491	8.92162	8.00997	7.96954	9.29741	8.36306	9.98219	8.30344	10.1942	9.90775	9.72276	9.363	9.89889	8.65017	9.65407	8.80718	7.89405	9.2804	9.06063	9.33017	8.65167	10.4186	10.4209	8.72307	8.6967	8.94909	7.93983	8.47873	8.55983	9.5485	9.41426	9.45744	8.50625	9.35837	8.94137	9.44541	9.19915
ATP5G3	7.11553	5.4266	7.53863	6.89637	4.86597	8.09685	6.67783	0.654703	9.35798	7.24492	7.06099	6.44211	9.24678	7.74285	5.0252	8.33168	9.49827	6.48118	8.28787	8.03161	9.48205	7.13032	5.09154	8.22194	8.28233	9.05205	8.44929	8.31793	3.50246	6.60378	1.24908	8.6724	9.71248	6.92239	3.02977	6.11092	6.43257	6.34135	5.37855	6.8308	8.1114	6.06443	7.64552	7.99012	5.91395	6.12975	6.67462	6.12246	7.12621
ATP5H	9.59805	10.911	10.2501	11.1963	10.5618	11.1228	11.1504	10.5703	10.4933	11.2816	9.8193	10.5036	10.2659	11.3503	11.413	10.0746	10.9651	9.97171	11.1041	11.2585	11.0056	10.8866	10.6718	10.3221	10.517	10.0108	10.6695	11.1283	9.57678	10.4566	10.6825	11.1059	10.755	11.6145	10.6184	9.79837	10.8558	10.3513	9.55713	10.6485	10.8211	10.6572	10.3981	10.2899	10.4297	10.3527	10.0985	9.98484	9.17951
ATP5I	8.39144	8.84978	10.101	9.24186	9.59253	10.0505	10.246	9.73121	9.01557	9.13834	8.65239	8.58468	11.0507	10.5663	10.4845	10.3238	8.81736	9.59986	8.31749	13.0771	10.2279	9.13199	9.47477	9.57145	9.35954	8.70871	8.7127	8.91943	8.42631	9.21955	9.5989	11.0407	8.72763	9.07781	8.57234	8.94838	7.7435	8.79247	8.7298	8.60841	9.55934	10.3427	9.22725	11.4063	9.7229	9.53936	11.2186	9.07263	9.53414
ATP5J	8.27513	7.97404	10.4689	9.80463	10.4641	8.73804	9.88274	9.01574	8.75301	8.09264	8.34134	9.17535	10.9303	10.2396	9.43294	9.53717	9.11188	8.01938	8.48162	13.8335	10.3954	8.96499	9.29711	9.3101	9.27908	7.25591	7.68296	9.11704	7.61311	8.02015	9.33067	10.3687	8.5395	8.7069	10.0743	9.14709	8.12559	7.94822	8.07583	7.17985	8.20954	11.0089	8.63931	9.73697	10.7405	9.85936	11.9757	8.70497	8.71581
ATP5J2	7.71491	8.04287	8.67251	8.26773	8.50713	8.2417	8.35653	8.35128	8.16577	8.18662	7.54989	7.82237	8.80677	8.57282	8.6996	7.88395	7.81017	7.59588	7.98936	9.16993	8.26983	8.0837	8.2617	8.00397	8.14524	7.90081	8.19299	8.44516	7.80196	8.09583	8.09045	9.17603	8.00994	8.54435	8.60882	8.2536	8.11592	8.03651	7.86144	8.13472	8.29907	8.71938	7.83307	8.13321	8.63387	8.27839	8.73393	8.18959	7.95041
ATP5L	8.86494	10.291	11.7415	11.9593	12.8324	11.3021	11.8053	11.2547	11.2393	9.91647	9.7513	11.3671	12.4065	11.8523	11.97	10.3758	10.3055	9.73154	9.88987	15.2767	12.9048	10.6759	11.4478	11.5137	11.0982	9.50125	10.2621	11.723	10.1255	10.4526	11.1269	13.9076	10.3622	11.6661	11.7099	10.1747	9.45754	9.76919	9.02341	9.66768	10.699	12.2211	9.64028	12.694	12.7323	10.6634	12.4964	10.0487	10.179
ATP5O	8.39229	9.09803	10.7439	9.75457	10.1054	10.1577	10.532	9.35676	10.0678	9.13849	9.36142	9.82244	10.7815	10.0814	9.82923	10.1386	9.47154	9.3735	8.62562	12.4581	10.777	9.55938	10.4358	10.5656	10.0843	8.76685	9.27508	9.81873	8.85763	9.83136	10.7664	11.3936	10.0918	10.2536	9.93289	9.39931	9.04815	8.76727	9.58895	8.79899	10.1624	10.9049	9.40036	11.2358	10.8893	10.198	11.899	9.39967	9.60061
ATP5S	6.7763	6.37101	7.16397	6.88799	7.43306	7.21934	7.00754	6.74161	6.5172	6.46559	6.70673	6.57002	6.74416	6.63641	6.56808	6.91294	6.99761	6.10432	7.07659	7.50487	6.70059	6.79735	6.72729	6.48975	6.63646	6.60667	6.75864	7.14343	6.5133	6.56349	7.01664	7.15843	6.72789	6.885	7.46612	6.92029	6.45838	6.8166	6.26811	6.07738	6.48878	7.52978	6.32056	7.07962	7.38445	6.72415	7.24798	6.87334	5.90793
ATP5SL	8.69978	8.93266	8.89038	8.83607	7.91744	8.84542	8.79078	8.42617	8.47685	8.88627	8.35178	8.32904	8.16161	8.69831	8.63721	8.11988	8.06121	8.20869	8.17085	7.91892	8.58176	8.3563	8.24964	7.76375	8.61163	8.5589	8.42542	8.12706	8.34978	8.45476	8.49513	8.58878	8.82808	8.53496	8.32174	7.69079	8.32311	7.82861	8.18646	8.35295	8.43233	7.95213	7.83863	8.24557	8.27018	8.56321	8.40675	8.34486	8.46703
ATP6AP1	11.1657	11.9791	10.9078	10.8808	11.4699	11.014	11.1221	11.6287	11.0385	11.7405	11.123	11.007	11.4716	11.6232	11.1771	11.3725	11.2542	11.8331	11.6647	9.6417	10.5338	11.2784	11.6638	10.9373	11.6009	10.9564	10.6563	10.8992	10.4733	10.2856	10.2132	10.5032	9.69919	10.3033	10.8484	11.2493	10.9605	11.4631	10.1432	10.6364	9.78738	10.7528	11.3465	11.6251	11.0857	11.2009	11.1246	10.8163	11.779
ATP6AP2	10.7007	10.2788	8.8485	11.0642	11.4786	11.8284	10.6673	10.0735	11.3175	11.7779	11.2544	12.1817	10.8809	11.2342	9.87881	12.0667	11.6165	10.4693	10.621	11.6785	10.6012	11.4835	11.2926	12.017	10.8332	11.026	11.3236	11.1332	10.3487	11.1246	11.0688	10.3307	11.2791	11.0682	11.0758	12.3082	11.7973	11.7336	10.9778	11.1241	9.90152	10.9156	10.9084	10.5841	11.3706	10.6806	10.0677	11.0158	10.3494
ATP6V0A1	9.01533	9.00518	9.06412	8.52647	8.92442	8.40189	8.39635	8.75978	8.84586	9.12127	8.95475	8.74894	8.89278	9.06401	8.70569	8.61357	9.08512	9.02889	8.99533	8.29348	8.70128	9.02328	9.09097	8.88849	9.14708	8.93231	8.88501	8.70419	8.61576	8.58543	8.43118	8.88182	8.84911	8.62619	8.85069	9.22396	9.35259	9.19114	8.9498	9.1451	8.1242	9.02576	9.34162	9.01611	8.75403	8.7532	8.45498	8.95427	9.94739
ATP6V0A2	7.3349	6.91402	6.72371	7.80825	7.40858	7.36225	7.16265	7.13396	7.13561	7.01678	7.33663	7.03419	7.79602	7.25345	7.38496	7.20729	7.65381	7.2912	7.84178	7.68439	6.98497	7.14713	7.04651	6.95492	6.85527	7.26278	7.24872	6.83216	6.24816	7.05917	6.45019	6.92137	7.01881	6.97533	6.81829	7.4826	6.72785	7.33866	6.42414	7.17484	6.37585	7.47845	7.06676	7.0885	7.41715	7.23169	6.94341	7.27197	7.21243
ATP6V0A4	4.66667	4.74152	4.96757	4.83216	5.05729	3.94338	3.12594	5.13773	4.75872	4.49622	4.53762	2.76988	4.41226	5.12867	4.79704	4.78073	4.82602	5.34155	5.03672	4.2046	3.46114	2.85296	4.62945	4.83506	4.89814	4.07764	4.10033	0.364031	4.64696	3.90124	2.60017	4.75641	4.99582	3.86748	4.46651	3.69628	3.41346	4.43191	5.16239	4.58827	3.07738	4.50082	4.96592	4.06763	3.94001	3.36657	3.35179	5.15448	4.10145
ATP6V0B	11.0014	11.7411	11.7976	10.7427	10.6896	10.7127	11.1418	11.1025	11.0292	12.3189	11.0412	11.6219	12.1965	11.2101	10.8396	10.7836	11.3264	10.9169	10.3598	10.6526	10.8931	11.0298	11.1025	11.2837	10.8749	10.9392	10.4951	10.9628	11.2576	9.62246	10.2299	11.4253	10.3012	12.4138	13.6288	11.7656	12.8826	11.1174	11.7099	10.9607	9.96251	9.7225	11.1104	10.9027	11.675	10.6855	11.2557	11.7956	11.0148
ATP6V0C	11.1804	10.9811	10.28	10.0593	11.0922	11.6565	10.6021	10.8552	9.70835	10.4688	9.05856	9.86296	8.81192	11.0478	11.2886	11.0592	9.92945	10.0889	11.0911	8.88858	10.6459	9.73364	10.8951	10.3051	10.164	9.49153	11.1754	10.8386	13.032	11.7368	10.8596	10.8751	12.1344	10.893	10.7397	10.6717	10.3377	11.0018	11.3926	11.9343	12.0668	9.07976	10.4682	9.80669	9.92535	9.16111	8.63289	10.0801	9.4249
ATP6V0D1	10.6446	11.0945	11.9652	10.7351	9.86396	10.9642	11.0502	11.2289	11.1674	11.5833	11.1466	11.1237	10.2745	10.2814	9.9077	10.3567	10.7844	11.3011	10.3991	9.45109	11.0973	11.3394	11.5115	11.0297	11.0742	10.7406	10.0125	10.4966	12.0801	10.3172	11.0181	10.7875	10.6966	10.2741	12.7029	10.7817	10.8191	10.8538	11.265	11.3722	9.52201	10.0133	11.3692	10.7494	10.5417	10.435	11.2199	10.4729	11.9571
ATP6V0D2	5.42998	5.18586	5.0414	5.08313	3.69415	2.26307	3.27689	4.69116	6.34268	5.80675	4.91471	5.91574	4.81931	4.83297	4.54116	5.26809	5.18551	4.61931	5.07428	4.37464	3.82351	5.75887	4.3605	4.80827	5.42413	4.02388	3.38113	4.77428	4.4745	4.54966	5.72356	5.50721	2.93165	4.33727	5.25631	4.78474	4.76625	4.86984	5.87085	5.01585	5.56349	5.17515	4.79284	3.31969	4.90143	3.74569	5.53491	5.32012	2.94358
ATP6V0E1	9.5945	9.52362	11.7162	10.6251	11.5479	10.8926	11.362	11.4043	10.9845	10.3923	10.2021	10.8225	12.078	10.5871	11.4792	10.7588	11.032	9.90158	11.1953	12.232	10.9372	10.8635	10.6794	10.9236	10.9916	10.0663	10.4511	11.3774	9.18105	9.0279	10.3543	11.7842	10.8427	11.0623	11.1009	11.2109	10.8762	10.7029	10.0437	9.49677	9.59197	10.8882	10.0194	11.218	11.3876	10.5056	11.0166	10.1969	10.7584
ATP6V0E2	9.93468	9.51532	9.04144	9.88658	8.84538	9.22326	9.65006	8.99116	9.27889	9.68963	9.54587	9.32992	8.81303	9.3575	9.26565	8.97174	9.28737	9.55588	10.0124	8.43481	9.09602	9.41414	9.21288	9.02839	9.2416	9.63074	9.70351	9.00479	8.23175	8.52242	8.68055	9.0246	8.94101	9.5191	8.84482	8.41163	9.5313	9.49729	8.09888	8.99377	8.90361	9.22881	9.05184	9.87125	8.86764	9.81879	9.0343	9.89274	9.3741
ATP6V1A	11.1441	10.2963	8.8263	10.732	10.406	10.9751	10.4198	10.3751	10.5181	11.2646	11.86	10.8131	10.3277	10.007	10.2244	11.9537	11.8228	10.8662	9.85996	9.75664	10.0153	9.81815	10.1954	11.3375	10.3343	11.4403	11.3027	11.2888	10.324	9.99474	9.85966	9.78133	11.0259	9.72387	10.3553	12.1172	11.7694	11.5148	11.5948	10.6516	9.53755	10.2247	11.791	10.4515	11.0577	10.0628	9.83455	11.1339	10.608
ATP6V1B1	3.06387	3.42874	4.20443	5.48162	5.28527	4.77491	4.84187	4.98818	3.42936	4.28445	4.75186	4.01019	3.67523	4.73658	5.78343	5.00994	4.52582	5.08057	5.54491	5.71027	0.813003	5.34886	4.74642	4.85593	5.0979	4.00786	5.3106	4.92767	3.41895	4.47772	3.79831	4.68113	5.33761	4.81249	5.92265	4.71026	5.42838	5.58217	4.12988	3.58361	2.31524	4.74816	4.53097	4.70454	3.88034	4.24399	4.72171	4.56754	5.1782
ATP6V1B2	12.4888	12.2677	13.0633	13.1517	11.5856	12.7155	11.8934	12.6054	12.238	13.284	13.3566	12.1469	12.8003	12.275	11.7945	13.5831	12.9222	12.9326	11.1823	11.7127	11.8041	13.6106	12.8879	12.6172	11.64	12.9318	12.0087	13.0062	12.7896	12.4789	11.9321	11.9329	12.9257	10.917	12.1701	13.149	13.3496	12.5564	12.4592	12.4627	10.499	12.0012	13.8282	12.6428	12.7626	11.6947	11.3162	12.7604	12.9608
ATP6V1C1	5.03665	6.12485	6.07194	5.75426	6.06885	6.63579	6.77195	5.5329	6.60675	6.42088	6.58569	6.81752	7.22813	6.68995	6.84346	6.97459	6.69513	6.92525	6.24663	7.34601	5.21585	6.34275	6.06334	6.51359	6.44488	7.08796	6.24203	6.96559	7.51302	6.87317	6.90896	6.46675	6.84821	6.87304	6.19689	7.20395	6.98488	6.26933	7.19889	6.84466	6.33705	6.73446	6.42808	6.14295	6.01459	6.09832	6.2406	6.51246	6.90577
ATP6V1C2	4.76334	4.64856	4.29145	4.42108	4.6937	3.76366	5.3101	4.73491	5.16952	4.49913	4.8471	4.9685	4.70587	5.425	4.83341	3.635	3.72032	4.07846	4.95712	4.40179	5.05673	4.42564	1.88925	4.26859	3.00951	3.65794	5.14468	3.77141	4.35038	5.16451	4.87374	4.10319	4.59447	3.0229	5.21208	4.3691	5.26873	5.14176	4.39656	4.16033	5.18456	4.72793	4.4091	2.2025	4.3729	4.45877	4.42065	5.01257	4.95231
ATP6V1D	7.18422	7.4813	8.44186	8.1013	8.10614	8.20197	8.03711	8.1611	7.94682	7.47966	7.74488	7.80294	8.9977	8.44882	8.47291	8.72238	8.07454	8.09319	7.17515	9.26566	8.42137	7.93541	8.1612	8.58528	8.05302	7.60079	7.40131	8.2301	7.95096	8.13759	8.53514	9.01579	7.46127	8.13914	8.23446	8.12058	7.55612	7.89045	8.45172	7.8159	8.11047	8.15291	7.9653	8.66112	8.26797	8.34687	9.03135	7.04432	8.36758
ATP6V1E1	8.28868	9.93446	10.8713	10.2868	10.2047	9.36221	10.6209	10.5548	9.91516	9.18643	9.19492	9.51529	11.4539	10.6693	11.0838	11.1122	9.82087	10.2751	9.40402	11.8798	11.187	9.93634	10.6338	11.0468	10.4065	9.22361	9.01388	9.79548	10.0434	9.68655	10.7583	11.3008	8.83411	9.9963	10.4702	9.76187	9.16085	9.79024	9.79288	9.26728	9.7904	10.5418	9.35008	11.5799	10.764	10.3242	11.0237	9.20685	10.446
ATP6V1G1	8.1429	7.29135	10.0417	10.0997	11.258	10.8511	10.0271	10.455	9.35443	8.40393	9.65894	10.374	11.826	10.3233	10.4703	10.0964	10.333	9.6994	10.6442	13.0941	10.1389	8.81744	9.12752	10.1503	10.0981	9.51547	9.91171	12.1542	7.76716	8.74453	9.43237	11.8331	10.409	9.30981	8.86248	10.8124	9.90792	10.186	9.80425	8.88284	9.65797	11.1245	9.15299	9.79437	12.5226	9.42118	10.5268	9.17744	8.11691
ATP6V1G3	3.89571	4.01791	4.18247	3.72169	4.16313	4.67082	4.36963	4.81882	3.95066	4.1893	4.21642	2.71634	3.36779	2.79086	2.16095	2.44695	2.46773	4.49758	3.87546	3.74731	4.95701	4.74393	4.2581	4.54496	3.68143	2.6043	4.89242	3.59191	3.10834	3.32468	3.26858	2.23515	3.7323	5.09989	2.59958	4.18098	3.25241	3.07975	4.54907	5.02476	3.73318	4.82351	4.06423	4.50395	3.28254	4.70793	3.39112	3.86587	4.3627
ATP6V1H	7.21893	7.19478	6.39898	7.06023	6.68558	7.33819	7.17525	7.03631	6.82202	6.62264	7.02074	6.79257	7.1762	7.33747	7.12434	7.02763	7.16736	7.39929	6.77945	6.9131	7.11868	7.1857	6.96363	7.24044	7.00688	6.91068	6.86787	6.58548	7.18781	7.19671	6.91605	6.48434	7.51269	7.00393	7.08375	7.12673	7.44273	7.43998	6.9412	7.18507	6.83391	6.79201	7.11483	6.59053	6.82474	6.90298	6.96807	6.36175	7.56327
ATP7A	6.61749	7.092	6.71495	6.60633	6.68762	7.09051	6.69998	6.05117	6.86336	6.68929	7.33412	7.27156	7.50752	6.38456	6.43821	6.94351	7.16545	7.25729	7.11855	6.60955	6.85706	6.71209	6.7439	7.30847	6.8994	7.18875	7.51576	7.17481	6.76616	7.1228	6.63761	6.76404	6.79322	6.56626	6.43504	7.62823	6.89258	7.47749	7.16936	6.51328	6.38062	6.95319	7.37761	6.70748	7.40193	6.69535	6.37156	6.99628	6.82395
ATP7B	4.61165	2.96527	5.15638	4.49228	5.0835	5.03991	3.76231	5.47083	5.14003	5.81379	4.57084	5.31534	6.09212	6.09461	4.97842	4.92419	5.08616	4.72409	2.35561	4.33677	4.50222	5.30055	5.28757	5.16295	3.70317	5.23539	5.61728	4.54434	4.93746	5.48913	5.36143	5.28376	4.61489	5.35969	3.25109	5.63777	4.96738	5.78167	5.55698	5.0119	2.40547	5.21546	4.90239	5.27441	5.23449	5.04744	3.09241	4.09109	5.83541
ATP8A1	6.2202	6.38262	3.71743	5.71481	6.15717	5.81469	6.02003	5.21657	6.21975	4.80314	6.79035	5.97212	6.29128	6.32591	4.43764	5.61234	6.46662	6.33091	6.53619	5.67694	6.1735	6.51677	6.14637	6.51875	5.91721	6.66938	6.11154	6.33859	6.15603	6.71511	5.30692	6.16116	5.4201	5.96611	6.12613	6.5074	6.13458	6.1263	6.21017	5.47483	5.54599	6.41357	6.55764	6.52453	5.98002	6.57898	5.49065	6.27183	3.82302
ATP8A2	5.38267	4.66676	4.35302	5.65001	5.35328	4.78589	2.82695	4.57609	5.83606	4.80166	4.65244	5.92714	5.16314	5.5439	5.37066	4.98507	4.95562	5.3023	5.35437	5.52684	4.87134	5.79348	5.29757	5.33367	3.83984	4.91808	5.46989	5.40227	3.82228	4.77706	4.55402	4.48092	4.39372	4.84921	4.93613	5.05254	4.06974	5.53594	5.05027	4.78952	5.43719	5.76612	5.34363	4.79335	4.63632	5.50118	5.35488	4.77288	5.38791
ATP8B1	6.59408	5.16272	5.56991	5.49969	5.80369	5.17405	5.17078	6.10801	5.5897	3.25298	4.29311	5.94402	6.1491	5.34866	5.61932	5.4132	6.20668	5.01269	3.39095	4.91748	5.83375	4.73236	6.06708	6.1953	5.37837	3.63093	5.39569	5.22069	4.8226	5.89056	5.3556	4.9742	5.47307	5.68074	6.46727	6.50381	4.09231	4.14513	4.42075	5.32741	5.91722	5.06153	5.95973	5.96196	4.85235	5.47256	4.75073	5.83003	4.46846
ATP8B2	8.02488	8.1726	7.17915	7.85692	7.89536	7.79191	8.08153	8.15926	8.08271	7.88845	8.11105	7.94383	7.27962	8.15411	8.24767	7.91305	8.42394	8.13226	8.04023	6.50226	7.9241	8.227	7.69993	7.64152	7.88017	8.03954	7.77494	7.83881	7.46312	7.93281	7.80384	7.1873	7.48056	7.78084	6.97409	7.49341	7.51249	7.98277	7.2789	7.5459	8.08421	8.32571	8.32168	8.49563	7.76799	8.07933	8.00022	7.96264	7.51507
ATP8B3	5.16379	4.97213	4.91363	4.94002	5.18646	5.38218	5.07761	4.48537	5.5758	5.23778	4.5934	5.46586	4.19909	2.68912	3.87139	4.07983	5.23754	4.15822	5.3493	5.3203	3.07384	3.51012	5.36594	5.24227	4.74527	5.10451	4.8601	4.48349	5.58464	5.85	4.96495	5.12892	4.55728	2.38718	4.32873	4.04509	4.27224	6.15821	4.87263	3.53893	2.85358	3.77183	5.46259	4.33389	4.26174	5.06003	4.34646	3.97	6.05778
ATP8B4	7.24612	7.0654	7.70075	7.3452	8.27646	7.21551	7.07533	6.91118	7.28929	7.64725	7.63568	7.69775	8.04845	7.63398	7.27409	8.06839	7.46878	6.70419	7.32089	8.24368	6.87661	6.8838	7.1542	7.08208	7.13517	7.40547	7.58063	7.50853	7.10155	6.85479	7.16425	7.63692	7.12038	7.1999	7.13546	8.02403	7.40356	7.64253	7.35491	7.30335	6.26841	7.89275	7.47141	7.28408	7.92287	7.36884	6.86474	8.57037	7.34696
ATP9A	6.14456	6.1937	6.47857	5.35534	6.3823	6.37607	6.33302	6.5208	6.19685	6.32426	5.68872	6.27755	6.66345	6.28243	6.80297	7.07872	5.58215	6.82675	7.02683	6.45859	6.32998	6.61687	5.94898	5.61137	6.43728	6.06856	6.49926	6.32781	6.22415	6.13925	5.82042	6.59147	6.23163	6.64356	6.14345	6.49344	6.6438	6.11001	6.73246	5.42638	6.08101	5.72025	6.63795	6.42833	6.17095	6.85549	5.81457	5.90774	6.89306
ATP9B	6.0102	6.16828	6.69282	6.057	6.10556	6.43361	6.63778	6.60445	6.40074	6.28275	6.33374	5.48134	6.55144	6.45583	6.66672	6.37966	6.16998	6.48567	6.38374	4.58617	6.60303	6.70543	6.39307	6.00124	5.99793	5.76698	6.0018	5.5215	6.40901	6.2823	6.09741	5.68482	5.98078	4.80633	5.36766	6.20028	5.86913	5.63475	5.94325	5.07078	6.09731	6.35942	6.46975	6.20162	6.11841	5.70415	6.1166	5.97827	6.2251
ATPAF1	7.20971	7.66517	7.65179	7.75758	7.85076	7.83077	7.81265	8.01592	8.14768	7.52242	7.24122	7.81154	7.88243	8.27651	8.161	7.85145	7.70608	7.50455	8.12642	7.8642	8.12903	8.05667	7.82614	7.07303	7.66634	7.30742	7.61553	7.28236	6.53217	7.0196	7.15898	7.59935	7.31589	7.17268	7.4097	7.63046	6.78974	8.03141	7.2176	7.2824	7.24898	8.14461	7.61445	8.06926	7.8161	7.64348	7.76078	7.74467	7.45094
ATPAF2	6.7147	6.48024	6.97531	6.64438	5.90766	6.61987	6.5744	6.44214	6.54513	6.82259	6.64118	7.14648	6.7737	6.93747	6.11679	6.76693	6.86222	6.49253	6.33	5.92499	6.28902	6.88678	6.3236	6.17621	6.81196	6.68442	6.67177	6.64479	6.00523	6.26305	6.43597	6.82248	6.2176	6.46673	6.24417	6.64682	6.35938	6.4433	6.08029	5.54507	5.81986	6.50861	6.53805	6.29733	5.85098	6.64868	6.32866	6.45831	6.23378
ATPIF1	7.24646	6.39895	7.99172	8.0612	7.21005	8.47324	8.46111	8.38183	7.8832	8.55205	7.49274	7.67291	9.21298	9.1383	8.75332	8.20422	7.69268	8.05817	8.38312	9.84875	8.10389	7.93682	7.6602	7.41589	7.81409	8.04165	8.20446	8.34503	7.76615	7.63095	7.68824	7.82193	7.91997	7.16672	7.65958	8.102	7.53117	8.206	7.78216	7.81684	8.0747	8.58238	7.67321	8.18629	8.27983	7.83806	8.27331	8.10992	6.84389
ATRN	6.27721	6.29417	5.11678	6.42501	6.09182	6.57013	6.69846	6.24963	6.60073	6.24973	6.41976	6.34646	5.95623	5.85223	6.3244	5.95185	6.36616	6.43625	5.53711	6.30638	6.50356	6.35423	5.99362	6.36279	6.0014	6.45236	6.31308	5.82075	6.17715	5.98173	5.9804	4.17357	6.57452	5.31467	6.03477	6.52844	6.05059	6.52787	5.67271	5.6381	6.14863	6.03885	6.54918	6.47593	6.49617	6.2854	6.71311	6.47873	5.73811
ATRNL1	4.9334	3.5202	4.71667	3.20026	4.53358	3.83997	2.48384	3.32426	5.03538	4.25854	4.85942	3.40821	3.74277	4.81776	3.64462	3.47823	4.03374	4.75682	4.82852	5.06499	4.15576	4.4808	4.40001	5.19023	4.4652	4.00917	4.27672	4.75428	3.64969	4.02078	4.97571	3.88219	2.81543	2.79992	4.40839	4.79017	3.86741	3.3854	2.63302	1.74488	4.41814	5.13696	4.79113	4.71053	4.77055	5.25492	2.53439	5.04316	3.77562
ATRX	4.9722	3.01296	5.87708	5.85014	6.14648	6.26675	7.06113	6.33054	7.15291	7.00943	6.58874	6.4439	6.20347	5.69865	6.77479	6.06064	6.87426	6.87477	6.74538	7.31206	6.56093	6.18015	6.95634	6.43087	5.70129	6.63767	7.24793	4.81948	5.13599	6.03995	6.98605	4.67473	5.09631	5.94633	7.65034	6.84006	6.01513	6.07326	6.57049	5.66977	5.7394	6.4308	7.12535	6.35587	6.30173	6.61343	6.53648	6.28058	6.22226
ATXN1	8.02644	7.50775	7.68717	7.527	7.63612	7.57361	7.49076	7.37002	8.1297	7.59518	7.97338	7.62721	8.03915	7.34516	8.12988	8.04783	8.04389	7.30396	7.37368	7.89843	7.53042	8.18122	8.38653	7.70897	7.99385	8.85757	8.51084	8.22578	8.4626	7.84181	7.86385	8.16486	8.28467	8.24866	7.78429	8.55752	8.82588	7.98519	8.46005	8.33282	7.76344	7.98818	8.28162	7.56233	8.06945	7.43348	7.47793	7.92241	7.68968
ATXN10	7.41957	7.39489	7.45734	7.3122	9.51443	9.42834	8.90862	8.62595	7.0205	7.53153	7.23808	8.43908	8.01869	8.52003	8.61985	8.3219	7.17256	5.92922	7.96378	7.90384	8.12794	6.90279	6.83813	6.41058	6.81403	6.5509	8.23382	7.61394	9.68532	9.05064	8.13432	8.44105	6.71683	8.78253	8.24901	7.68704	8.64759	6.58124	9.27939	8.7771	9.18085	7.02421	7.22207	7.02006	8.19835	6.73284	7.81382	6.87364	7.33642
ATXN2	9.44101	9.5307	8.59442	9.12254	8.57603	9.3082	9.42273	9.10696	9.33014	9.39349	9.97362	8.94559	8.90011	9.20749	9.13373	9.01412	9.24377	9.32467	8.93191	8.43706	8.74118	9.06761	9.13672	8.81623	9.10038	9.49957	9.11791	8.41814	8.69374	9.40979	9.01063	8.74722	8.58099	9.00149	8.69391	9.03357	8.99166	9.43323	8.83444	9.2237	9.06485	9.24785	9.27025	9.14549	8.12884	9.38723	9.06186	8.9975	9.36214
ATXN3	6.65743	6.8779	7.39781	6.53532	5.93105	6.68871	6.815	6.93555	6.47505	6.61746	6.70889	6.58239	7.02824	7.34749	7.409	6.93069	7.1369	7.12857	7.12342	7.63549	6.81447	6.56545	6.65201	6.60116	7.15413	6.30568	6.57739	5.97497	6.5601	6.76563	6.82248	6.6216	5.97127	6.60462	6.43969	6.57946	6.53881	6.61596	6.91481	7.12215	7.02604	7.22544	6.54497	6.20795	6.46664	7.19354	7.7333	6.87694	6.58707
ATXN7	7.09926	6.79663	6.34873	7.65238	6.81999	6.71963	2.12226	7.89916	5.69948	6.98528	7.59122	5.90498	6.51447	6.59549	6.05695	4.74885	6.95264	5.09035	6.53636	6.12375	5.68319	7.05697	7.19892	7.31156	6.72138	5.34925	7.7011	2.39638	7.49814	7.42026	6.05111	8.3539	7.04686	7.87769	5.86677	6.96721	7.02416	6.75076	6.49622	5.77093	7.51508	7.07843	7.37852	8.0363	7.32879	6.4268	6.3623	6.16473	6.13166
ATXN7L1	6.09813	5.48557	5.34131	5.77129	5.46188	4.33371	5.47799	5.08406	5.4862	6.16072	6.18105	4.95762	6.05817	5.15967	5.41448	6.35146	6.48036	6.13402	4.37055	4.78184	4.0394	6.67804	5.91713	6.51919	6.14462	5.73833	6.4114	4.0192	3.91042	5.964	5.80524	6.05964	6.75712	3.57567	5.5072	6.1692	5.41085	6.47812	5.74011	5.13881	4.55873	6.16801	4.92639	6.07475	5.90399	6.19295	4.06761	6.76696	5.35897
ATXN7L2	5.48062	5.59044	5.15042	5.04083	4.46329	6.28525	6.0909	6.05174	6.1877	6.22311	5.94617	5.60706	6.12222	6.78371	6.47976	6.42856	5.97403	6.25278	5.77022	5.82901	5.85036	6.26235	5.95651	6.09276	5.98714	6.20876	6.0211	5.88936	6.19743	6.47878	6.03189	6.48337	6.3065	5.81958	4.9267	5.72219	5.98646	5.70318	6.00297	6.12544	5.87292	5.63681	5.96048	5.70715	5.34935	5.40479	5.74699	5.8157	6.17832
AUH	7.02971	7.86911	7.41677	8.05478	7.64812	7.19823	7.53113	7.54397	7.67332	7.06531	7.19473	7.67182	7.7857	6.77831	7.30004	7.25418	7.49293	6.80353	7.18492	7.43366	7.26062	7.75981	7.34714	7.96497	7.10831	7.32712	7.16805	7.23432	6.7666	6.40782	7.10382	7.60115	6.64624	7.52335	7.5124	7.69232	7.35153	7.6279	6.93844	6.6314	5.57817	7.01399	6.99974	7.69877	6.89978	7.19268	7.22821	7.49327	6.99614
AUP1	7.99025	7.90386	8.26392	8.09598	8.00833	8.41084	8.52474	8.81554	8.4621	8.47724	8.16802	8.0464	8.36072	8.97097	9.17149	8.68282	7.74726	8.89658	7.97869	8.37621	8.35034	8.60162	8.32557	8.66515	8.47225	8.49642	8.44142	8.23167	8.25928	8.09113	8.7844	8.36259	8.26537	8.58253	7.64963	8.2757	8.29101	8.28012	7.65663	8.5688	8.62388	8.31505	8.12362	8.1467	7.84487	8.66205	6.86719	7.53096	7.94822
AURKA	5.63003	5.39479	5.32919	5.41799	4.70739	5.7176	5.80692	5.70845	5.65319	5.50727	5.28782	4.86616	6.06258	5.85197	5.80319	5.52248	5.8208	5.22595	5.62343	4.72367	4.49361	5.79546	5.35428	5.61556	5.55549	5.91449	5.52051	5.44138	4.77007	5.68461	5.68824	3.12707	5.40137	3.78651	5.67909	5.61822	5.41665	5.37352	5.52041	5.40942	4.74509	5.52747	5.9665	5.62593	5.44352	5.47996	5.27106	6.04932	5.22445
AURKB	4.24052	5.94717	6.40442	5.01376	3.27938	5.57357	6.05364	5.79538	5.76136	5.79597	5.33794	5.79636	5.03487	6.06072	5.35719	5.43614	6.25189	5.48922	5.82265	4.97656	5.79744	5.43478	5.71838	5.70464	5.81296	5.93104	5.45663	5.95058	5.13304	5.46726	5.02227	5.32668	5.54804	4.10783	6.03434	6.11366	5.70671	5.52079	6.02295	5.52719	5.85572	5.37509	5.67271	4.76901	5.1885	5.88049	5.29508	6.17359	5.85446
AURKC	3.02123	4.93243	5.29469	0.522619	3.22637	4.59215	4.42287	5.10039	4.79622	5.50214	5.46476	4.73912	4.42464	4.42198	4.59506	5.44435	5.63108	4.45244	4.64331	3.66245	2.66182	4.51613	5.42933	3.91951	4.60111	4.8724	5.17073	5.10348	3.99884	4.82921	5.01162	4.92664	5.07144	4.3743	4.22578	3.1538	4.54114	5.79223	4.51663	4.38628	5.06432	3.1106	4.27533	5.06479	4.80502	5.44957	3.72144	5.35667	4.49863
AUTS2	8.36764	7.96766	6.26627	8.20055	7.55936	8.01856	7.99916	7.28983	8.83481	7.65987	8.61795	7.52019	8.3206	7.87732	7.54418	8.43001	8.47983	8.554	7.27141	7.93878	6.74053	7.93264	7.57874	8.11733	7.45831	8.31305	7.83511	7.60537	7.01685	7.99096	7.47825	6.38554	7.85021	8.31967	7.32769	6.92696	7.93315	7.66566	7.10574	8.27508	7.09185	6.87137	8.06296	7.19988	7.90279	8.09523	7.48364	7.70699	7.67023
AVEN	6.61643	5.10829	6.77536	5.93963	6.7499	6.78674	5.94866	6.15962	6.46332	6.34649	6.78353	6.54406	6.35281	6.95486	6.57966	6.80793	6.4951	6.56253	6.10686	6.18811	5.60533	6.47133	6.40757	6.35559	6.48745	7.20985	6.89567	7.155	7.17303	6.92066	6.70602	6.4708	7.29742	6.97633	5.95932	6.88388	6.92661	6.33437	6.13919	6.51596	6.58837	6.35628	7.36097	6.48349	6.64811	5.73871	5.99362	6.22265	5.49719
AVIL	6.3027	5.50313	6.45997	6.21311	6.16723	6.04553	5.80865	6.41197	6.0606	6.20619	6.73119	5.99823	6.52398	6.51481	6.06978	6.57473	6.6564	6.52562	6.35427	6.78118	5.97924	6.08418	5.9329	6.5233	6.13597	6.52949	6.38316	6.21102	6.56759	6.38363	6.0444	5.94435	6.57584	6.3293	6.70564	6.53921	6.61453	6.4196	7.0397	6.78877	5.70665	6.28712	6.57217	6.86114	6.53364	6.24592	6.21986	6.23411	6.85206
AVP	5.50315	5.93128	5.89962	5.33896	5.53009	5.98547	4.84554	5.77806	5.63416	5.82448	5.70927	6.00738	5.19876	5.18926	5.55503	5.65942	5.22092	5.83574	4.47367	5.4754	5.57054	5.35975	5.84806	5.73149	5.73556	5.54737	5.3334	5.59702	6.14564	6.57141	6.00596	5.6745	5.98282	5.30129	5.31887	5.37628	5.80614	5.09367	5.67202	5.72746	5.5688	5.18275	5.38311	5.65993	5.55116	5.46368	5.05754	6.27206	5.76266
AVPI1	6.9425	7.36142	6.72269	6.87247	6.21021	6.47262	5.62226	7.04848	7.24479	7.28287	6.79361	6.49346	7.02387	7.40949	7.01931	6.64623	7.0305	6.86469	6.59076	5.63531	5.61364	7.0585	7.29986	6.53873	7.22227	6.21953	6.6315	5.90689	4.7341	6.57675	6.04679	5.90494	4.38521	6.9293	5.40812	6.55926	5.84589	6.75245	5.65754	5.979	6.59261	6.55833	7.18551	6.59371	6.35456	7.11036	7.47424	6.64253	7.43259
AVPR1A	4.01157	4.61432	5.29083	5.37985	4.06863	4.41478	5.03976	3.98183	2.84353	3.29477	3.77317	4.13305	3.8908	3.02852	5.46649	4.53841	4.97784	4.60881	4.54064	5.15413	5.07349	4.14354	4.87711	5.29134	3.98793	4.88872	4.3508	4.43864	5.45644	5.26859	4.60884	4.54508	4.08787	5.7612	1.16552	0.874325	5.2222	4.05232	5.20912	5.03941	4.61377	4.93865	5.03935	4.43648	4.77532	4.10832	3.75031	5.14571	5.55931
AVPR1B	5.66129	5.43524	5.80323	4.73486	6.11758	5.60569	5.93767	5.34902	3.71803	5.17434	5.97406	5.89469	4.71456	4.85822	4.03888	4.32851	6.05325	5.28541	3.34004	5.59674	5.19773	5.22855	5.59227	6.09013	5.29377	4.8216	5.482	3.15196	5.87983	5.7344	2.16093	2.72257	4.29263	3.49812	4.93885	3.4494	6.32013	6.10813	3.9513	4.09315	5.58886	5.36504	4.63453	4.83398	6.09129	5.50297	4.83632	5.85495	3.75397
AVPR2	4.56032	4.65169	5.06602	5.62807	4.80676	4.82706	6.53309	4.85777	3.86329	3.64465	4.35113	5.66871	5.85393	4.6183	5.04208	4.08152	5.19111	5.63549	5.56679	2.13827	5.41206	4.33386	5.2538	5.80298	5.99536	5.05946	5.31486	5.78592	4.50878	5.8258	5.23288	5.18703	5.73852	6.30338	5.06909	5.99785	3.02773	4.98664	5.4842	5.44056	4.75221	5.12489	5.76553	4.23481	6.20239	5.71923	5.18185	4.98242	4.30241
AXIN1	7.86781	7.9533	7.77856	7.66377	7.23258	8.37433	8.19684	7.42286	8.21655	8.60401	8.77511	7.63489	7.29687	8.08417	7.83026	7.60642	8.07752	8.20806	7.78753	7.07431	7.67063	8.20786	7.02115	7.74124	7.97483	7.6798	7.94389	7.69352	8.0001	8.25082	7.85032	7.76742	8.44719	8.05445	7.97426	7.0913	7.848	7.41762	7.48292	7.87124	7.46567	7.49499	7.46115	7.55711	7.62391	8.41409	7.4134	8.47559	8.30615
AXIN2	7.97803	7.70634	6.13527	7.46344	7.38737	7.50685	7.16034	6.73316	6.98843	7.35383	7.83263	7.64798	7.23643	7.58851	7.0752	6.81743	7.4337	7.57825	7.35092	5.98109	7.13997	7.22251	7.55895	7.3966	6.93198	7.9449	7.71582	6.77487	6.50938	7.05505	7.06772	6.41585	6.98546	7.37814	6.36088	7.10806	7.53498	7.1883	6.47673	6.95179	7.09588	7.05654	7.16924	7.64105	6.60901	7.87064	7.57946	7.86521	7.80954
AXL	3.95683	5.04764	6.42216	2.9703	5.30474	5.64026	5.12	2.03329	5.62533	4.87215	5.34914	1.89317	4.23286	5.88003	4.3003	4.90417	4.51575	4.83084	3.8425	4.72461	4.04828	4.66698	6.52069	4.68851	5.62987	5.20878	5.37039	5.06169	5.16591	4.86204	5.22432	2.26942	5.47552	4.72366	5.39343	5.54401	4.90369	5.85544	4.53303	5.23923	4.71785	5.54897	5.49729	4.57437	5.51249	5.23417	4.42528	4.67281	4.42118
AZGP1	3.74511	4.68709	5.10131	4.89173	4.97038	4.1104	5.60995	5.45146	5.22621	4.00123	4.72667	5.30442	5.29843	4.50366	5.07519	5.75666	4.37384	4.7684	5.46735	5.71501	4.31991	1.39512	4.36954	5.29178	4.64069	4.79942	5.35535	5.10592	1.06294	5.24928	4.46509	5.09239	5.54115	5.42249	4.57575	3.99547	3.90755	4.77918	3.92804	3.67879	3.65369	5.05181	5.39861	5.0966	5.69951	5.48411	5.27264	5.04229	4.36701
AZI2	6.98315	6.25348	6.84507	7.06768	7.91811	7.73232	6.9409	6.81404	7.13311	7.14171	7.46748	7.32515	8.08211	6.94338	6.93496	7.90214	7.35187	7.08265	7.7174	8.28737	7.10876	6.78278	7.33367	7.18681	7.52724	7.44449	8.18316	7.86066	6.06858	6.8274	7.11528	7.32721	7.99205	6.83522	6.81395	7.74232	7.68839	7.51222	7.93061	7.22872	7.27849	7.72392	7.78774	6.9423	8.49798	7.15461	6.72557	7.20364	6.6725
AZIN1	8.84819	8.20679	7.01734	9.4434	9.79846	9.41104	7.79724	7.96531	8.91906	8.93455	9.49014	9.35211	9.50421	7.98798	8.3129	9.09244	9.65625	8.17734	9.24272	8.92346	8.88789	8.71615	8.88282	8.94611	7.33981	9.16282	9.59176	9.20764	8.01009	8.19427	8.17476	8.28172	9.45173	8.57054	8.35254	9.63879	10.0174	9.47027	9.90488	8.5962	7.84243	9.17476	9.18277	7.79039	10.3786	9.00158	8.23774	9.51513	8.38285
AZU1	4.85141	6.46955	5.69579	4.42817	7.06513	5.75378	6.11191	3.9572	4.60532	5.66912	5.54083	5.20393	5.84214	4.98425	5.79843	5.9074	6.34952	2.81852	4.2347	5.73367	6.29549	4.78081	5.72278	6.28475	5.11967	5.16316	5.39251	5.24606	6.50885	4.91846	5.56352	4.74087	2.94405	5.43907	6.22934	6.54301	6.56598	5.1922	6.23566	5.54989	5.73725	5.57868	4.85931	5.57327	7.14957	5.65908	5.03689	7.87418	6.51483
B2M	13.5755	12.277	16.0536	15.0688	16.9577	14.6501	14.1945	14.9487	14.6706	13.145	13.6712	15.9088	15.6842	16.2231	15.2315	15.4086	15.9776	14.0601	16.1994	17.6818	16.261	14.9099	15.2098	15.8232	15.7224	12.9988	14.6031	17.4737	13.2864	13.9196	15.2681	17.0806	15.9208	14.9761	15.0971	16.7883	16.0364	15.8755	15.9258	14.5078	14.8089	16.8147	15.0682	15.7001	16.4749	12.6054	13.4059	12.8601	10.8376
B3GALNT1	4.2403	3.8377	4.02744	3.64061	4.21514	2.74975	4.45092	3.65968	3.80652	2.18455	4.50245	4.35604	5.47772	3.48075	3.04457	5.07057	4.91394	4.9922	4.37808	1.61488	4.52629	2.8169	4.65592	4.11353	4.28318	4.18429	3.33049	4.85261	4.33295	3.27026	3.97702	4.39633	3.82864	4.90561	3.54068	3.91473	4.61183	4.78135	3.65367	4.9346	5.36983	4.49333	4.36183	4.41958	4.64898	4.68221	2.99011	2.88977	5.15321
B3GALNT2	3.79108	5.72711	4.46509	5.36625	5.72738	4.86083	6.482	5.3421	5.70122	5.68538	6.20851	5.02429	5.50409	4.7927	5.55699	5.0056	5.85962	5.81956	5.86495	5.38392	5.96147	6.10846	4.99449	5.83388	5.10932	5.73391	5.76658	6.14804	5.94983	5.25227	5.53774	5.62578	5.96755	6.69615	5.26058	5.98213	5.81762	5.9636	5.73429	5.02995	5.15694	5.73602	6.01922	5.96065	5.92986	4.18658	5.40823	5.79862	5.38162
B3GALT1	5.44339	4.75469	4.92083	5.57632	4.50631	5.25106	4.84164	5.34191	4.25622	4.22706	4.71084	5.04236	1.60494	4.69877	4.74166	3.2712	5.4178	4.80465	5.11923	4.70034	4.56893	5.6311	5.25042	3.99338	4.96665	4.17198	4.46353	4.46943	3.8857	4.84481	4.95425	5.12338	5.51014	4.76677	4.81082	3.89353	5.41771	4.84695	4.62881	4.52701	5.37278	4.6032	5.22469	3.05775	4.74291	5.05785	5.24085	3.41675	4.4431
B3GALT2	2.91683	3.263	4.9699	4.30188	3.84211	4.8952	6.05519	5.9851	3.66079	4.53481	5.73061	4.62666	5.38326	5.41134	2.94808	4.86142	5.81766	4.88878	5.10209	3.70932	4.61553	4.16396	5.06937	5.24171	4.8284	3.08323	4.82555	4.91715	4.98704	5.61831	4.50449	5.30829	4.68334	2.23476	4.41089	4.1707	5.45762	3.74272	5.31615	4.88863	5.69447	5.84072	6.26482	3.99317	5.67161	5.4568	4.21742	5.29182	5.01279
B3GALT4	7.51265	7.28611	7.9775	7.67279	6.73601	6.82766	6.98223	7.10064	7.70087	7.2972	7.54579	6.92579	7.51609	8.21	7.52581	6.98087	6.93126	7.40748	7.848	7.60792	7.58815	7.97694	7.539	7.26841	6.69929	7.01659	7.47036	7.17384	8.35863	7.69309	7.49058	7.67696	7.69993	7.45693	7.93454	6.95986	7.03167	7.32269	7.51625	7.77955	7.31128	7.08769	7.12277	7.45295	7.0471	7.48663	8.12614	7.27042	7.4883
B3GALT5	4.45799	4.14765	4.90554	5.02467	4.81819	5.03669	4.08764	3.31338	5.13858	5.08376	4.92796	4.29046	5.47056	4.69629	5.11263	2.27538	3.93905	4.98495	1.39063	3.70652	4.49028	4.17328	3.99174	4.55616	4.25782	3.34045	3.84596	4.61148	4.03333	4.26907	5.49494	3.24323	3.89679	4.10393	3.73939	5.31028	4.66969	3.68682	3.96706	4.12298	4.46115	4.44206	4.67138	2.93541	3.07104	4.60372	3.7794	4.89462	4.53108
B3GALT6	7.73402	7.63647	7.41042	7.23886	7.03965	7.27707	7.38965	7.67109	6.5791	7.08757	7.26142	7.2515	7.77677	7.4033	7.87909	7.57441	7.00364	7.48356	7.06041	6.39871	7.16811	7.1372	6.94406	7.49044	7.45906	7.53763	7.42993	7.3824	7.49053	7.62108	7.3797	7.61292	7.71144	8.19508	6.91236	6.71663	7.91799	7.13998	7.73548	7.82843	7.61632	6.88768	7.46266	7.24428	7.10148	6.32269	7.9647	7.75953	7.48812
B3GAT1	6.44631	5.93077	5.80418	5.79403	5.74188	5.82219	5.24768	3.76756	6.5292	5.63144	6.16333	5.28816	5.98231	5.9245	6.15948	5.41762	5.83561	5.58744	5.37396	4.71448	6.54735	6.27401	5.57508	5.81861	4.36914	5.59994	5.69282	5.37414	6.8853	6.63268	6.54716	6.42683	5.78522	6.00904	6.58346	5.77436	5.79239	6.1343	6.48438	6.80337	6.82356	6.04775	5.37376	5.80416	6.21573	5.83689	5.94619	6.18066	5.21101
B3GAT2	5.424	4.27596	3.67807	5.21263	4.49047	5.00328	5.65918	5.24997	5.18905	4.99528	5.16248	3.37922	4.78515	4.36746	5.23549	5.29417	5.16637	5.30816	4.6008	4.01475	5.00205	5.78553	5.26382	5.80354	2.9803	5.80445	4.15263	1.59346	4.86054	4.61174	5.59945	5.17107	4.60067	4.51428	3.33498	5.7321	5.31705	4.77845	5.65206	5.38395	5.10263	3.90225	5.10729	3.43738	4.9228	5.42549	3.53364	5.54934	5.41598
B3GAT3	6.94201	7.08008	7.32378	6.95085	6.48036	7.299	7.02512	6.56249	6.63065	6.9039	6.89735	6.84588	6.18348	6.4818	6.07872	6.35148	6.7954	6.98238	6.28837	5.99234	6.96341	7.24659	6.7731	6.71776	6.35091	6.81526	6.85	6.19565	7.46918	7.6621	6.76894	7.20469	6.49139	7.134	7.38423	6.70303	6.78135	7.00663	6.64306	6.97197	7.18826	6.7148	6.94647	6.6054	6.28017	7.38919	6.95122	7.15679	7.21396
B3GNT2	6.45838	5.51522	5.65619	6.64513	6.63583	6.39735	5.10706	5.98234	6.50638	6.68059	6.92216	7.03814	5.51336	5.70006	5.13085	6.15736	6.94124	5.78131	6.15893	4.87949	6.89753	6.71089	6.75686	6.4216	6.32119	6.60138	6.56841	5.85233	6.18681	6.2642	5.46002	6.03899	6.60398	5.75372	7.01726	6.63774	6.25279	6.27535	6.40301	5.45544	5.37388	6.23706	6.78479	6.06351	6.437	6.68015	5.57937	7.15443	6.54669
B3GNT3	5.29052	5.90793	5.75854	5.67771	5.60895	6.34879	6.867	3.64719	5.45839	5.70857	5.45407	5.04745	4.23128	5.3078	7.02202	5.47554	5.77875	5.87977	5.55002	5.90401	5.09714	6.13535	5.58554	6.08137	5.46307	5.09636	5.55803	4.76071	5.40946	5.64196	4.92367	4.91895	5.34964	6.01586	5.92942	5.1282	4.61027	4.53839	6.14591	5.85258	4.33873	4.10908	3.80991	5.79651	6.08072	6.05203	2.78796	6.17016	5.23468
B3GNT4	4.87265	6.00284	4.3552	5.62314	4.18858	6.35272	5.9337	6.85694	5.52281	5.51689	6.06781	5.71611	6.204	4.62551	5.75635	4.83677	4.1371	4.25828	2.72944	5.06458	5.97736	5.98934	4.38649	5.35041	6.01731	4.61891	5.28915	5.07625	4.67722	5.73195	3.52757	5.78243	4.73307	5.24878	5.23023	5.62995	3.66392	6.30548	5.20901	5.51363	4.45803	4.34601	5.52472	4.77358	6.53642	5.4394	4.70227	5.61494	5.89643
B3GNT5	5.22674	3.69965	6.00053	4.88667	2.27847	5.35425	6.70716	5.85461	6.33389	5.67786	3.27064	5.13014	6.10209	5.01692	4.45995	5.71729	6.06164	4.73725	5.58467	6.40912	5.92002	5.71564	4.77882	6.28082	6.17681	7.09202	6.58975	7.25161	6.65098	4.95441	6.59254	6.61293	6.72816	6.78454	5.35671	7.41549	6.92794	6.23029	6.91358	6.24365	6.10164	5.32077	5.78214	5.68129	6.01737	5.30444	5.04033	6.11086	5.67321
B3GNT6	5.09753	5.89572	5.557	6.0582	4.72142	5.40961	5.43777	4.74594	5.87882	5.5363	6.12533	5.71076	4.85649	5.72889	4.89151	5.5281	5.83074	5.96468	5.73557	4.00731	5.84653	5.70888	5.73159	5.78268	5.41884	6.22113	5.32848	5.27979	4.69773	5.91968	5.19688	4.51191	5.95944	5.64618	5.08324	5.53791	5.83254	5.79419	5.48441	5.07731	5.34759	4.99212	5.94927	5.78685	5.36838	5.66401	5.66467	5.64664	5.94136
B3GNT7	4.51054	4.91527	5.57924	5.59217	4.89831	5.1271	5.342	6.39012	5.71921	5.10821	5.60879	5.053	3.70701	5.2538	3.59143	5.92478	4.29773	3.80884	6.57325	4.77442	6.13078	5.51539	5.2234	5.08112	4.06723	6.02613	5.62208	4.98657	4.84002	5.06067	5.77416	4.93941	3.766	3.97493	4.34461	4.80453	5.40193	5.22373	3.77867	5.8085	5.03386	4.61045	5.34306	3.80691	4.92264	5.17821	5.68134	5.09135	5.656
B3GNT8	6.03381	6.05284	6.67389	6.29211	5.90064	6.03148	6.26561	5.68795	6.39431	5.87155	6.50475	5.68776	6.8012	7.13466	6.26943	6.31864	6.11827	6.60721	6.59139	6.43032	6.24298	5.67654	6.55866	6.04631	5.41782	5.92597	6.23121	6.07487	7.03024	6.64877	6.65898	6.29959	6.36719	6.56833	6.78924	6.89275	6.95559	6.14691	7.28662	7.242	7.34509	6.06243	6.25183	6.41686	5.88762	6.23925	7.2802	6.32606	6.94296
B3GNTL1	5.2177	6.27275	6.65333	6.15385	6.48717	6.37026	3.82791	5.95212	6.57119	6.17729	6.47172	6.29217	6.89854	6.4057	6.85057	6.76157	6.76288	6.56351	4.69601	6.05744	6.09266	6.59442	6.41742	6.12972	6.17233	6.08546	6.59643	6.06615	6.19413	5.68623	7.00394	5.68965	6.23246	6.28016	7.1539	6.83431	6.31132	5.90662	6.94956	6.58402	5.97493	5.98456	6.28948	6.48295	6.18673	6.32252	5.83747	5.73641	6.29943
B4GALNT1	2.54246	3.01212	3.48643	4.15884	5.31307	5.30541	5.68892	3.70993	5.35366	4.99255	4.09607	6.15982	6.04752	5.72638	5.09365	4.92748	5.08437	5.32402	3.86614	4.93356	5.34946	5.11309	4.56846	3.03416	4.35723	5.87916	5.30875	5.37509	4.5908	4.62545	5.85844	4.73515	4.09692	4.73423	5.01477	5.63702	5.29981	3.09292	4.96192	5.21901	2.82031	3.81695	5.82303	4.37477	5.85679	4.21229	4.03048	4.62332	5.12128
B4GALNT2	5.02227	3.8347	4.97104	3.87472	5.06521	4.80832	5.16439	4.7191	4.0063	3.89138	4.89882	4.76081	5.0916	3.04572	4.7561	3.13489	5.78834	3.50239	2.88226	5.38368	3.38326	2.70256	5.54191	5.37495	5.53703	5.13782	5.26276	5.26214	4.70319	5.32721	5.05714	4.87981	4.60359	3.45729	5.07268	5.41077	5.30735	5.13606	3.76258	5.36805	4.8887	2.53529	3.62349	3.03213	4.49405	4.40301	4.39693	4.53473	4.73778
B4GALNT3	5.53721	5.36004	5.04502	5.24156	4.02729	3.26331	4.99902	1.83719	5.34089	4.60186	4.11867	5.5479	5.57531	5.37309	5.33896	4.66929	4.84251	5.57086	5.17339	5.41697	5.11265	5.39566	5.07079	3.76032	4.75671	4.92997	3.2796	5.30607	5.07496	4.86828	5.11985	5.54927	5.57251	5.61666	5.44461	4.75256	4.76856	5.32917	5.91369	5.52073	2.68762	4.80917	5.74411	5.2599	5.28361	5.50255	4.60513	5.4074	5.85019
[truncated: 1,993 more rows]
[truncated: 516 more columns]

## Sheet: S. table 2
Supplementary table 2. The differentially expressed genes (DEGs).
Gene	logFC	AveExpr	t	P.Value	adj.P.Val	B
RPL41	-6.82954	12.1518	-17.2503	6.48e-54	8.79e-50	111.307
EEF1A1	-4.45494	14.5334	-16.3551	1.54e-49	1.04e-45	101.417
TMSB10	-6.37682	14.5943	-16.0306	5.67e-48	2.32e-44	97.8759
RPL23A	-5.74107	11.7969	-16.0137	6.84e-48	2.32e-44	97.6924
[truncated: 274 more rows]

## Sheet: S. table 3
Supplementary table 3. The GO terms.
[truncated: 969 more rows]

[truncated: 6 more sheets: S. table 4, S. table 5, S. table 6, S. table 7, S. table 8, S. table 9]
